# Supplementary material for: Role of FAM134 paralogues in endoplasmic reticulum remodeling, ER‐phagy, and Collagen quality control
Source: EMBO Rep. 2021 Aug 2;22(9):e52289. doi: 10.15252/embr.202052289 (PMC8447607; doi:10.15252/embr.202052289)
Supplement: Supplementary file 3 — Table EV1 [file EMBR-22-e52289-s018.xlsx]

## Sheet: Sheet1
Table EV1. FAM134A, FAM134B and FAM134C simulation trajectories.
FAM134A			FAM134B			FAM134C
#	Size	i<->j	#	Size	i<->j	#	Size	i<->j
1	9808	71	1	6938	524	1	6138	571
2	173	37	2	1445	75	2	3299	440
3	20	34	3	1114	304	3	363	228
			4	344	194	4	85	44
			5	68	76	5	57	60
			6	40	34	6	22	26
			7	27	28	7	18	14
			8	14	15	8	10	3
			9	8	6	9	6	12
			10	2	4	10	3	6
			11	1	2
Clustering of 10000 structures (using RMSD cut-off of 8.0 Å), sampled at equal intervals from all three simulation trajectories.
