# Supplementary material for: Role of FAM134 paralogues in endoplasmic reticulum remodeling, ER‐phagy, and Collagen quality control
Source: EMBO Rep. 2021 Aug 2;22(9):e52289. doi: 10.15252/embr.202052289 (PMC8447607; doi:10.15252/embr.202052289)
Supplement: Supplementary file 4 — Table EV2 [file EMBR-22-e52289-s017.xlsx]

## Sheet: Sheet1
Table EV2. FAM134A, FAM134B and FAM134C RHD curvature-induction abilities.
Bicelle system	nRuns	n+/(n++n-)	tmean ± s.d. (ns)	t'(ns)	T(ns)	K=1/(t’+T) (ns-1)	Ksys/Kempty
FAM134A	20	20/20	501 ± 169	232	286	0.0019	176.8
FAM134B	20	20/20	384 ± 118	142	248	0.0025	235.61
FAM134C	20	20/20	465 ± 174	142	302	0.022	206.3
FAM134A, FAM134B and FAM134C were used to probe their RHD curvature-induction abilities. Data on waiting times (t) were collected to compute rates and acceleration factors.
