# Supplementary material for: Role of FAM134 paralogues in endoplasmic reticulum remodeling, ER‐phagy, and Collagen quality control
Source: EMBO Rep. 2021 Aug 2;22(9):e52289. doi: 10.15252/embr.202052289 (PMC8447607; doi:10.15252/embr.202052289)
Supplement: Supplementary file 5 — Table EV3 [file EMBR-22-e52289-s011.xlsx]

## Sheet: Sheet1
Table EV3. Coarse-grained MD simulations.
System (PBC)	Nlipids (POPC/POPC)	Nions	Nions (Na+/Cl-)	Ntotals	Box size (nm3)	Simulation time (ns)	nRuns
FAM134A	653/668	53469	589/588	72260	20 x 20 x 20	10000	1
FAM134B	649/667	53489	584/594	72220	20 x 20 x 20	10000	1
FAM134C	652/669	53488	583/595	72288	20 x 20 x 20	10000	1
System (PBC)	Nlipids (DMPC/DHPC)	Nions	Nions (Na+/Cl-)	Ntotals	Box size (nm3)	Simulation time (ns)	nRuns
FAM134A	1293/496	203471	1/0	220811	30 x 30 x 30	1000	20
FAM134B	1281/492	203607	0/10	220808	30 x 30 x 30	1000	20
FAM134C	1299/495	203413	0/12	220824	30 x 30 x 30	1000	20
Coarse-grained (CG) MD simulations were performed on the three RHD domains of FAM134 family members. To study the structure and dynamics of RHDs, simulations were performed by embedding the proteins in periodic POPC bilayers. Coarse-grained MD simulations were also performed to characterize the protein-induced membrane remodeling. Discontinuous bicelle systems made from a combination of short cha…
