# Supplementary material for: Role of FAM134 paralogues in endoplasmic reticulum remodeling, ER‐phagy, and Collagen quality control
Source: EMBO Rep. 2021 Aug 2;22(9):e52289. doi: 10.15252/embr.202052289 (PMC8447607; doi:10.15252/embr.202052289)
Supplement: Supplementary file 6 — Table EV4 [file EMBR-22-e52289-s003.xlsx]

## Sheet: Sheet1
Table EV4. Plasmids and cDNAs employed in the manuscript
Plasmid	Insert	Reference
pGEX-4T1	GST only	(Kirkin, Lamark et al., 2009)
pGEX-4T1 LC3A ΔG	Deletion of terminal glycine	(Kirkin et al., 2009)
pGEX-4T1 LC3B ΔG	Deletion of terminal glycine	(Kirkin et al., 2009)
pGEX-4T1 LC3C ΔG	Deletion of terminal glycine	(Kirkin et al., 2009)
pGEX-4T1 GABARAP ΔG	Deletion of terminal glycine	(Kirkin et al., 2009)
pGEX-4T1 GABARAP-L1 ΔG	Deletion of terminal glycine	(Kirkin et al., 2009)
pGEX-4T1 GABARAP-L2 ΔG	Deletion of terminal glycine	(Kirkin et al., 2009)
pGEX-4T1 Ub	human Ubiquitin	(Kirkin et al., 2009)
pGEX-4T1 4XUb	human 4 X linear Ubiquitin	(Kirkin et al., 2009)
pGEX-4T1 LC3B F52A-V53A ΔG	Mutated LIR binding pocket	(Grumati et al., 2017)
pDONR223-FAM134A	human FAM134A	(Grumati et al., 2017)
pDONR223-FAM134B	human FAM134B	(Khaminets et al., 2015)
pDONR223-FAM134C	human FAM134C	(Grumati et al., 2017)
iTAP-FLAG-HA-FAM134A	human FAM134A	(Grumati et al., 2017)
iTAP-FLAG-HA-FAM134B	human FAM134B	(Khaminets et al., 2015)
iTAP-FLAG-HA-FAM134C	human FAM134C	(Grumati et al., 2017)
pDONR223-FAM134A ΔLIR	human FAM134A (FELL to AELA)	This study
pDONR223-FAM134B ΔLIR	human FAM134B (FELL to AELA)	This study
pDONR223-FAM134C ΔLIR	human FAM134C (FELL to AELA)	This study
iTAP-FLAG-HA-FAM134A ΔLIR	human FAM134A (FELL to AELA)	This study
iTAP-FLAG-HA-FAM134B ΔLIR	human FAM134B (FELL to AELA)	This study
iTAP-FLAG-HA-FAM134C ΔLIR	human FAM134C (FELL to AELA)	This study
pDONR223-Fam134a	murine Fam134a	This study
pDONR223-Fam134b	murine Fam134b	This study
pDONR223-Fam134c	murine Fam134c	This study
pBABE-Fam134a (puromycin)	murine Fam134a	This study
pBABE-Fam134b (puromycin)	murine Fam134b	This study
pBABE-Fam134c (puromycin)	murine Fam134c	This study
pDONR223-Fam134a ΔLIR	murine Fam134a (FELL to AELA)	This study
pDONR223-Fam134b ΔLIR	murine Fam134b (FELL to AELA)	This study
pDONR223-Fam134c ΔLIR	murine Fam134c (FELL to AELA)	This study
pBABE-Fam134a ΔLIR (puromycin)	murine Fam134a (FELL to AELA)	This study
pBABE-Fam134b ΔLIR (puromycin)	murine Fam134b (FELL to AELA)	This study
pBABE-Fam134c ΔLIR (puromycin)	murine Fam134c (FELL to AELA)	This study
pCW57-CMV-ssRFP-GFP-KDEL	ER marker	AddGene (128257)
pBABE-Fam134a (hygromycin)	murine Fam134a	This study
pBABE-Fam134b (hygromycin)	murine Fam134b	This study
pBABE-Fam134c (hygromycin)	murine Fam134c	This study
pBABE-Fam134a ΔLIR (hygromycin)	murine Fam134a (FELL to AELA)	This study
pBABE-Fam134b ΔLIR (hygromycin)	murine Fam134b (FELL to AELA)	This study
pBABE-Fam134c ΔLIR (hygromycin)	murine Fam134c (FELL to AELA)	This study
