# Supplementary material for: Role of FAM134 paralogues in endoplasmic reticulum remodeling, ER‐phagy, and Collagen quality control
Source: EMBO Rep. 2021 Aug 2;22(9):e52289. doi: 10.15252/embr.202052289 (PMC8447607; doi:10.15252/embr.202052289)
Supplement: Supplementary file 7 — Table EV5 [file EMBR-22-e52289-s023.xlsx]

## Sheet: Sheet1
Table EV5. Primary antibodies employed in the manuscript
Antigen	Company	Cat. N°	Application
HA Tag	Roche	11867423001	IF
HA Tag	Covance	MMS-101P	WB, IEM
LC3B	MBL (Clone4E12)	M152-3	IF
LC3B	Nanotools (Clone5F10)	0231-100/LC3-F10	WB
LAMP1	DSHB	H4B4	IF
LAMP1	DSHB	1D4B	IF
VINCULIN	Sigma	V9264	WB
CALNEXIN	AbCam	Ab22595	IF, WB, IP
CLIMP-63	Proteintech	16686-1-AP	IF
REEP5	Proteintech	14643-1-AP	IF
COLLAGEN I	AbCam	Ab21286	IF, WB
FAM134A	GenScript	On request	WB
FAM134B	Sigma-Aldrich	HPA010277	WB
FAM134C	Sigma-Aldrich	HPA016492	WB
GABARAPs	AbCam	ab109364	WB
SEC22B	Kindly provided by Prof. DeMatteis (Tigem)		WB
ACTIN	Novus	NB600-501	WB
