# Supplementary material for: Role of FAM134 paralogues in endoplasmic reticulum remodeling, ER‐phagy, and Collagen quality control
Source: EMBO Rep. 2021 Aug 2;22(9):e52289. doi: 10.15252/embr.202052289 (PMC8447607; doi:10.15252/embr.202052289)
Supplement: Supplementary file 8 — Dataset EV1 [file EMBR-22-e52289-s024.xlsx]

## Sheet: Analysis_U2OS_EBSS
Data Set EV1. Full Proteome analysis of U2OS cells overexpressing FAM134s
TRex_01	TRex_02	TRex_03	FAM134A_01	FAM134A_02	FAM134A_03	FAM134B_01	FAM134B_02	FAM134B_03	FAM134C_01	FAM134C_02	FAM134C_03	TRex_DOX_01	TRex_DOX_02	TRex_DOX_03	FAM134A_DOX_01	FAM134A_DOX_02	FAM134A_DOX_03	FAM134B_DOX_01	FAM134B_DOX_02	FAM134B_DOX_03	FAM134C_DOX_01	FAM134C_DOX_02	FAM134C_DOX_03	TRex_EBSS_01	TRex_EBSS_02	TRex_EBSS_03	FAM134A_EBSS_01	FAM134A_EBSS_02	FAM134A_EBSS_03	FAM134B_EBSS_01	FAM134B_EBSS_02	FAM134B_EBSS_03	FAM134C_EBSS_01	FAM134C_EBSS_02	FAM134C_EBSS_03	GOBP name	GOMF name	GOCC name	KEGG name	ANOVA Significant	Cluster	Peptides	Razor + unique peptides	Unique peptides	Sequence coverage [%]	Unique + razor sequence coverage [%]	Unique sequence coverage [%]	Mol. weight [kDa]	Q-value
30.7184	30.5681	30.5182	30.6096	30.6317	30.6502	30.7445	30.6447	30.6757	30.6404	30.6959	30.7989	30.792	30.8025	30.6991	30.7389	30.5542	30.4996	30.6263	30.7134	30.6013	30.444	30.487	30.4282	30.5786	30.5813	30.5364	30.0581	29.9882	30.0846	30.1353	30.1643	30.1207	29.8956	29.7661	29.9971	biological regulation;catabolic process;cation homeostasis;cellular catabolic process;cellular cation homeostasis;cellular chemical homeostasis;cellular homeostasis;cellular ion homeostasis;cellular iron ion homeostasis;cellular metabolic process;cellular metal ion homeostasis;cellular nitrogen compound catabolic process;cellular nitrogen compound metabolic process;cellular process;chemical homeo…	binding;catalytic activity;cation binding;heme oxygenase (decyclizing) activity;ion binding;metal ion binding;oxidoreductase activity;oxidoreductase activity, acting on paired donors, with incorporation or reduction of molecular oxygen	cell part;cytoplasmic part;endoplasmic reticulum membrane;endoplasmic reticulum part;intracellular organelle part;intracellular part;membrane;membrane part;organelle membrane;organelle part;plasma membrane	Mineral absorption;Porphyrin and chlorophyll metabolism	+	Cluster	15	15	15	50.5	50.5	50.5	41.669	0
26.526	26.5383	26.2728	26.6777	26.7339	26.4548	26.1909	26.3129	26.0394	26.5197	26.5333	26.315	26.6127	26.9192	26.55	26.1533	26.2583	25.9925	26.316	25.7568	26.1369	25.6161	25.8549	26.4311	26.4159	25.6703	26.6277	25.9573	25.6742	25.781	25.7227	26.1838	25.9436	25.2266	25.337	25.6557	biosynthetic process;carbohydrate biosynthetic process;carbohydrate metabolic process;cellular macromolecule metabolic process;cellular metabolic process;cellular process;cellular protein metabolic process;dolichol-linked oligosaccharide biosynthetic process;establishment of localization;macromolecule metabolic process;metabolic process;oligosaccharide biosynthetic process;oligosaccharide metabol…		cell part;cytoplasmic part;endoplasmic reticulum;endoplasmic reticulum membrane;endoplasmic reticulum part;extracellular membrane-bounded organelle;extracellular organelle;extracellular region part;extracellular vesicular exosome;integral to membrane;intracellular membrane-bounded organelle;intracellular organelle;intracellular organelle part;intracellular part;intrinsic to membrane;membrane;memb…		+	Cluster	2	2	2	38.5	38.5	38.5	5.7856	0
26.2799	25.8255	26.3083	26.0893	25.7771	25.7847	25.7712	25.8189	25.8495	25.9292	25.9359	26.0041	26.1329	25.9304	25.878	26.2548	26.0708	26.0401	26.0802	25.9402	25.9801	25.9121	26.1015	25.8955	25.9349	23.7424	26.1065	26.1469	25.0276	25.4172	24.9682	24.3042	25.0669	23.4931	24.546	23.9345	activation of immune response;activation of innate immune response;adaptive immune response;adaptive immune response based on somatic recombination of immune receptors built from immunoglobulin superfamily domains;anatomical structure formation involved in morphogenesis;antigen receptor-mediated signaling pathway;apoptosis;B cell apoptosis;B cell mediated immunity;biological regulation;cell death…	binding;enzyme binding;kinase binding;NF-kappaB binding;protease binding;protein binding;protein binding transcription factor activity;protein C-terminus binding;protein kinase B binding;protein kinase binding;protein self-association;small conjugating protein binding;transcription coactivator activity;transcription cofactor activity;transcription factor binding;transcription factor binding trans…	CBM complex;cell part;cytoplasm;cytoplasmic microtubule;cytoplasmic part;cytoskeletal part;cytosol;immunological synapse;intracellular membrane-bounded organelle;intracellular organelle;intracellular organelle part;intracellular part;lysosome;lytic vacuole;macromolecular complex;membrane;membrane part;membrane raft;membrane-bounded organelle;microtubule;nucleus;organelle;organelle part;perinuclea…	B cell receptor signaling pathway;ko05152;T cell receptor signaling pathway	+	Cluster	4	4	4	23.7	23.7	23.7	18.073	0.00022437
32.9575	32.9008	32.8917	33.0394	32.8991	32.9435	32.8585	32.9243	32.9437	32.996	32.9825	33.021	32.9546	33.0163	33.0174	33.0116	32.847	32.9001	32.9759	32.8193	32.8394	32.9482	32.76	32.9774	32.9965	32.8892	32.9366	32.6056	32.6421	32.6245	32.6836	32.637	32.7027	32.6852	32.6727	32.6249	biological regulation;cellular component organization;cellular component organization or biogenesis;cellular macromolecule metabolic process;cellular membrane organization;cellular metabolic process;cellular process;cellular protein metabolic process;cellular response to chemical stimulus;cellular response to hypoxia;cellular response to organic substance;cellular response to oxygen levels;cellul…	adenyl nucleotide binding;adenyl ribonucleotide binding;ATP binding;binding;chaperone binding;nucleotide binding;protein binding;purine nucleotide binding;purine ribonucleoside triphosphate binding;purine ribonucleotide binding;ribonucleotide binding	adherens junction;anchoring junction;cell junction;cell part;cell-substrate adherens junction;cell-substrate junction;cytoplasmic membrane-bounded vesicle lumen;cytoplasmic part;cytoplasmic vesicle part;endocytic vesicle lumen;endoplasmic reticulum;endoplasmic reticulum lumen;endoplasmic reticulum part;extracellular membrane-bounded organelle;extracellular organelle;extracellular region;extracell…	Protein processing in endoplasmic reticulum	+	Cluster	52	52	52	56.7	56.7	56.7	104.78	0
27.995	28.3429	27.9446	27.8201	27.8369	27.4438	28.0693	28.2841	28.1075	27.8179	27.8959	28.0183	28.1121	27.8219	27.9213	27.249	27.6328	27.1795	27.8859	27.7102	27.7544	27.5923	27.5866	27.6221	27.3342	27.1825	27.0296	26.7783	26.631	26.7155	26.5641	26.4121	26.4458	26.1143	26.1286	26.4743	biological regulation;cation homeostasis;cation transport;cellular cation homeostasis;cellular chemical homeostasis;cellular homeostasis;cellular ion homeostasis;cellular iron ion homeostasis;cellular metal ion homeostasis;cellular process;chemical homeostasis;establishment of localization;homeostatic process;ion homeostasis;ion transport;iron ion homeostasis;iron ion transport;metabolic process;…	4 iron, 4 sulfur cluster binding;binding;cation binding;ion binding;iron-responsive element binding;iron-sulfur cluster binding;metal cluster binding;metal ion binding;mRNA binding;nucleic acid binding;RNA binding;translation regulator activity;translation repressor activity	cell part;cytoplasm;intracellular part		+	Cluster	16	16	16	20.2	20.2	20.2	105.06	0
30.8929	30.9359	30.8014	31.0433	31.0495	30.8991	30.8503	30.8479	30.7904	30.9769	30.9054	30.8125	30.8805	30.8202	30.835	30.895	31.0123	31.09	30.6001	30.7271	30.6958	31.1624	30.9307	30.9101	30.9427	30.5834	30.6205	30.4105	30.5725	30.4044	30.1538	30.3189	30.0771	30.4506	30.4027	30.2592	alcohol metabolic process;biosynthetic process;cellular metabolic process;cellular process;cholesterol biosynthetic process;cholesterol biosynthetic process via 24,25-dihydrolanosterol;cholesterol metabolic process;demethylation;lipid biosynthetic process;lipid metabolic process;metabolic process;one-carbon metabolic process;primary metabolic process;small molecule metabolic process;steroid biosy…	binding;catalytic activity;cation binding;demethylase activity;heme binding;ion binding;iron ion binding;metal ion binding;monooxygenase activity;oxidoreductase activity;oxidoreductase activity, acting on paired donors, with incorporation or reduction of molecular oxygen;oxidoreductase activity, acting on paired donors, with incorporation or reduction of molecular oxygen, NADH or NADPH as one don…	cell part;cytoplasmic part;endoplasmic reticulum;endoplasmic reticulum membrane;endoplasmic reticulum part;integral to membrane;intracellular membrane-bounded organelle;intracellular organelle;intracellular organelle part;intracellular part;intrinsic to membrane;membrane;membrane part;membrane-bounded organelle;organelle;organelle membrane;organelle part	Steroid biosynthesis	+	Cluster	24	24	24	62.7	62.7	62.7	57.278	0
31.8035	31.5635	31.6226	31.6772	31.7231	31.6603	31.5868	31.6602	31.6796	31.447	31.5802	31.5533	31.6597	31.6657	31.5875	31.7432	31.5724	31.4741	31.5692	31.5146	31.5802	31.493	31.4124	31.6413	31.6598	31.6064	31.5866	31.2244	31.374	31.3455	31.6117	31.5718	31.5855	31.3702	31.1261	31.3282	biosynthetic process;carbohydrate metabolic process;cell activation;cellular biosynthetic process;cellular carbohydrate metabolic process;cellular macromolecule biosynthetic process;cellular macromolecule metabolic process;cellular metabolic process;cellular process;cellular protein metabolic process;cotranslational protein targeting to membrane;defense response;establishment of localization;esta…	catalytic activity;dolichyl-diphosphooligosaccharide-protein glycotransferase activity;oligosaccharyl transferase activity;transferase activity;transferase activity, transferring glycosyl groups;transferase activity, transferring hexosyl groups	cell part;cytoplasmic part;endoplasmic reticulum;endoplasmic reticulum membrane;endoplasmic reticulum part;integral to membrane;intracellular membrane-bounded organelle;intracellular organelle;intracellular organelle part;intracellular part;intrinsic to membrane;macromolecular complex;membrane;membrane part;membrane-bounded organelle;oligosaccharyltransferase complex;organelle;organelle membrane;…	N-Glycan biosynthesis;Protein processing in endoplasmic reticulum;Various types of N-glycan biosynthesis	+	Cluster	14	14	14	42.6	42.6	42.6	48.799	0
25.6377	25.7438	25.481	26.0388	26.0955	25.606	25.8645	26.0767	26.0532	25.9356	26.3733	25.9709	26.1165	26.2048	24.9804	25.7476	25.6932	25.4773	26.0038	25.9718	26.0578	25.0389	25.8817	25.4008	25.6632	24.5627	24.1593	23.4846	24.6079	24.9289	24.9171	23.5487	24.0206	23.6673	23.8936	24.2187	biological regulation;biosynthetic process;cell differentiation;cellular biosynthetic process;cellular developmental process;cellular macromolecule biosynthetic process;cellular macromolecule metabolic process;cellular metabolic process;cellular nitrogen compound metabolic process;cellular process;developmental process;macromolecule biosynthetic process;macromolecule metabolic process;metabolic p…		cell part;intracellular membrane-bounded organelle;intracellular organelle;intracellular part;membrane-bounded organelle;nucleus;organelle		+	Cluster	5	5	5	8.4	8.4	8.4	105.19	0
31.135	31.1183	31.1385	30.9954	31.0565	31.0868	31.0925	31.0335	31.0328	30.9795	31.0823	31.0732	31.082	31.1185	30.9942	31.0877	31.0517	30.948	30.971	30.8737	30.728	30.8296	30.8785	30.8079	31.1121	31.004	31.004	30.4195	30.4671	30.4168	30.4724	30.3881	30.3011	30.3095	30.1778	30.3847		binding;catalytic activity;cation binding;coenzyme binding;cofactor binding;ion binding;magnesium ion binding;metal ion binding;thiamine pyrophosphate binding;transferase activity;vitamin binding	cell part;integral to membrane;intrinsic to membrane;membrane;membrane part		+	Cluster	26	26	26	64.7	64.7	64.7	67.867	0
29.7837	29.9355	29.883	29.5255	29.6967	29.7109	29.9814	29.4969	29.451	29.7233	29.7637	29.6517	30.0222	29.9751	29.9295	29.4826	29.7644	29.7133	29.9101	29.7996	29.7128	28.822	29.1009	28.8368	28.9128	28.9235	29.1269	28.374	27.9182	28.0216	28.4563	25.3569	27.6779	27.4618	27.802	27.4182	autophagic vacuole assembly;autophagy;catabolic process;cell communication;cellular catabolic process;cellular component assembly;cellular component assembly at cellular level;cellular component organization;cellular component organization at cellular level;cellular component organization or biogenesis;cellular component organization or biogenesis at cellular level;cellular metabolic process;cell…	binding;cytoskeletal protein binding;microtubule binding;protein binding;tubulin binding	autophagic vacuole;autophagic vacuole membrane;axoneme;cell part;cell projection part;cytoplasmic part;cytoplasmic vesicle;cytoskeletal part;cytosol;endomembrane system;extrinsic to membrane;intracellular;intracellular membrane-bounded organelle;intracellular organelle;intracellular organelle part;intracellular part;macromolecular complex;membrane;membrane part;membrane-bounded organelle;microtub…		+	Cluster	8	8	6	65.3	65.3	56	9.0115	0
26.0922	26.4528	26.5711	26.5324	26.2472	26.606	26.3931	26.2156	26.6144	26.0996	25.4312	26.6232	26.3219	26.4575	26.2532	26.7	26.4428	26.1143	26.1623	26.004	26.0031	26.5593	27.0226	26.7686	26.3214	26.3807	26.5712	26.3655	24.0693	24.0011	26.1871	26.2725	24.495	23.2154	23.8678	23.9692	biological regulation;catabolic process;cellular catabolic process;cellular macromolecule catabolic process;cellular macromolecule metabolic process;cellular metabolic process;cellular process;cellular protein metabolic process;cellular response to stimulus;cellular response to stress;ER-associated protein catabolic process;establishment of localization;establishment of localization in cell;estab…	binding;carbohydrate binding;glycoprotein binding;protein binding	cell part;cytoplasmic part;cytoplasmic ubiquitin ligase complex;endoplasmic reticulum lumen;endoplasmic reticulum part;endoplasmic reticulum quality control compartment;ER ubiquitin ligase complex;Hrd1p ubiquitin ligase complex;intracellular organelle lumen;intracellular organelle part;intracellular part;macromolecular complex;membrane part;membrane-enclosed lumen;organelle lumen;organelle part;p…	Protein processing in endoplasmic reticulum	+	Cluster	3	3	3	9.9	9.9	9.9	46.301	0
31.1467	31.0663	31.0131	31.1495	31.0856	30.9906	31.0036	31.0085	31.1547	31.0868	30.9859	30.9516	31.1424	31.2753	31.1274	31.2455	31.0875	31.0186	31.0945	31.0901	31.0347	31.1418	30.8816	30.8904	31.0346	30.8526	30.8491	30.8397	30.6083	30.5997	30.8888	30.732	30.7569	30.7644	30.9025	30.8507	cellular localization;cellular process;establishment of localization;establishment of localization in cell;establishment of organelle localization;establishment of protein localization;establishment of ribosome localization;intracellular transport;localization;nuclear export;nuclear transport;nucleocytoplasmic transport;protein transport;ribonucleoprotein complex export from nucleus;ribonucleopro…	binding;binding, bridging;protein binding;protein binding, bridging;ribonucleoprotein binding;ribosomal large subunit binding	cell part;cytoplasm;intracellular membrane-bounded organelle;intracellular non-membrane-bounded organelle;intracellular organelle;intracellular organelle part;intracellular part;membrane;membrane-bounded organelle;non-membrane-bounded organelle;nuclear part;nucleolus;nucleoplasm;nucleus;organelle;organelle part	Ribosome biogenesis in eukaryotes;RNA transport	+	Cluster	25	25	25	60.1	60.1	60.1	60.125	0
29.3689	29.3981	29.4023	29.4846	29.3703	29.5142	29.3154	29.4881	29.249	29.4363	29.4769	29.5722	29.4005	29.5682	29.5104	29.517	29.5743	29.5853	29.2399	29.1893	29.2126	29.3328	29.381	29.5445	29.5328	29.2734	29.2551	29.2235	29.1352	29.1577	29.2616	29.1242	29.3303	29.3714	29.124	29.2181	bile acid metabolic process;carboxylic acid catabolic process;carboxylic acid metabolic process;catabolic process;cellular catabolic process;cellular ketone metabolic process;cellular lipid catabolic process;cellular lipid metabolic process;cellular metabolic process;cellular process;fatty acid beta-oxidation;fatty acid beta-oxidation using acyl-CoA oxidase;fatty acid catabolic process;fatty acid…	acetyl-CoA C-acyltransferase activity;acyl-CoA oxidase activity;C-acyltransferase activity;catalytic activity;oxidoreductase activity;oxidoreductase activity, acting on the CH-CH group of donors;oxidoreductase activity, acting on the CH-CH group of donors, oxygen as acceptor;palmitoyl-CoA oxidase activity;transferase activity;transferase activity, transferring acyl groups;transferase activity, tr…	cell part;cytoplasmic part;intracellular membrane-bounded organelle;intracellular organelle;intracellular organelle lumen;intracellular organelle part;intracellular part;membrane;membrane-bounded organelle;membrane-enclosed lumen;microbody;microbody lumen;microbody part;organelle;organelle lumen;organelle part;peroxisomal matrix;peroxisomal part;peroxisome	Benzoate degradation;Biosynthesis of unsaturated fatty acids;Fatty acid metabolism;Peroxisome;PPAR signaling pathway;Valine, leucine and isoleucine degradation	+	Cluster	13	13	13	48	48	48	40.269	0
30.7458	30.648	30.5427	30.8698	30.6708	30.819	30.634	30.6686	30.6212	30.4886	30.6995	30.496	30.7012	30.8585	30.8254	30.5869	30.5866	30.3935	30.7321	30.5997	30.6559	30.4497	30.5616	30.5401	30.6029	30.6004	30.5552	30.2171	30.188	30.2171	30.1774	30.2321	30.2384	30.1347	30.039	30.0089	biological regulation;cellular process;establishment of localization;establishment of localization in cell;establishment of protein localization;Golgi vesicle transport;intracellular transport;positive regulation of biological process;positive regulation of cellular component organization;positive regulation of cellular process;positive regulation of endocytosis;positive regulation of phagocytosi…	binding;carbohydrate binding;cation binding;glycoprotein binding;heat shock protein binding;ion binding;mannose binding;metal ion binding;monosaccharide binding;protein binding;sugar binding	cell part;cell surface;cytoplasmic part;endoplasmic reticulum membrane;endoplasmic reticulum part;endoplasmic reticulum-Golgi intermediate compartment;endoplasmic reticulum-Golgi intermediate compartment membrane;extracellular membrane-bounded organelle;extracellular organelle;extracellular region part;extracellular space;extracellular vesicular exosome;Golgi apparatus;Golgi apparatus part;Golgi …	Protein processing in endoplasmic reticulum	+	Cluster	17	17	17	64	64	64	36.543	0
29.0411	29.3165	29.3655	29.5223	29.6261	29.3706	29.5897	29.7114	29.5445	29.3504	29.276	29.2359	29.2129	29.1465	29.2264	28.6294	29.2578	29.1941	29.3244	29.2702	29.2714	29.0158	28.9134	29.0014	29.3431	29.025	29.3049	28.6259	28.4935	28.5875	28.9908	29.0242	29.0792	28.5066	28.1601	28.5887	catabolic process;cellular catabolic process;cellular macromolecule catabolic process;cellular macromolecule metabolic process;cellular metabolic process;cellular process;ER-associated protein catabolic process;macromolecule catabolic process;macromolecule metabolic process;metabolic process;modification-dependent macromolecule catabolic process;modification-dependent protein catabolic process;pr…		cell part;cytoplasm;cytoplasmic part;endoplasmic reticulum;endoplasmic reticulum membrane;endoplasmic reticulum part;extracellular membrane-bounded organelle;extracellular organelle;extracellular region part;extracellular vesicular exosome;integral to membrane;intracellular membrane-bounded organelle;intracellular organelle;intracellular organelle part;intracellular part;intrinsic to membrane;mac…		+	Cluster	14	11	11	49.4	40.2	40.2	37.725	0
28.2228	28.4732	28.2464	28.5101	27.9158	27.7008	27.956	27.5152	27.6534	28.1714	28.2848	28.201	24.7273	25.12	28.4069	27.9771	27.0413	26.8489	28.2977	26.8446	27.5377	28.1811	27.4212	28.0397	27.8009	27.9855	27.7532	24.0847	25.8363	23.6108	23.946	24.4544	23.8045	23.8379	24.5408	27.6633	establishment of localization;establishment of localization in cell;establishment of protein localization;intracellular protein transport;intracellular transport;protein transport;transport	binding;lipid binding;phosphatidylinositol binding;phospholipid binding	cell part;cytoplasm;cytoplasmic part;cytoplasmic vesicle membrane;cytoplasmic vesicle part;cytosol;intracellular non-membrane-bounded organelle;intracellular organelle;intracellular organelle part;intracellular part;membrane;non-membrane-bounded organelle;nuclear part;nucleolus;organelle;organelle membrane;organelle part;vesicle membrane		+	Cluster	5	5	5	19.3	19.3	19.3	22.023	0
31.0085	30.8183	31.1325	30.8482	30.8609	30.7511	30.8025	30.7445	30.7965	31.0711	30.8518	30.8644	30.8214	30.9309	30.9067	30.7868	30.9695	30.8747	30.8134	30.7107	30.8738	30.6036	30.5972	30.4494	30.6008	30.8926	31.0105	30.4274	30.3514	30.487	30.3254	30.3895	30.5618	30.4456	30.424	30.5836	biological regulation;negative regulation of biological process;negative regulation of gene expression;negative regulation of macromolecule metabolic process;negative regulation of metabolic process;positive regulation of biological process;positive regulation of biosynthetic process;positive regulation of cellular metabolic process;positive regulation of cellular process;positive regulation of l…		cell part;cytoplasmic part;endoplasmic reticulum;integral to membrane;integral to plasma membrane;intracellular membrane-bounded organelle;intracellular organelle;intracellular part;intrinsic to membrane;intrinsic to plasma membrane;membrane part;membrane-bounded organelle;organelle;plasma membrane part		+	Cluster	15	13	0	56.7	51.7	0	29.224	0
26.6371	27.2955	27.3221	27.1867	27.1803	27.4604	27.135	27.2234	27.4184	27.0998	27.0906	27.1751	27.2513	27.0481	26.8846	26.3601	26.9955	27.0206	27.0037	26.901	27.8056	26.8839	27.0253	26.0515	26.7008	26.7494	26.5349	25.9896	26.0693	26.3867	26.0874	26.1041	25.98	26.0531	26.0265	25.9301	biological regulation;cellular macromolecule metabolic process;cellular metabolic process;cellular process;cellular protein metabolic process;cellular response to chemical stimulus;cellular response to organic substance;cellular response to stimulus;cellular response to stress;cellular response to topologically incorrect protein;cellular response to unfolded protein;cotranslational protein target…	protein transporter activity;receptor activity;substrate-specific transporter activity;transporter activity	aggresome;cell part;cytoplasmic part;cytoskeleton;cytosol;endoplasmic reticulum;endoplasmic reticulum membrane;endoplasmic reticulum part;inclusion body;integral to membrane;intermediate filament cytoskeleton;intracellular membrane-bounded organelle;intracellular non-membrane-bounded organelle;intracellular organelle;intracellular organelle part;intracellular part;intrinsic to membrane;membrane;m…	Protein export;Protein processing in endoplasmic reticulum	+	Cluster	3	3	3	40	40	40	9.8703	0
26.2514	26.3174	26.3911	26.3968	26.5166	26.139	26.1388	26.1756	26.2342	26.1553	26.2255	26.3644	26.3146	26.2647	26.4952	26.3304	26.2035	26.1015	26.3182	25.8331	26.0446	25.9749	26.1276	25.7557	26.2456	26.1441	26.2111	25.8851	26.1307	25.8824	25.6415	25.7643	25.7874	26.0583	25.4081	25.7166	biological regulation;negative regulation of catalytic activity;negative regulation of hydrolase activity;negative regulation of molecular function;negative regulation of phosphatase activity;regulation of biological process;regulation of catalytic activity;regulation of cellular metabolic process;regulation of cellular process;regulation of dephosphorylation;regulation of hydrolase activity;regu…	1-phosphatidylinositol binding;binding;cation binding;ion binding;lipid binding;metal ion binding;phosphatidylinositol binding;phosphatidylinositol-3,4,5-trisphosphate binding;phosphatidylinositol-3,4-bisphosphate binding;phospholipid binding;transition metal ion binding;zinc ion binding	autophagic vacuole;cell part;cytoplasmic part;endoplasmic reticulum;endoplasmic reticulum part;ER-mitochondrion membrane contact site;Golgi apparatus part;Golgi stack;intracellular membrane-bounded organelle;intracellular organelle;intracellular organelle part;intracellular part;membrane part;membrane-bounded organelle;mitochondrial membrane part;mitochondrial part;organelle;organelle membrane co…		+	Cluster	5	5	5	9.5	9.5	9.5	88.422	0
29.5974	29.7007	29.9303	29.744	29.8644	29.6904	29.7919	29.8197	29.6075	29.87	29.9719	29.9746	29.6796	29.9031	29.6661	29.5343	29.7293	29.5807	29.3998	29.4525	29.3725	29.5522	29.7048	29.6533	29.5127	29.6064	29.5512	28.7953	28.8502	28.7651	28.5111	28.3657	28.4207	28.9525	28.8343	28.9234	biosynthetic process;cellular biosynthetic process;cellular macromolecule biosynthetic process;cellular macromolecule metabolic process;cellular metabolic process;cellular process;cellular protein metabolic process;cotranslational protein targeting to membrane;establishment of localization;establishment of localization in cell;establishment of protein localization;intracellular protein transport;…	structural constituent of ribosome;structural molecule activity	cell part;cytoplasmic part;cytosol;endoplasmic reticulum part;integral to membrane;intracellular non-membrane-bounded organelle;intracellular organelle;intracellular organelle part;intracellular part;intrinsic to membrane;macromolecular complex;membrane;membrane part;non-membrane-bounded organelle;organelle;organelle part;protein complex;ribonucleoprotein complex;ribosome;Sec61 translocon complex…		+	Cluster	14	4	4	47.7	24.9	24.9	27.168	0
26.5526	26.7491	26.5184	27.3167	26.8492	26.9713	26.9203	27.0456	26.4834	26.8067	27.1105	26.7365	26.8105	26.9009	26.9653	26.0854	26.5019	26.8539	27.1688	27.1717	27.3131	26.501	26.1398	26.7613	26.6373	26.2016	26.088	25.9997	23.8552	26.1086	25.7403	25.6824	24.6694	24.4316	24.757	24.8471	autophagic vacuole assembly;autophagy;biological regulation;catabolic process;cell communication;cell-cell signaling;cellular catabolic process;cellular component assembly;cellular component assembly at cellular level;cellular component organization;cellular component organization at cellular level;cellular component organization or biogenesis;cellular component organization or biogenesis at cell…	beta-tubulin binding;binding;cytoskeletal protein binding;GABA receptor binding;microtubule binding;protein binding;receptor binding;tubulin binding	actin cytoskeleton;autophagic vacuole;autophagic vacuole membrane;axoneme;cell body;cell part;cell projection part;cytoplasmic part;cytoplasmic vesicle;cytoskeletal part;cytoskeleton;cytosol;endoplasmic reticulum;extrinsic to membrane;Golgi apparatus part;Golgi membrane;intracellular membrane-bounded organelle;intracellular non-membrane-bounded organelle;intracellular organelle;intracellular orga…	Regulation of autophagy	+	Cluster	6	2	2	43.9	13.3	13.3	11.658	0.004878
30.8189	30.7749	30.9616	30.6322	30.4991	30.4907	30.7487	30.6775	30.5695	30.6773	30.6142	30.7459	30.8756	30.847	30.8783	30.867	30.4699	30.5064	30.6132	30.6807	30.3924	30.5282	30.4481	30.4205	30.9133	30.7158	30.8045	30.4574	30.4866	30.3575	30.4524	30.242	30.4598	30.2732	30.2854	30.2096	biological regulation;biosynthetic process;cellular biosynthetic process;cellular macromolecule biosynthetic process;cellular macromolecule metabolic process;cellular metabolic process;cellular process;cellular protein metabolic process;cellular response to chemical stimulus;cellular response to organic substance;cellular response to stimulus;cellular response to stress;cellular response to topol…	binding;GTP binding;guanyl nucleotide binding;guanyl ribonucleotide binding;nucleotide binding;purine nucleotide binding;purine ribonucleoside triphosphate binding;purine ribonucleotide binding;ribonucleotide binding	cell part;cytoplasm;cytoplasmic microtubule;cytoplasmic part;cytoskeletal part;endoplasmic reticulum membrane;endoplasmic reticulum part;integral to membrane;intracellular organelle part;intracellular part;intrinsic to membrane;macromolecular complex;membrane;membrane part;microtubule;organelle membrane;organelle part;protein complex	Protein export	+	Cluster	14	14	14	65	65	65	17.502	0
30.1579	30.0632	30.0422	30.1678	30.1903	30.0234	29.9837	30.1808	30.2219	30.1834	30.3162	30.3509	30.2929	30.4347	30.4492	29.8695	29.9097	29.9916	30.0849	30.1599	30.1295	30.0738	29.9975	30.1616	30.1768	30.1622	30.1166	29.8102	29.912	29.843	29.9116	29.7821	29.9326	29.8336	29.6016	30.03	cellular macromolecule metabolic process;cellular metabolic process;cellular process;cellular protein metabolic process;macromolecule metabolic process;macromolecule modification;metabolic process;post-translational protein modification;primary metabolic process;protein metabolic process;protein modification process	binding;cation binding;ion binding;metal ion binding	cell part;cytoplasmic part;endoplasmic reticulum;endoplasmic reticulum lumen;endoplasmic reticulum part;intracellular membrane-bounded organelle;intracellular organelle;intracellular organelle lumen;intracellular organelle part;intracellular part;membrane-bounded organelle;membrane-enclosed lumen;organelle;organelle lumen;organelle part		+	Cluster	12	12	12	37.8	37.8	37.8	35.922	0
33.2725	33.3919	33.5282	33.368	33.3689	33.3432	33.3514	33.3649	33.4529	33.378	33.4354	33.4209	33.4217	33.482	33.5335	33.15	33.2207	33.2756	33.2545	33.2791	33.3215	33.2446	33.3205	33.3215	33.3585	33.449	33.5105	33.1388	33.143	33.1812	33.0827	33.1471	33.1237	33.0989	33.0985	33.0313	anatomical structure development;biological regulation;carbohydrate metabolic process;cellular carbohydrate metabolic process;cellular component assembly;cellular component organization;cellular component organization or biogenesis;cellular macromolecule metabolic process;cellular metabolic process;cellular process;cellular protein metabolic process;cellular response to stimulus;chordate embryoni…	binding;calcium ion binding;cation binding;enzyme binding;ion binding;ion channel binding;kinase binding;metal ion binding;nucleic acid binding;phosphoprotein binding;protein binding;protein kinase binding;protein kinase C binding;RNA binding	cell part;cytoplasmic part;endoplasmic reticulum;endoplasmic reticulum lumen;endoplasmic reticulum part;intracellular;intracellular membrane-bounded organelle;intracellular organelle;intracellular organelle lumen;intracellular organelle part;intracellular part;membrane-bounded organelle;membrane-enclosed lumen;organelle;organelle lumen;organelle part	Protein processing in endoplasmic reticulum	+	Cluster	31	31	31	47.3	47.3	47.3	60.192	0
33.1256	33.0109	33.0587	33.0476	33.013	32.9866	33.1605	33.0712	33.1125	32.8663	32.8526	32.9539	33.1108	33.1446	33.1311	32.8884	32.988	32.966	32.9171	32.8847	32.9338	32.7254	32.4724	32.4755	33.0957	32.9224	33.064	32.6505	32.6181	32.7439	32.7731	32.7319	32.8123	32.1701	32.0789	32.2796	axon guidance;chemotaxis;locomotion;response to chemical stimulus;response to external stimulus;response to stimulus;taxis	binding;cation binding;heme binding;ion binding;iron ion binding;lipid binding;metal ion binding;steroid binding;tetrapyrrole binding;transition metal ion binding	cell part;cytoplasmic part;endoplasmic reticulum;endoplasmic reticulum membrane;endoplasmic reticulum part;extracellular membrane-bounded organelle;extracellular organelle;extracellular region part;extracellular vesicular exosome;integral to membrane;intracellular membrane-bounded organelle;intracellular non-membrane-bounded organelle;intracellular organelle;intracellular organelle part;intracell…		+	Cluster	19	19	17	70.3	70.3	65.6	21.671	0
29.8542	29.9104	29.9163	29.9544	29.8913	29.7733	29.9708	29.7869	29.8826	29.8817	30.0924	29.9555	29.882	29.9697	30.0036	29.73	29.9452	29.8101	29.6755	29.9651	29.8944	29.7542	29.5453	29.625	29.7828	29.7478	29.791	29.1585	29.1837	29.3376	29.4484	29.22	29.509	29.4541	29.4025	29.4328	cellular component organization;cellular component organization at cellular level;cellular component organization or biogenesis;cellular component organization or biogenesis at cellular level;cellular macromolecule metabolic process;cellular metabolic process;cellular process;cellular protein metabolic process;extracellular matrix organization;extracellular structure organization;macromolecule me…	binding;carboxylic acid binding;catalytic activity;cation binding;ion binding;iron ion binding;L-ascorbic acid binding;metal ion binding;oxidoreductase activity;oxidoreductase activity, acting on paired donors, with incorporation or reduction of molecular oxygen;oxidoreductase activity, acting on paired donors, with incorporation or reduction of molecular oxygen, 2-oxoglutarate as one donor, and …	cell part;cytoplasmic part;endoplasmic reticulum;endoplasmic reticulum membrane;endoplasmic reticulum part;extracellular membrane-bounded organelle;extracellular organelle;extracellular region part;extracellular vesicular exosome;intracellular membrane-bounded organelle;intracellular organelle;intracellular organelle part;intracellular part;membrane;membrane part;membrane-bounded organelle;membra…	Lysine degradation	+	Cluster	24	24	24	39.3	39.3	39.3	87.097	0
29.7262	29.7521	29.6676	29.7682	29.6136	29.72	29.7789	29.6297	29.7356	29.7134	29.4606	29.6519	29.707	29.8905	29.7454	29.6061	29.6099	29.6211	29.5318	29.6959	29.6215	29.3947	29.5394	29.4483	29.5536	29.6601	29.5673	29.1132	29.1515	29.212	29.1355	29.0485	29.1703	28.9981	29.0243	29.0086	biological regulation;cellular process;cellular response to chemical stimulus;cellular response to endogenous stimulus;cellular response to hormone stimulus;cellular response to organic substance;cellular response to steroid hormone stimulus;cellular response to stimulus;hormone-mediated signaling pathway;regulation of biological process;regulation of cellular process;response to chemical stimulu…	binding;cation binding;heme binding;ion binding;iron ion binding;ligand-dependent nuclear receptor activity;lipid binding;metal ion binding;molecular transducer activity;receptor activity;signal transducer activity;signaling receptor activity;steroid binding;steroid hormone receptor activity;tetrapyrrole binding;transition metal ion binding	cell part;endomembrane system;integral to membrane;intrinsic to membrane;membrane;membrane part		+	Cluster	9	7	7	34.5	30.5	30.5	23.818	0
29.1037	28.9499	29.0058	29.0577	29.0155	29.1297	29.1061	28.9448	28.8928	29.179	28.7085	28.7744	29.0776	28.6432	28.8485	28.6603	29.0607	29.1217	28.7677	29.0307	28.9553	28.9497	28.9909	29.0883	28.9525	28.3756	28.6481	27.9805	28.5274	28.2773	28.22	28.3468	28.2651	28.5376	28.5364	28.1159	alcohol biosynthetic process;alcohol metabolic process;amine metabolic process;biosynthetic process;cellular biosynthetic process;cellular lipid metabolic process;cellular metabolic process;cellular nitrogen compound biosynthetic process;cellular nitrogen compound metabolic process;cellular process;ceramide biosynthetic process;ceramide metabolic process;lipid biosynthetic process;lipid metabolic…	binding;C-acyltransferase activity;catalytic activity;cofactor binding;C-palmitoyltransferase activity;palmitoyltransferase activity;pyridoxal phosphate binding;serine C-palmitoyltransferase activity;transferase activity;transferase activity, transferring acyl groups;transferase activity, transferring acyl groups other than amino-acyl groups;vitamin B6 binding;vitamin binding	cell part;cytoplasmic part;endoplasmic reticulum membrane;endoplasmic reticulum palmitoyltransferase complex;endoplasmic reticulum part;integral to membrane;intracellular organelle part;intracellular part;intrinsic to membrane;macromolecular complex;membrane;membrane part;organelle membrane;organelle part;palmitoyltransferase complex;protein complex;serine C-palmitoyltransferase complex;SPOTS com…	Sphingolipid metabolism	+	Cluster	15	15	15	47.1	47.1	47.1	52.743	0
29.007	28.7384	28.9034	28.6896	28.9094	28.8788	28.6984	28.7668	28.9266	28.9757	28.8143	28.9409	28.928	28.8772	28.8008	28.5729	28.4042	28.6412	28.4279	28.3139	28.4596	28.733	28.5888	28.8185	28.6852	28.5796	28.6433	27.9409	27.9863	28.2409	28.0061	28.0438	27.9699	27.8455	27.7114	27.8448	alcohol biosynthetic process;alcohol metabolic process;amine metabolic process;biosynthetic process;cellular biosynthetic process;cellular lipid metabolic process;cellular metabolic process;cellular nitrogen compound biosynthetic process;cellular nitrogen compound metabolic process;cellular process;ceramide biosynthetic process;ceramide metabolic process;lipid biosynthetic process;lipid metabolic…	binding;C-acyltransferase activity;catalytic activity;cofactor binding;C-palmitoyltransferase activity;palmitoyltransferase activity;pyridoxal phosphate binding;serine C-palmitoyltransferase activity;transferase activity;transferase activity, transferring acyl groups;transferase activity, transferring acyl groups other than amino-acyl groups;vitamin B6 binding;vitamin binding	cell part;cytoplasmic part;endoplasmic reticulum membrane;endoplasmic reticulum palmitoyltransferase complex;endoplasmic reticulum part;integral to membrane;intracellular membrane-bounded organelle;intracellular organelle;intracellular organelle part;intracellular part;intrinsic to membrane;macromolecular complex;membrane;membrane part;membrane-bounded organelle;mitochondrion;organelle;organelle …	Sphingolipid metabolism	+	Cluster	17	17	17	43.4	43.4	43.4	62.924	0
30.9158	30.7312	30.7255	30.6934	30.692	30.5094	30.6306	30.616	30.7068	30.8423	30.7265	30.6585	30.8534	30.9589	30.8769	30.9392	30.5903	30.7509	30.6106	30.749	30.7123	30.6831	30.6103	30.6659	30.8627	30.6527	30.6629	30.39	30.3105	30.2954	30.4234	30.267	30.2673	30.1422	30.5036	30.2523	alcohol metabolic process;biosynthetic process;carbohydrate biosynthetic process;carbohydrate metabolic process;cellular biosynthetic process;cellular carbohydrate metabolic process;cellular lipid metabolic process;cellular macromolecule metabolic process;cellular metabolic process;cellular nitrogen compound metabolic process;cellular process;cellular protein metabolic process;C-terminal protein …	alcohol binding;binding;carbohydrate binding;catalytic activity;dolichyl-phosphate beta-D-mannosyltransferase activity;dolichyl-phosphate-mannose-protein mannosyltransferase activity;mannose binding;mannosyltransferase activity;monosaccharide binding;sugar binding;transferase activity;transferase activity, transferring glycosyl groups;transferase activity, transferring hexosyl groups	cell part;cytoplasmic part;dolichol-phosphate-mannose synthase complex;endoplasmic reticulum;endoplasmic reticulum membrane;endoplasmic reticulum part;intracellular membrane-bounded organelle;intracellular organelle;intracellular organelle part;intracellular part;macromolecular complex;mannosyltransferase complex;membrane;membrane part;membrane-bounded organelle;nucleus;organelle;organelle membra…	N-Glycan biosynthesis	+	Cluster	16	16	16	51.9	51.9	51.9	32.426	0
32.259	32.1113	32.1996	32.1435	32.1743	32.1446	32.1902	32.1848	32.2521	32.1199	32.1361	32.2104	32.1652	32.2038	32.2733	32.0865	31.9876	31.8955	31.9825	31.9494	32.043	32.0199	31.9833	31.9535	32.2229	32.1391	32.3652	31.8804	31.8728	31.8412	31.913	31.8672	31.821	31.9436	31.8477	31.9466	biological regulation;cellular process;ER to Golgi vesicle-mediated transport;establishment of localization;establishment of localization in cell;establishment of protein localization;Golgi vesicle transport;intracellular transport;positive regulation of biological process;positive regulation of catabolic process;positive regulation of macromolecule metabolic process;positive regulation of metabo…		cell part;cytoplasmic membrane-bounded vesicle;cytoplasmic part;cytoplasmic vesicle;endoplasmic reticulum membrane;endoplasmic reticulum part;endoplasmic reticulum-Golgi intermediate compartment;endoplasmic reticulum-Golgi intermediate compartment membrane;Golgi apparatus part;Golgi membrane;integral to membrane;intracellular membrane-bounded organelle;intracellular organelle;intracellular organe…	Phagosome;SNARE interactions in vesicular transport	+	Cluster	16	16	16	53	53	53	24.593	0
30.6086	30.7127	30.6013	31.005	30.9275	30.9009	30.8695	30.8039	30.7037	30.3187	30.6456	30.2372	30.5385	30.4293	30.5867	30.5011	30.4878	30.4308	30.4183	30.4965	30.4778	29.9998	29.9546	29.999	30.5295	30.3316	30.2834	29.6402	29.7309	29.7295	30.1361	30.073	30.2604	29.3054	29.2497	29.4467	catabolic process;cellular catabolic process;cellular macromolecule catabolic process;cellular macromolecule metabolic process;cellular metabolic process;cellular process;ER-associated protein catabolic process;macromolecule catabolic process;macromolecule metabolic process;metabolic process;modification-dependent macromolecule catabolic process;modification-dependent protein catabolic process;pr…		cell part;cytoplasmic part;endoplasmic reticulum;endoplasmic reticulum membrane;endoplasmic reticulum part;integral to membrane;intracellular membrane-bounded organelle;intracellular organelle;intracellular organelle part;intracellular part;intrinsic to membrane;macromolecular complex;membrane;membrane part;membrane-bounded organelle;organelle;organelle membrane;organelle part;protein complex		+	Cluster	19	19	16	59	59	50	38.925	0
29.4926	29.4221	29.4867	29.4851	29.5233	29.5412	29.4803	29.4729	29.4689	29.5253	29.5428	29.6102	29.5606	29.7316	29.7504	29.5483	29.5016	29.4475	29.4667	29.478	29.5073	29.7341	29.6263	29.8375	29.3857	29.3227	29.3561	29.1019	29.1523	29.1667	29.2271	29.1688	29.1859	29.2528	29.114	29.0942	biological regulation;cellular component organization;cellular component organization at cellular level;cellular component organization or biogenesis;cellular component organization or biogenesis at cellular level;cellular macromolecule metabolic process;cellular metabolic process;cellular process;cellular protein metabolic process;chaperone-mediated protein folding;extracellular matrix organizat…	binding;protein binding;protein complex binding	cell part;cytoplasmic part;endoplasmic reticulum;endoplasmic reticulum lumen;endoplasmic reticulum part;extracellular matrix;extracellular region part;extracellular space;intracellular membrane-bounded organelle;intracellular organelle;intracellular organelle lumen;intracellular organelle part;intracellular part;macromolecular complex;membrane-bounded organelle;membrane-enclosed lumen;organelle;o…		+	Cluster	14	14	14	38.7	38.7	38.7	46.561	0
30.5733	30.8194	30.648	30.8518	30.7851	30.8608	30.677	30.7916	30.4211	30.8677	30.9903	30.5802	30.7628	30.5989	30.7419	30.5429	30.6768	30.7497	30.6859	30.7821	30.5834	30.5753	30.3209	30.7433	30.7513	30.437	30.4809	30.0589	30.241	30.1416	30.23	30.2718	30.1436	30.3091	30.1221	30.0413	CAAX-box protein processing;catabolic process;cellular catabolic process;cellular component organization;cellular component organization or biogenesis;cellular macromolecule catabolic process;cellular macromolecule metabolic process;cellular membrane organization;cellular metabolic process;cellular process;macromolecule catabolic process;macromolecule metabolic process;membrane organization;metab…	binding;catalytic activity;cation binding;endopeptidase activity;exopeptidase activity;hydrolase activity;ion binding;metal ion binding;metalloendopeptidase activity;metalloexopeptidase activity;metallopeptidase activity;peptidase activity;peptidase activity, acting on L-amino acid peptides	cell part;cytoplasmic part;endoplasmic reticulum membrane;endoplasmic reticulum part;extracellular membrane-bounded organelle;extracellular organelle;extracellular region part;extracellular vesicular exosome;integral to membrane;intracellular organelle part;intracellular part;intrinsic to membrane;membrane;membrane part;membrane-bounded organelle;membrane-bounded vesicle;nuclear inner membrane;nu…		+	Cluster	17	17	17	36	36	36	54.812	0
28.0059	28.5806	28.2263	28.9239	28.9868	28.5582	28.3657	28.4639	28.5649	28.6103	28.2039	28.3977	28.486	28.4578	28.4443	28.3919	28.3209	28.383	27.8108	28.4291	28.0608	27.9262	28.2004	28.3123	28.2085	27.992	27.8838	27.6023	27.6655	27.1574	27.6546	27.5249	26.6451	27.3125	25.6865	26.7985	anatomical structure development;behavior;biological regulation;calcium ion homeostasis;carbohydrate homeostasis;catabolic process;cation homeostasis;cellular calcium ion homeostasis;cellular catabolic process;cellular cation homeostasis;cellular chemical homeostasis;cellular divalent inorganic cation homeostasis;cellular homeostasis;cellular ion homeostasis;cellular macromolecule catabolic proce…	activating transcription factor binding;ATPase binding;binding;enzyme binding;protein binding;transcription factor binding;transporter activity;ubiquitin protein ligase binding	cell part;cell projection;cytoplasmic part;dendrite;endoplasmic reticulum;endoplasmic reticulum membrane;endoplasmic reticulum part;integral to endoplasmic reticulum membrane;integral to membrane;integral to organelle membrane;intracellular membrane-bounded organelle;intracellular organelle;intracellular organelle part;intracellular part;intrinsic to endoplasmic reticulum membrane;intrinsic to me…	Protein processing in endoplasmic reticulum	+	Cluster	12	12	12	20.1	20.1	20.1	100.29	0
29.7295	29.7734	29.8629	29.8899	29.8046	29.6422	29.6526	29.6841	29.7853	29.7228	29.7162	29.8696	29.7957	29.842	29.6961	29.4181	29.5999	29.5268	29.6146	29.5835	29.5509	29.5011	29.3099	29.3635	29.5638	29.2342	29.6054	29.1451	29.0113	29.1212	29.2066	29.0956	29.1858	29.0372	29.0529	29.1346	apoptosis;cell death;cellular component organization;cellular component organization at cellular level;cellular component organization or biogenesis;cellular component organization or biogenesis at cellular level;cellular process;death;endoplasmic reticulum organization;endoplasmic reticulum tubular network organization;establishment of localization;organelle organization;programmed cell death;tr…		cell part;cytoplasmic part;endoplasmic reticulum;endoplasmic reticulum membrane;endoplasmic reticulum part;extracellular membrane-bounded organelle;extracellular organelle;extracellular region part;extracellular space;extracellular vesicular exosome;Golgi apparatus part;Golgi membrane;integral to membrane;intracellular membrane-bounded organelle;intracellular organelle;intracellular organelle par…		+	Cluster	6	6	6	9.2	9.2	9.2	100.82	0
31.3607	31.5099	31.534	31.5404	31.4578	31.3235	31.5891	31.5355	31.3388	31.5463	31.496	31.6031	31.8012	31.721	31.6829	31.3573	31.4545	31.4356	31.3864	31.3875	31.3457	31.4644	31.2792	31.3574	31.7626	31.4807	31.5765	31.0641	31.0257	30.9325	31.3628	31.234	31.3257	31.0343	30.9912	31.0424	activation of signaling protein activity involved in unfolded protein response;biological regulation;biosynthetic process;calcium ion homeostasis;cation homeostasis;cellular biosynthetic process;cellular calcium ion homeostasis;cellular cation homeostasis;cellular chemical homeostasis;cellular component organization;cellular component organization at cellular level;cellular component organization…	beta-tubulin binding;binding;cytoskeletal protein binding;enzyme binding;FFAT motif binding;identical protein binding;microtubule binding;protein binding;protein dimerization activity;protein domain specific binding;protein heterodimerization activity;protein homodimerization activity;tubulin binding	cell part;cytoplasmic part;endoplasmic reticulum;endoplasmic reticulum membrane;endoplasmic reticulum part;Golgi apparatus;Golgi apparatus part;Golgi membrane;integral to membrane;intracellular membrane-bounded organelle;intracellular organelle;intracellular organelle part;intracellular part;intrinsic to membrane;membrane;membrane part;membrane-bounded organelle;organelle;organelle membrane;organ…		+	Cluster	16	15	15	57.6	57.6	57.6	27.228	0
33.5163	33.3811	33.3888	33.4516	33.2978	33.4089	33.328	33.378	33.3923	33.3744	33.4661	33.4258	33.5118	33.554	33.6309	33.4532	33.3605	33.3351	33.4267	33.3923	33.4202	33.3955	33.5407	33.4013	33.2871	33.3657	33.3872	33.0575	33.137	33.2399	33.1173	33.1718	33.1676	33.204	33.2276	33.2729	biological regulation;positive regulation of ATPase activity;positive regulation of catalytic activity;positive regulation of hydrolase activity;positive regulation of molecular function;regulation of ATPase activity;regulation of biological process;regulation of catabolic process;regulation of catalytic activity;regulation of cellular catabolic process;regulation of cellular metabolic process;re…	ATPase activator activity;ATPase regulator activity;binding;chaperone binding;enzyme activator activity;enzyme regulator activity;nucleoside-triphosphatase regulator activity;protein binding	cell part;cytoplasm;cytoplasmic part;cytosol;endoplasmic reticulum;extracellular membrane-bounded organelle;extracellular organelle;extracellular region part;extracellular vesicular exosome;intracellular membrane-bounded organelle;intracellular organelle;intracellular part;membrane-bounded organelle;membrane-bounded vesicle;organelle;vesicle		+	Cluster	31	31	31	80.2	80.2	80.2	38.274	0
31.6328	31.548	31.562	31.6483	31.6644	31.6045	31.5754	31.5645	31.5878	31.746	31.7855	31.828	31.6971	31.6545	31.4044	31.635	31.4626	31.6178	31.4096	31.5099	31.4628	31.6672	31.4946	31.5816	31.711	31.5239	31.5429	31.352	31.2938	31.2514	31.2407	31.1897	31.1098	31.3812	31.3188	31.2838	acyl-CoA biosynthetic process;acyl-CoA metabolic process;acylglycerol biosynthetic process;acylglycerol metabolic process;anatomical structure development;biological regulation;biosynthetic process;brain development;carboxylic acid biosynthetic process;carboxylic acid metabolic process;cellular biosynthetic process;cellular component assembly;cellular component organization;cellular component org…	adenyl nucleotide binding;adenyl ribonucleotide binding;ATP binding;binding;catalytic activity;enzyme binding;fatty acid ligase activity;kinase binding;ligase activity;ligase activity, forming carbon-sulfur bonds;long-chain fatty acid-CoA ligase activity;nucleotide binding;protein binding;protein domain specific binding;protein kinase binding;purine nucleotide binding;purine ribonucleoside tripho…	cell part;cytoplasmic part;endoplasmic reticulum;endoplasmic reticulum membrane;endoplasmic reticulum part;Golgi apparatus;integral to membrane;intracellular membrane-bounded organelle;intracellular organelle;intracellular organelle part;intracellular part;intrinsic to membrane;lipid particle;membrane;membrane part;membrane-bounded organelle;microbody;microbody membrane;microbody part;mitochondri…	Adipocytokine signaling pathway;Fatty acid metabolism;Peroxisome;PPAR signaling pathway	+	Cluster	33	33	30	57.6	57.6	55.3	80.419	0
29.1016	29.1905	29.4666	29.2299	29.1924	29.3673	29.1943	29.406	29.1949	29.3658	28.9058	29.1077	29.2281	29.1084	28.7663	28.9332	29.3338	29.3713	28.7958	29.2322	28.838	29.0615	29.1537	28.7733	29.1555	28.89	28.6753	28.2327	28.6061	28.7461	28.225	28.4192	28.4241	28.1364	28.4425	27.7331	biological regulation;cell differentiation;cellular developmental process;cellular process;developmental process;multicellular organismal development;multicellular organismal process;regulation of biological process;regulation of cell activation;regulation of cell differentiation;regulation of cellular process;regulation of developmental process;regulation of immune system process;regulation of l…		cell part;external side of plasma membrane;integral to membrane;integral to plasma membrane;intrinsic to membrane;intrinsic to plasma membrane;membrane;membrane part;plasma membrane part		+	Cluster	8	8	8	9	9	9	76.096	0
30.7881	30.7652	30.9818	30.988	30.9544	30.9088	30.8531	30.8972	30.9546	30.9536	30.8645	30.9335	30.8702	30.8217	30.8562	30.7686	30.7865	30.7521	30.739	30.7537	30.7334	30.3969	30.4461	30.5503	30.8524	30.7134	30.7111	30.4809	30.3964	30.4258	30.2984	30.3706	30.4002	29.9371	29.815	30.1293	carboxylic acid metabolic process;cellular ketone metabolic process;cellular metabolic process;cellular process;L-ascorbic acid metabolic process;metabolic process;organic acid metabolic process;oxoacid metabolic process;small molecule metabolic process;vitamin metabolic process;water-soluble vitamin metabolic process	aldo-keto reductase (NADP) activity;binding;catalytic activity;cation binding;cation transmembrane transporter activity;cytochrome-c oxidase activity;enzyme binding;heme binding;heme-copper terminal oxidase activity;hydrogen ion transmembrane transporter activity;inorganic cation transmembrane transporter activity;ion binding;ion transmembrane transporter activity;iron ion binding;metal ion bindi…	cell part;cytoplasmic part;endoplasmic reticulum membrane;endoplasmic reticulum part;extracellular membrane-bounded organelle;extracellular organelle;extracellular region part;extracellular vesicular exosome;integral to membrane;intracellular organelle part;intracellular part;intrinsic to membrane;membrane;membrane part;membrane-bounded organelle;membrane-bounded vesicle;mitochondrial membrane;mi…		+	Cluster	8	8	8	83.6	83.6	83.6	15.33	0
32.3695	32.3058	32.4554	32.5385	32.6047	32.5055	32.4928	32.5004	32.438	32.3977	32.5066	32.4669	32.4866	32.3628	32.4099	32.3479	32.4926	32.4072	32.2924	32.2773	32.3249	32.3045	32.2431	32.3803	32.4648	32.2742	32.2575	32.1786	32.1914	32.1804	32.1095	32.0938	32.0301	31.9924	32.0355	32.0874	alcohol metabolic process;biosynthetic process;blood circulation;carboxylic acid metabolic process;cellular ketone metabolic process;cellular metabolic process;cellular process;cholesterol biosynthetic process;cholesterol metabolic process;circulatory system process;L-ascorbic acid metabolic process;lipid biosynthetic process;lipid metabolic process;metabolic process;multicellular organismal proc…	adenyl nucleotide binding;adenyl ribonucleotide binding;ADP binding;AMP binding;binding;catalytic activity;coenzyme binding;cofactor binding;cytochrome-b5 reductase activity;FAD binding;flavin adenine dinucleotide binding;NAD binding;nucleotide binding;oxidoreductase activity;oxidoreductase activity, acting on NADH or NADPH;oxidoreductase activity, acting on NADH or NADPH, heme protein as accepto…	cell part;cytoplasm;cytoplasmic part;cytosolic part;endoplasmic reticulum;endoplasmic reticulum membrane;endoplasmic reticulum part;extracellular membrane-bounded organelle;extracellular organelle;extracellular region part;extracellular vesicular exosome;hemoglobin complex;intracellular membrane-bounded organelle;intracellular organelle;intracellular organelle part;intracellular part;lipid partic…	Amino sugar and nucleotide sugar metabolism	+	Cluster	23	23	23	91	91	91	31.628	0
27.9227	27.8128	27.7944	28.2026	27.9432	27.8655	27.9111	28.0692	28.0142	27.9871	28.1851	27.9525	28.1371	28.2236	28.1153	27.6451	27.5926	27.8606	28.0041	28.1665	28.1305	27.6174	28.1175	27.7627	27.7958	28.2387	28.028	26.8529	27.0995	27.1766	27.0412	27.8827	27.5948	27.1636	27.439	27.3126	active induction of host immune response by virus;adaptive immune response;adaptive immune response based on somatic recombination of immune receptors built from immunoglobulin superfamily domains;aging;amine metabolic process;aminoglycan catabolic process;aminoglycan metabolic process;anatomical structure development;anatomical structure morphogenesis;ATP biosynthetic process;ATP metabolic proce…	antigen binding;binding;cytokine activity;cytokine receptor binding;enzyme binding;glycoprotein binding;protein binding;receptor binding;transforming growth factor beta receptor binding;type I transforming growth factor beta receptor binding;type II transforming growth factor beta receptor binding;type III transforming growth factor beta receptor binding	axon;blood microparticle;cell body;cell part;cell projection;cell surface;cytoplasm;cytoplasmic membrane-bounded vesicle lumen;cytoplasmic part;cytoplasmic vesicle part;extracellular matrix;extracellular region;extracellular region part;extracellular space;Golgi apparatus part;Golgi lumen;intracellular membrane-bounded organelle;intracellular organelle;intracellular organelle lumen;intracellular …	Amoebiasis;Cell cycle;Chagas disease (American trypanosomiasis);Chronic myeloid leukemia;Colorectal cancer;Cytokine-cytokine receptor interaction;Dilated cardiomyopathy;Endocytosis;Hypertrophic cardiomyopathy (HCM);Intestinal immune network for IgA production;ko05152;Leishmaniasis;Malaria;MAPK signaling pathway;Osteoclast differentiation;Pancreatic cancer;Pathways in cancer;Renal cell carcinoma;R…	+	Cluster	8	8	7	37.4	37.4	34.4	44.341	0
33.6876	33.7067	33.6725	33.6526	33.6184	33.653	33.6389	33.6435	33.7095	33.5446	33.5138	33.5745	33.6314	33.603	33.7063	33.641	33.5614	33.5658	33.5862	33.574	33.5604	33.5001	33.5569	33.545	33.6708	33.6006	33.6822	33.423	33.4263	33.4788	33.6252	33.5823	33.6086	33.4057	33.3042	33.4505	biosynthetic process;carbohydrate metabolic process;cellular biosynthetic process;cellular carbohydrate metabolic process;cellular macromolecule biosynthetic process;cellular macromolecule metabolic process;cellular metabolic process;cellular process;cellular protein metabolic process;cotranslational protein targeting to membrane;establishment of localization;establishment of localization in cell…	catalytic activity;dolichyl-diphosphooligosaccharide-protein glycotransferase activity;oligosaccharyl transferase activity;transferase activity;transferase activity, transferring glycosyl groups;transferase activity, transferring hexosyl groups	cell part;cytoplasmic membrane-bounded vesicle;cytoplasmic part;cytoplasmic vesicle;endoplasmic reticulum;endoplasmic reticulum membrane;endoplasmic reticulum part;integral to membrane;intracellular membrane-bounded organelle;intracellular organelle;intracellular organelle part;intracellular part;intrinsic to membrane;macromolecular complex;melanosome;membrane;membrane part;membrane-bounded organ…	N-Glycan biosynthesis;Protein processing in endoplasmic reticulum;Various types of N-glycan biosynthesis	+	Cluster	55	55	55	74.3	74.3	74.3	68.569	0
29.8557	29.4912	29.5042	29.277	29.5506	29.6553	29.3484	29.1844	29.244	29.5195	29.438	29.4536	29.9867	29.4891	29.5744	29.5765	29.5134	29.6437	29.2032	29.1915	29.2676	29.428	29.0585	29.3569	30.0113	29.5186	29.2997	29.442	29.197	28.9526	29.1245	28.8852	28.9477	28.6959	28.9224	28.8391	aromatic compound catabolic process;catabolic process;cellular aromatic compound metabolic process;cellular catabolic process;cellular metabolic process;cellular process;metabolic process;response to chemical stimulus;response to organic cyclic compound;response to organic substance;response to stimulus;response to toxin	catalytic activity;cis-stilbene-oxide hydrolase activity;epoxide hydrolase activity;ether hydrolase activity;hydrolase activity;hydrolase activity, acting on ether bonds	cell part;cytoplasmic part;endoplasmic reticulum membrane;endoplasmic reticulum part;integral to membrane;intracellular organelle part;intracellular part;intrinsic to membrane;membrane;membrane part;organelle membrane;organelle part	Bile secretion;Metabolism of xenobiotics by cytochrome P450	+	Cluster	15	15	15	41.1	41.1	41.1	52.948	0
35.4213	35.452	35.4069	35.2594	35.287	35.2224	35.3349	35.3445	35.3486	35.4578	35.5011	35.4901	35.4518	35.5202	35.527	35.283	35.3257	35.285	35.2821	35.325	35.338	35.4176	35.4216	35.4776	35.4054	35.3923	35.3731	34.9596	34.9173	35.0029	35.0547	35.0686	35.0966	35.0397	35.0963	35.142	4-hydroxyproline metabolic process;amine metabolic process;biological regulation;carboxylic acid metabolic process;cell redox homeostasis;cellular amine metabolic process;cellular amino acid metabolic process;cellular component organization;cellular component organization at cellular level;cellular component organization or biogenesis;cellular component organization or biogenesis at cellular leve…	catalytic activity;endopeptidase activity;hydrolase activity;intramolecular oxidoreductase activity;intramolecular oxidoreductase activity, interconverting keto- and enol-groups;intramolecular oxidoreductase activity, transposing S-S bonds;isomerase activity;oxidoreductase activity;oxidoreductase activity, acting on paired donors, with incorporation or reduction of molecular oxygen;oxidoreductase…	adherens junction;anchoring junction;cell junction;cell part;cell-substrate adherens junction;cell-substrate junction;cytoplasmic membrane-bounded vesicle;cytoplasmic part;cytoplasmic vesicle;endoplasmic reticulum;endoplasmic reticulum lumen;endoplasmic reticulum part;endoplasmic reticulum-Golgi intermediate compartment;extracellular membrane-bounded organelle;extracellular organelle;extracellula…	Protein processing in endoplasmic reticulum	+	Cluster	69	69	69	86.2	86.2	86.2	57.116	0
28.5077	28.0424	28.4671	28.3022	28.0922	28.4381	28.3758	28.5108	28.209	28.3245	28.5229	28.244	28.2942	28.4735	28.4964	28.6381	27.6914	28.345	28.3022	28.2062	28.1231	28.188	28.0298	27.6787	27.951	27.9097	28.0639	27.2724	27.3804	27.582	26.9348	27.3672	27.3044	27.5873	27.6115	26.8883	activation of immune response;anatomical structure morphogenesis;apoptotic mitochondrial changes;biological regulation;blood coagulation;cell activation;cell death;cell morphogenesis;cellular component assembly;cellular component assembly at cellular level;cellular component morphogenesis;cellular component organization;cellular component organization at cellular level;cellular component organiza…	binding;chaperone binding;enzyme binding;misfolded protein binding;protein binding;ubiquitin protein ligase binding	blood microparticle;cell part;chromaffin granule;cytoplasm;cytoplasmic membrane-bounded vesicle;cytoplasmic membrane-bounded vesicle lumen;cytoplasmic part;cytoplasmic vesicle;cytoplasmic vesicle part;cytosol;endoplasmic reticulum;extracellular matrix;extracellular membrane-bounded organelle;extracellular organelle;extracellular region;extracellular region part;extracellular space;extracellular v…		+	Cluster	10	10	10	26.9	26.9	26.9	48.803	0
32.3002	32.2997	32.2506	32.3738	32.3017	32.2991	32.3158	32.3493	32.3655	32.2687	32.4114	32.3421	32.3402	32.4098	32.3583	32.3952	32.2543	32.2915	32.317	32.2355	32.2774	32.2034	32.2467	32.1147	32.2667	32.3751	32.4298	32.0019	31.9221	32.0375	32.0279	32.0881	31.9513	31.9629	31.9056	32.0071	biological regulation;cell redox homeostasis;cellular homeostasis;cellular macromolecule metabolic process;cellular metabolic process;cellular process;cellular protein metabolic process;cellular response to stimulus;cellular response to stress;chaperone-mediated protein folding;establishment of localization;establishment of localization in cell;establishment of protein localization;homeostatic pr…	catalytic activity;intramolecular oxidoreductase activity;intramolecular oxidoreductase activity, interconverting keto- and enol-groups;intramolecular oxidoreductase activity, transposing S-S bonds;isomerase activity;protein disulfide isomerase activity	cell part;cell surface;cytoplasmic membrane-bounded vesicle;cytoplasmic part;cytoplasmic vesicle;endoplasmic reticulum;endoplasmic reticulum lumen;endoplasmic reticulum part;intracellular membrane-bounded organelle;intracellular organelle;intracellular organelle lumen;intracellular organelle part;intracellular part;melanosome;membrane-bounded organelle;membrane-bounded vesicle;membrane-enclosed l…	Protein processing in endoplasmic reticulum;Vibrio cholerae infection	+	Cluster	44	43	43	55.2	55.2	55.2	72.932	0
29.4597	29.5078	29.2726	29.4568	29.233	29.2591	29.3058	29.3524	29.3727	29.4516	29.385	29.4874	29.5265	29.6702	29.4725	29.4695	29.4071	29.2154	29.4058	29.4015	29.3389	29.3384	29.1806	29.5239	29.3746	29.3178	29.197	29.1275	29.2371	29.1268	29.1318	28.9971	28.979	29.1243	29.2062	29.1355	4-hydroxyproline metabolic process;amine metabolic process;carboxylic acid metabolic process;cellular amine metabolic process;cellular amino acid metabolic process;cellular component organization;cellular component organization at cellular level;cellular component organization or biogenesis;cellular component organization or biogenesis at cellular level;cellular ketone metabolic process;cellular …	binding;carboxylic acid binding;catalytic activity;cation binding;dioxygenase activity;ion binding;iron ion binding;L-ascorbic acid binding;metal ion binding;oxidoreductase activity;oxidoreductase activity, acting on paired donors, with incorporation or reduction of molecular oxygen;oxidoreductase activity, acting on paired donors, with incorporation or reduction of molecular oxygen, 2-oxoglutara…	cell part;cytoplasmic part;endoplasmic reticulum;endoplasmic reticulum lumen;endoplasmic reticulum part;intracellular membrane-bounded organelle;intracellular organelle;intracellular organelle lumen;intracellular organelle part;intracellular part;macromolecular complex;membrane;membrane-bounded organelle;membrane-enclosed lumen;mitochondrion;organelle;organelle lumen;organelle part;procollagen-pr…	Arginine and proline metabolism	+	Cluster	15	15	15	33.1	33.1	33.1	61.049	0
35.427	35.408	35.4364	35.4485	35.4083	35.3979	35.3913	35.4449	35.4284	35.4863	35.4473	35.549	35.4771	35.5796	35.6008	35.556	35.4687	35.468	35.4375	35.3763	35.4509	35.5364	35.5023	35.5275	35.4887	35.5328	35.4974	35.2315	35.2066	35.2148	35.2136	35.2608	35.2614	35.2809	35.3234	35.3718	actin cytoskeleton organization;actin filament organization;actin filament-based process;actin rod assembly;activation of immune response;activation of innate immune response;biological regulation;catabolic process;cellular catabolic process;cellular component assembly;cellular component assembly at cellular level;cellular component organization;cellular component organization at cellular level;c…	adenyl nucleotide binding;adenyl ribonucleotide binding;ATP binding;binding;calcium ion binding;cation binding;enzyme binding;ion binding;lipoprotein particle receptor binding;low-density lipoprotein particle receptor binding;metal ion binding;nucleic acid binding;nucleotide binding;phosphatase binding;protein binding;protein phosphatase binding;purine nucleotide binding;purine ribonucleoside tri…	adherens junction;anchoring junction;cell junction;cell part;cell-substrate adherens junction;cell-substrate junction;cytoplasmic membrane-bounded vesicle;cytoplasmic membrane-bounded vesicle lumen;cytoplasmic part;cytoplasmic vesicle;cytoplasmic vesicle part;cytosol;endocytic vesicle lumen;endoplasmic reticulum;endoplasmic reticulum lumen;endoplasmic reticulum membrane;endoplasmic reticulum part…	NOD-like receptor signaling pathway;Pathways in cancer;Plant-pathogen interaction;Prostate cancer;Protein processing in endoplasmic reticulum	+	Cluster	87	83	83	71.4	71.4	71.4	92.468	0
32.0577	32.0658	31.879	32.2154	32.0471	32.0884	32.0091	32.0652	32.0377	31.801	31.9302	31.8417	31.9125	32.1683	32.1351	32.0141	31.7601	31.8978	31.8764	31.8947	31.8886	31.6373	31.6585	31.693	31.9375	31.8457	31.7168	31.2549	31.4284	31.2334	31.4488	31.3428	31.3014	31.1214	31.1466	31.0955	amine metabolic process;betaine metabolic process;biological regulation;carboxylic acid metabolic process;carnitine metabolic process;catabolic process;cellular amine metabolic process;cellular amino acid metabolic process;cellular aromatic compound metabolic process;cellular catabolic process;cellular ketone metabolic process;cellular lipid metabolic process;cellular macromolecule metabolic proc…	binding;catalytic activity;cation binding;coenzyme binding;cofactor binding;cytochrome-b5 reductase activity;dioxygenase activity;electron carrier activity;flavin adenine dinucleotide binding;FMN binding;hydrolase activity;ion binding;iron ion binding;iron-cytochrome-c reductase activity;metal ion binding;monooxygenase activity;NADP binding;NADPH-hemoprotein reductase activity;nitric oxide dioxyg…	cell part;cytoplasmic part;cytosol;endoplasmic reticulum membrane;endoplasmic reticulum part;intracellular membrane-bounded organelle;intracellular organelle;intracellular organelle part;intracellular part;membrane;membrane part;membrane-bounded organelle;mitochondrion;organelle;organelle membrane;organelle part		+	Cluster	31	31	31	45.5	45.5	45.5	76.689	0
32.035	32.1817	32.3303	32.1909	32.2235	32.1247	32.321	32.228	32.2268	32.2018	32.1553	32.1933	32.3262	32.2411	32.3113	32.0911	31.9807	32.1568	32.0373	32.0111	32.1017	32.0099	31.9093	32.1069	32.1382	32.0957	32.1228	31.7294	31.712	31.6395	31.7169	31.7201	31.76	31.5124	31.4525	31.6343	anatomical structure development;apoptosis;apoptosis in response to endoplasmic reticulum stress;apoptotic mitochondrial changes;biological adhesion;biological regulation;blood coagulation;calcium ion homeostasis;calcium ion import;calcium ion transmembrane transport;calcium ion transport;calcium-mediated signaling;cation homeostasis;cation transport;cell adhesion;cell death;cellular calcium ion …	active transmembrane transporter activity;adenyl nucleotide binding;adenyl ribonucleotide binding;ATP binding;ATPase activity;ATPase activity, coupled;ATPase activity, coupled to movement of substances;ATPase activity, coupled to transmembrane movement of ions;ATPase activity, coupled to transmembrane movement of ions, phosphorylative mechanism;ATPase activity, coupled to transmembrane movement o…	calcium channel complex;cation channel complex;cell part;contractile fiber part;cytoplasmic part;endoplasmic reticulum;endoplasmic reticulum membrane;endoplasmic reticulum part;endoplasmic reticulum-Golgi intermediate compartment;H zone;I band;integral to membrane;integral to plasma membrane;intracellular membrane-bounded organelle;intracellular organelle;intracellular organelle part;intracellula…	Alzheimer's disease;Calcium signaling pathway;Pancreatic secretion	+	Cluster	35	35	35	33.5	33.5	33.5	114.76	0
31.696	31.8321	31.8184	31.8315	31.8408	31.7503	32.0179	31.9082	31.9536	31.8449	31.8622	31.8407	31.9155	31.8233	31.9087	31.7106	31.656	31.7053	31.7268	31.7952	31.8388	31.6583	31.6109	31.7706	31.9258	31.948	31.8595	31.4022	31.4567	31.4464	31.6464	31.602	31.5576	31.3133	31.3799	31.4269	actin cytoskeleton organization;actin cytoskeleton reorganization;actin filament-based process;activation of signaling protein activity involved in unfolded protein response;biological regulation;blood coagulation;cell activation;cell surface receptor linked signaling pathway;cellular component organization;cellular component organization at cellular level;cellular component organization or bioge…	binding;catalytic activity;cation binding;enzyme binding;ephrin receptor binding;hydrolase activity;hydrolase activity, acting on ester bonds;ion binding;kinase binding;metal ion binding;phosphatase activity;phosphoprotein phosphatase activity;phosphoric ester hydrolase activity;protein binding;protein kinase binding;protein tyrosine phosphatase activity;receptor binding;receptor tyrosine kinase …	cell part;cytoplasmic part;cytoplasmic vesicle;cytosol;early endosome;endoplasmic reticulum;endosome;intracellular membrane-bounded organelle;intracellular organelle;intracellular part;membrane-bounded organelle;organelle;vesicle	Adherens junction;Insulin signaling pathway	+	Cluster	23	23	23	62.1	62.1	62.1	49.966	0
30.9394	30.6386	30.8501	30.8826	30.6793	30.405	30.6399	30.6595	30.4151	30.7434	30.5725	30.1919	30.6688	30.6948	30.4669	30.4732	30.5205	30.4471	30.581	30.1237	30.5439	30.0279	30.0656	29.8895	30.1025	30.2741	30.3076	29.9035	30.0296	29.6712	29.705	29.7097	30.1082	29.7858	29.3267	29.3735	activation of phospholipase D activity;anatomical structure development;biological regulation;brain development;cell migration;cell motility;cell surface receptor linked signaling pathway;cellular component movement;cellular component organization;cellular component organization at cellular level;cellular component organization or biogenesis;cellular component organization or biogenesis at cellul…	binding;catalytic activity;epidermal growth factor receptor binding;growth factor receptor binding;GTP binding;GTPase activity;guanyl nucleotide binding;guanyl ribonucleotide binding;hydrolase activity;hydrolase activity, acting on acid anhydrides;hydrolase activity, acting on acid anhydrides, in phosphorus-containing anhydrides;nucleoside-triphosphatase activity;nucleotide binding;protein bindin…	cell part;cell projection membrane;cell projection part;cytoplasmic part;cytosol;extracellular membrane-bounded organelle;extracellular organelle;extracellular region part;extracellular vesicular exosome;Golgi apparatus;intracellular;intracellular membrane-bounded organelle;intracellular organelle;intracellular part;leading edge membrane;membrane;membrane part;membrane-bounded organelle;membrane-…		+	Cluster	12	8	8	81.7	51.7	51.7	20.511	0
28.0962	28.1953	28.3429	28.4664	28.3048	28.159	28.3109	28.3233	28.2852	28.0601	28.1581	28.164	28.2699	28.0957	28.1833	27.9595	27.9233	27.8709	28.0885	28.0214	27.7841	27.2539	27.8265	27.924	27.6784	27.8162	27.5082	27.3786	27.2148	27.043	27.3495	27.4346	27.2695	27.0588	27.0596	26.9795	antigen processing and presentation;biological regulation;cellular macromolecule metabolic process;cellular metabolic process;cellular process;cellular protein metabolic process;cellular response to stimulus;establishment of localization;establishment of localization in cell;establishment of protein localization;exocytosis;immune system process;intracellular protein transport;intracellular signal…	binding;catalytic activity;cytoskeletal protein binding;GDP binding;GTP binding;GTPase activity;guanyl nucleotide binding;guanyl ribonucleotide binding;hydrolase activity;hydrolase activity, acting on acid anhydrides;hydrolase activity, acting on acid anhydrides, in phosphorus-containing anhydrides;myosin binding;myosin V binding;nucleoside-triphosphatase activity;nucleotide binding;protein bindi…	cell part;clathrin-coated vesicle;coated vesicle;cytoplasm;cytoplasmic membrane-bounded vesicle;cytoplasmic part;cytoplasmic vesicle;cytoplasmic vesicle membrane;cytoplasmic vesicle part;cytosol;endosome;extracellular membrane-bounded organelle;extracellular organelle;extracellular region part;extracellular vesicular exosome;intracellular membrane-bounded organelle;intracellular organelle;intrace…	Tight junction	+	Cluster	7	5	5	39.7	30.1	30.1	24.758	0
30.0898	30.128	30.2312	30.3572	30.3645	30.3113	30.3127	30.2842	30.332	30.3871	30.3691	30.5151	30.3567	30.3048	30.371	30.3058	30.3427	30.3437	30.1741	30.1538	30.1645	30.4112	30.1879	30.442	30.3389	30.2497	30.1341	30.0563	30.3511	30.0527	30.0334	29.9852	29.9817	30.3433	30.1664	30.1776	alcohol catabolic process;alcohol metabolic process;amine catabolic process;amine metabolic process;behavior;benzene-containing compound metabolic process;biological regulation;biosynthetic process;catabolic process;catecholamine catabolic process;catecholamine metabolic process;catechol-containing compound catabolic process;catechol-containing compound metabolic process;cell communication;cell-c…	binding;catalytic activity;catechol O-methyltransferase activity;cation binding;ion binding;magnesium ion binding;metal ion binding;methyltransferase activity;O-methyltransferase activity;S-adenosylmethionine-dependent methyltransferase activity;transferase activity;transferase activity, transferring one-carbon groups	axon;cell body;cell part;cell projection;cell projection part;cytoplasmic part;cytosol;dendritic spine;extracellular membrane-bounded organelle;extracellular organelle;extracellular region part;extracellular vesicular exosome;integral to membrane;intracellular membrane-bounded organelle;intracellular organelle;intracellular part;intrinsic to membrane;membrane;membrane part;membrane-bounded organe…	Betalain biosynthesis;Steroid hormone biosynthesis;Tyrosine metabolism	+	Cluster	12	12	12	75.6	75.6	75.6	24.449	0
30.543	30.5181	30.5596	30.6713	30.6518	30.6824	30.6924	30.7416	30.9069	30.5511	30.5397	30.4967	30.4557	30.544	30.6258	30.6584	30.6093	30.4197	30.5842	30.5513	30.4952	30.1696	30.4393	30.2439	30.426	30.5197	30.5521	30.1121	30.1141	30.0734	29.9224	29.9771	30.2396	29.9421	29.8325	30.008	cellular macromolecule metabolic process;cellular metabolic process;cellular process;cellular protein metabolic process;chaperone-mediated protein folding;macromolecule metabolic process;macromolecule modification;metabolic process;peptidyl-amino acid modification;peptidyl-proline modification;primary metabolic process;protein folding;protein metabolic process;protein modification process;protein…	binding;catalytic activity;cis-trans isomerase activity;drug binding;FK506 binding;isomerase activity;macrolide binding;peptidyl-prolyl cis-trans isomerase activity	cell part;cytoplasmic part;endoplasmic reticulum;endoplasmic reticulum membrane;endoplasmic reticulum part;extracellular membrane-bounded organelle;extracellular organelle;extracellular region part;extracellular vesicular exosome;intracellular membrane-bounded organelle;intracellular organelle;intracellular organelle part;intracellular part;membrane;membrane part;membrane-bounded organelle;membra…		+	Cluster	9	9	9	45.8	45.8	45.8	15.649	0
34.6873	34.6582	34.6985	34.7203	34.6606	34.6983	34.6519	34.7817	34.6195	34.6719	34.6561	34.7057	34.7564	34.8231	34.8047	34.5435	34.6724	34.6579	34.6405	34.6545	34.6747	34.6174	34.6273	34.5102	34.7271	34.7629	34.7657	34.3027	34.4362	34.4191	34.3713	34.3311	34.4091	34.4479	34.3518	34.4078	actin cytoskeleton organization;actin filament-based process;aging;antigen processing and presentation;antigen processing and presentation of exogenous antigen;antigen processing and presentation of exogenous peptide antigen;antigen processing and presentation of exogenous peptide antigen via MHC class I;antigen processing and presentation of exogenous peptide antigen via MHC class I, TAP-depende…	androgen receptor binding;binding;calcium ion binding;carbohydrate binding;cation binding;chaperone binding;complement binding;complement component C1q binding;DNA binding;enzyme binding;glycoprotein binding;hormone binding;hormone receptor binding;integrin binding;ion binding;iron ion binding;metal ion binding;mRNA binding;nuclear hormone receptor binding;nucleic acid binding;opsonin binding;pep…	acrosomal vesicle;adherens junction;anchoring junction;cell junction;cell part;cell surface;cell-substrate adherens junction;cell-substrate junction;cytoplasm;cytoplasmic membrane-bounded vesicle;cytoplasmic membrane-bounded vesicle lumen;cytoplasmic part;cytoplasmic vesicle;cytoplasmic vesicle part;cytosol;endocytic vesicle lumen;endoplasmic reticulum;endoplasmic reticulum lumen;endoplasmic reti…	Antigen processing and presentation;Chagas disease (American trypanosomiasis);Phagosome;Protein processing in endoplasmic reticulum	+	Cluster	35	35	35	75.3	75.3	75.3	48.141	0
33.4566	33.4378	33.5633	33.6012	33.5584	33.483	33.4636	33.4584	33.4571	33.4315	33.5279	33.5213	33.4884	33.4975	33.5598	33.3625	33.4325	33.4518	33.201	33.3681	33.4262	33.2409	33.2002	33.3283	33.3502	33.3424	33.4411	32.9506	33.008	32.9855	32.8974	32.9088	32.8854	32.7843	32.7573	32.8017	aging;antigen processing and presentation;antigen processing and presentation of exogenous antigen;antigen processing and presentation of exogenous peptide antigen;antigen processing and presentation of exogenous peptide antigen via MHC class II;antigen processing and presentation of peptide antigen;antigen processing and presentation of peptide antigen via MHC class I;antigen processing and pres…	binding;calcium ion binding;carbohydrate binding;cation binding;ion binding;metal ion binding;protein binding;unfolded protein binding	axon;cell body;cell part;cell projection;cell projection cytoplasm;cell projection part;cytoplasmic membrane-bounded vesicle;cytoplasmic part;cytoplasmic vesicle;dendrite cytoplasm;dendritic spine;endoplasmic reticulum;endoplasmic reticulum lumen;endoplasmic reticulum membrane;endoplasmic reticulum part;envelope;ER-mitochondrion membrane contact site;extracellular membrane-bounded organelle;extra…	Antigen processing and presentation;Phagosome;Protein processing in endoplasmic reticulum	+	Cluster	38	38	38	54.1	54.1	54.1	67.567	0
30.4875	30.5193	30.5294	30.692	30.4915	30.5757	30.5806	30.614	30.6475	30.5506	30.6042	30.6218	30.4886	30.6708	30.5717	30.4752	30.3807	30.3936	30.6013	30.6114	30.6077	30.5667	30.503	30.5036	30.5385	30.5789	30.5407	30.2013	30.1199	30.218	30.4599	30.4893	30.3702	30.3765	30.261	30.4443	antigen processing and presentation;antigen processing and presentation of peptide antigen;antigen processing and presentation of peptide antigen via MHC class I;cellular macromolecule metabolic process;cellular metabolic process;cellular process;cellular protein metabolic process;immune system process;macromolecule metabolic process;macromolecule modification;metabolic process;primary metabolic …	aminopeptidase activity;binding;catalytic activity;endopeptidase activity;exopeptidase activity;hydrolase activity;peptidase activity;peptidase activity, acting on L-amino acid peptides;peptide binding;serine hydrolase activity;serine-type endopeptidase activity;serine-type peptidase activity;tripeptidyl-peptidase activity	cell part;cytoplasm;cytoplasmic part;cytosol;intracellular membrane-bounded organelle;intracellular organelle;intracellular organelle part;intracellular part;membrane-bounded organelle;nuclear part;nucleoplasm;nucleus;organelle;organelle part		+	Cluster	37	37	37	38.6	38.6	38.6	138.35	0
33.1666	33.1515	33.1549	33.13	33.1283	33.0913	33.183	33.1989	33.2283	33.2326	33.2308	33.2768	33.1541	33.1624	33.2293	33.1949	33.1719	33.0873	33.1568	33.1315	33.1191	33.0288	33.1421	33.1263	33.2993	33.2117	33.2477	32.8213	32.8278	32.8709	32.9073	32.9309	32.8707	32.7695	32.8445	32.9232	activation of MAPK activity;biological regulation;cellular macromolecule metabolic process;cellular metabolic process;cellular process;cellular protein metabolic process;establishment of localization;establishment of localization in cell;establishment of protein localization;intracellular protein transport;intracellular transport;macromolecule metabolic process;macromolecule modification;metaboli…	binding;chaperone binding;identical protein binding;protein binding;protein dimerization activity;protein homodimerization activity	cell part;cell surface;cytoplasmic membrane-bounded vesicle;cytoplasmic part;cytoplasmic vesicle;endoplasmic reticulum;endoplasmic reticulum lumen;endoplasmic reticulum part;extracellular membrane-bounded organelle;extracellular organelle;extracellular region part;extracellular vesicular exosome;intracellular membrane-bounded organelle;intracellular organelle;intracellular organelle lumen;intrace…	Protein processing in endoplasmic reticulum	+	Cluster	23	23	23	64.4	64.4	64.4	28.993	0
35.5508	35.5763	35.581	35.5171	35.5229	35.4952	35.507	35.5331	35.5502	35.547	35.5768	35.6012	35.6651	35.7579	35.7846	35.5514	35.4963	35.5394	35.5068	35.5039	35.5506	35.4813	35.503	35.4594	35.658	35.6952	35.6855	35.2614	35.2293	35.3286	35.3346	35.3704	35.3837	35.2257	35.2115	35.4153	antigen processing and presentation;antigen processing and presentation of exogenous antigen;antigen processing and presentation of exogenous peptide antigen;antigen processing and presentation of exogenous peptide antigen via MHC class I;antigen processing and presentation of exogenous peptide antigen via MHC class I, TAP-dependent;antigen processing and presentation of peptide antigen;antigen p…	catalytic activity;cysteine-type endopeptidase activity;cysteine-type peptidase activity;disulfide oxidoreductase activity;endopeptidase activity;hydrolase activity;hydrolase activity, acting on ester bonds;intramolecular oxidoreductase activity;intramolecular oxidoreductase activity, interconverting keto- and enol-groups;intramolecular oxidoreductase activity, transposing S-S bonds;isomerase act…	adherens junction;anchoring junction;cell junction;cell part;cell surface;cell-substrate adherens junction;cell-substrate junction;cytoplasmic membrane-bounded vesicle;cytoplasmic part;cytoplasmic vesicle;endoplasmic reticulum;endoplasmic reticulum lumen;endoplasmic reticulum part;extracellular membrane-bounded organelle;extracellular organelle;extracellular region part;extracellular vesicular ex…	Antigen processing and presentation;Protein processing in endoplasmic reticulum	+	Cluster	65	65	51	86.1	86.1	70.1	56.782	0
30.853	31.1405	31.0861	30.917	30.7839	31.0174	30.8504	30.8968	31.0309	30.8279	30.8642	30.9894	30.857	30.7576	30.8093	30.6175	30.8237	30.8315	30.6906	30.8127	31.0278	30.6676	31.0204	30.6669	30.6166	30.7044	30.7347	30.2284	30.2104	30.1402	30.2001	30.3209	30.3206	30.0513	30.2933	30.1179	biological regulation;cellular component organization;cellular component organization or biogenesis;cellular macromolecule metabolic process;cellular membrane organization;cellular metabolic process;cellular process;cellular protein metabolic process;endocytosis;establishment of localization;macromolecule metabolic process;membrane invagination;membrane organization;metabolic process;negative reg…	asialoglycoprotein receptor activity;binding;carbohydrate binding;cargo receptor activity;glycosaminoglycan binding;heparin binding;lipoprotein particle receptor binding;low-density lipoprotein particle receptor binding;pattern binding;polysaccharide binding;protein binding;receptor activity;receptor antagonist activity;receptor binding;receptor inhibitor activity;receptor regulator activity;unfo…	cell part;cell surface;cytoplasmic part;endoplasmic reticulum;endoplasmic reticulum lumen;endoplasmic reticulum part;extracellular region;integral to membrane;intracellular membrane-bounded organelle;intracellular organelle;intracellular organelle lumen;intracellular organelle part;intracellular part;intrinsic to membrane;membrane;membrane part;membrane-bounded organelle;membrane-enclosed lumen;o…		+	Cluster	28	28	28	51.8	51.8	51.8	41.465	0
30.7901	30.7122	30.7992	30.7392	30.793	30.8206	30.7317	30.6732	30.6843	30.9825	31.001	31.0232	30.9895	30.8569	30.9067	30.6951	30.729	30.8608	30.5445	30.4892	30.6664	30.9254	30.772	30.9469	30.8773	30.5681	30.792	30.4269	30.3698	30.4257	30.4288	30.3298	30.2443	30.421	30.3643	30.4501	alcohol metabolic process;biosynthetic process;cholesterol biosynthetic process;cholesterol metabolic process;lipid biosynthetic process;lipid metabolic process;metabolic process;primary metabolic process;small molecule metabolic process;steroid biosynthetic process;steroid metabolic process;sterol biosynthetic process;sterol metabolic process	catalytic activity;intramolecular transferase activity;isomerase activity;lanosterol synthase activity;oxidosqualene cyclase activity	cell part;cytoplasmic part;endoplasmic reticulum membrane;endoplasmic reticulum part;intracellular organelle part;intracellular part;lipid particle;membrane;membrane part;organelle membrane;organelle part	Steroid biosynthesis	+	Cluster	26	26	26	41.5	41.5	41.5	83.308	0
30.9016	30.8929	30.9684	31.0808	30.9562	31.1054	30.9404	31.0619	31.0659	30.8852	30.9706	31.0503	31.0221	31.13	31.0961	31.0528	30.8803	31.0237	30.9835	30.9844	30.993	30.9539	31.1244	30.9593	30.8429	30.982	30.9586	30.5381	30.6274	30.7165	30.6877	30.6817	30.6719	30.6651	30.6054	30.456	biological regulation;blood coagulation;carbohydrate metabolic process;cellular carbohydrate metabolic process;cellular component organization;cellular component organization at cellular level;cellular component organization or biogenesis;cellular component organization or biogenesis at cellular level;cellular macromolecule metabolic process;cellular metabolic process;cellular process;cellular pr…	binding;carbohydrate binding;cation binding;ion binding;mannose binding;metal ion binding;monosaccharide binding;protein binding;sugar binding;unfolded protein binding	cell part;coated vesicle membrane;contractile fiber part;cytoplasmic part;cytoplasmic vesicle membrane;cytoplasmic vesicle part;endoplasmic reticulum membrane;endoplasmic reticulum part;endoplasmic reticulum-Golgi intermediate compartment;endoplasmic reticulum-Golgi intermediate compartment membrane;ER to Golgi transport vesicle membrane;extracellular membrane-bounded organelle;extracellular orga…	Protein processing in endoplasmic reticulum	+	Cluster	19	19	19	38	38	38	57.548	0
33.6937	33.671	33.4944	33.5109	33.4411	33.5159	33.4734	33.5543	33.5899	33.5655	33.6915	33.604	33.5209	33.7586	33.7639	33.6198	33.3937	33.3655	33.5684	33.4702	33.4616	33.4074	33.5015	33.5099	33.5495	33.66	33.6472	33.0678	33.1013	33.169	33.2075	33.1858	33.2656	33.2534	33.2788	33.2921	anatomical structure development;biological regulation;biosynthetic process;cell development;cellular component organization;cellular component organization at cellular level;cellular component organization or biogenesis;cellular component organization or biogenesis at cellular level;cellular developmental process;cellular process;chondrocyte development;chondrocyte development involved in endoch…	binding;collagen binding;endopeptidase inhibitor activity;endopeptidase regulator activity;enzyme inhibitor activity;enzyme regulator activity;peptidase inhibitor activity;peptidase regulator activity;protein binding;serine-type endopeptidase inhibitor activity	cell part;cytoplasmic part;endoplasmic reticulum;endoplasmic reticulum lumen;endoplasmic reticulum part;endoplasmic reticulum-Golgi intermediate compartment;extracellular membrane-bounded organelle;extracellular organelle;extracellular region part;extracellular space;extracellular vesicular exosome;intracellular membrane-bounded organelle;intracellular organelle;intracellular organelle lumen;intr…		+	Cluster	30	30	30	66	66	66	46.44	0
32.8571	33.1054	33.1327	32.9983	33.0352	32.945	33.0625	32.9758	32.8911	32.921	32.9949	33.0774	32.8712	32.9482	33.0198	32.6438	32.8218	32.7466	32.6373	32.6957	32.7691	32.7415	32.6802	32.7519	32.9454	32.6452	32.6867	32.2995	32.2376	32.3078	32.2797	32.333	32.3679	32.0566	32.1298	32.1632	antigen processing and presentation;antigen processing and presentation of peptide antigen;antigen processing and presentation of peptide antigen via MHC class I;apoptosis;biological regulation;calcium ion homeostasis;calcium-mediated signaling;calcium-mediated signaling using intracellular calcium source;cation homeostasis;cell death;cellular calcium ion homeostasis;cellular cation homeostasis;c…		cell part;clathrin-coated vesicle;coated vesicle;cytoplasmic membrane-bounded vesicle;cytoplasmic part;cytoplasmic vesicle;cytosol;endoplasmic reticulum;endoplasmic reticulum membrane;endoplasmic reticulum part;endoplasmic reticulum-Golgi intermediate compartment membrane;Golgi apparatus part;Golgi cisterna membrane;Golgi membrane;integral to endoplasmic reticulum membrane;integral to lumenal sid…	Protein processing in endoplasmic reticulum	+	Cluster	19	19	19	44.3	44.3	44.3	27.991	0
30.2852	30.1095	29.9862	30.1252	30.1288	30.1895	30.0611	30.2804	30.3725	29.9695	30.1205	30.122	30.1958	30.3095	30.2984	30.1234	30.037	30.0091	30.2897	30.1559	30.2663	29.9567	30.1019	30.0508	30.1075	30.1713	30.0547	29.8302	29.9304	29.8403	29.9802	29.9847	29.9925	29.7026	29.5765	29.8949	anaphase-promoting complex-dependent proteasomal ubiquitin-dependent protein catabolic process;biological regulation;catabolic process;cell cycle;cell cycle checkpoint;cell cycle process;cell surface receptor linked signaling pathway;cellular catabolic process;cellular component organization;cellular component organization at cellular level;cellular component organization or biogenesis;cellular c…	acid-amino acid ligase activity;adenyl nucleotide binding;adenyl ribonucleotide binding;ATP binding;binding;catalytic activity;ISG15 ligase activity;ligase activity;ligase activity, forming carbon-nitrogen bonds;nucleotide binding;purine nucleotide binding;purine ribonucleoside triphosphate binding;purine ribonucleotide binding;ribonucleotide binding;small conjugating protein ligase activity;ubiq…	cell part;cytoplasmic part;cytosol;intracellular membrane-bounded organelle;intracellular organelle;intracellular organelle part;intracellular part;macromolecular complex;membrane-bounded organelle;nuclear part;nucleoplasm;nucleus;organelle;organelle part;protein complex;ubiquitin ligase complex	Protein processing in endoplasmic reticulum;Ubiquitin mediated proteolysis	+	Cluster	8	8	3	68.9	68.9	35.8	21.404	0
31.7174	31.7855	31.9606	31.8636	31.7469	31.6623	31.854	31.744	31.6631	31.7695	31.7486	31.7374	31.9346	31.8486	31.9201	31.7358	31.7141	31.7871	31.8011	31.7585	31.8407	31.5517	31.3027	31.6689	31.9729	31.6036	31.81	31.5534	31.4638	31.4793	31.502	31.4364	31.4953	31.1943	31.1648	31.2145	biological regulation;circulatory system process;multicellular organismal process;positive regulation of blood pressure;positive regulation of systemic arterial blood pressure;regulation of anatomical structure size;regulation of biological quality;regulation of blood pressure;regulation of blood vessel size;regulation of tube size;response to chemical stimulus;response to organic substance;respo…		cell part;cytoplasmic part;endoplasmic reticulum;extracellular region part;extracellular space;intracellular membrane-bounded organelle;intracellular organelle;intracellular part;membrane-bounded organelle;nucleus;organelle;perinuclear region of cytoplasm		+	Cluster	15	15	15	57.7	57.7	57.7	20.7	0
29.8272	29.5844	29.8546	29.5783	29.5418	29.4575	29.4468	29.6377	29.602	29.525	29.903	29.3886	29.4847	29.6254	29.4475	29.2185	29.1286	29.1284	29.4123	29.3808	29.4393	28.4288	28.1076	28.1465	28.2534	28.3309	28.2158	25.9774	27.854	27.3907	26.4765	27.3864	27.0678	24.4611	24.0395	27.5651	autophagic vacuole assembly;autophagy;biological regulation;catabolic process;cell communication;cellular catabolic process;cellular component assembly;cellular component assembly at cellular level;cellular component organization;cellular component organization at cellular level;cellular component organization or biogenesis;cellular component organization or biogenesis at cellular level;cellular …	ATPase binding;beta-tubulin binding;binding;cytoskeletal protein binding;enzyme binding;GABA receptor binding;microtubule binding;protein binding;receptor binding;SNARE binding;tubulin binding	autophagic vacuole;autophagic vacuole membrane;cell part;cytoplasm;cytoplasmic part;cytoplasmic vesicle;cytosol;extrinsic to membrane;Golgi apparatus;Golgi apparatus part;Golgi membrane;intracellular;intracellular membrane-bounded organelle;intracellular organelle;intracellular organelle part;intracellular part;membrane;membrane part;membrane-bounded organelle;organelle;organelle membrane;organel…	Regulation of autophagy	+	Cluster	8	8	7	62.4	62.4	53	13.667	0
30.5998	30.8804	30.924	30.6998	30.7561	30.8847	30.6063	30.6918	30.64	30.5305	30.6808	30.5669	30.7129	30.6985	30.8918	30.4677	30.4858	30.1847	30.2268	30.49	30.5894	30.0902	30.4083	30.1121	30.5151	30.4253	30.4796	29.6288	29.7132	29.7713	29.5742	29.7674	29.7532	29.6347	29.7825	29.2961			cell part;extracellular membrane-bounded organelle;extracellular organelle;extracellular region part;extracellular vesicular exosome;integral to membrane;intrinsic to membrane;membrane part;membrane-bounded organelle;membrane-bounded vesicle;organelle;vesicle		+	Cluster	12	12	12	37	37	37	21.493	0
33.1581	33.2039	33.1633	33.2442	33.218	33.2167	33.3322	33.3024	33.2567	33.2028	33.3134	33.2413	33.2246	33.2647	33.2893	33.1013	33.1689	33.2429	33.3521	33.3141	33.2947	33.2462	33.1847	33.2207	33.2148	33.1543	33.1897	33.1369	33.0097	33.0749	33.1565	33.2134	33.1997	33.1686	33.0173	33.1204	alcohol biosynthetic process;alcohol metabolic process;amine metabolic process;amino sugar biosynthetic process;amino sugar metabolic process;biological regulation;biosynthetic process;carbohydrate biosynthetic process;carbohydrate metabolic process;carboxylic acid metabolic process;cellular amine metabolic process;cellular amino acid metabolic process;cellular biosynthetic process;cellular carbo…	amine binding;amino acid binding;binding;carbohydrate binding;carboxylic acid binding;catalytic activity;glutamine-fructose-6-phosphate transaminase (isomerizing) activity;transaminase activity;transferase activity;transferase activity, transferring nitrogenous groups	cell part;cytoplasmic part;cytosol;extracellular membrane-bounded organelle;extracellular organelle;extracellular region part;extracellular vesicular exosome;intracellular part;membrane-bounded organelle;membrane-bounded vesicle;organelle;vesicle	Alanine, aspartate and glutamate metabolism;Amino sugar and nucleotide sugar metabolism	+	Cluster	54	54	45	72.1	72.1	57.9	76.758	0
31.9902	31.9174	31.957	31.9798	32.0603	32.0801	32.0042	31.9062	31.8902	32.1266	32.1653	32.0914	32.1043	31.9724	31.9305	31.9915	32.0375	31.8972	31.8204	31.9529	31.9675	32.0741	31.8956	32.1191	32.1049	31.7837	31.8432	31.7387	31.594	31.636	31.84	31.651	31.7216	31.8847	31.6855	31.686	biological regulation;cellular process;cellular response to stimulus;intracellular signal transduction;positive regulation of biological process;positive regulation of catalytic activity;positive regulation of cell communication;positive regulation of cellular process;positive regulation of GTPase activity;positive regulation of hydrolase activity;positive regulation of molecular function;positiv…	binding;binding, bridging;enzyme activator activity;enzyme regulator activity;GTPase activator activity;GTPase regulator activity;nucleoside-triphosphatase regulator activity;protein binding;protein binding, bridging;SH3/SH2 adaptor activity;signaling adaptor activity	cell part;cell projection;cytoplasm;cytoplasmic part;cytosol;extracellular membrane-bounded organelle;extracellular organelle;extracellular region part;extracellular vesicular exosome;intracellular;intracellular part;membrane;membrane-bounded organelle;membrane-bounded vesicle;organelle;plasma membrane;ruffle;vesicle		+	Cluster	30	30	30	82.9	82.9	82.9	50.435	0
29.9349	30.0841	29.9123	29.8156	29.7643	29.9153	29.8488	29.7614	29.8589	29.5938	29.8084	29.8437	29.8071	29.941	29.9361	29.8545	29.6643	29.6425	29.8656	29.8745	29.8046	29.161	29.7086	29.4088	29.972	29.9331	30.1696	29.2792	29.201	29.321	29.5423	29.8953	30.2114	29.11	29.6831	29.5626	activation of store-operated calcium channel activity;anatomical structure development;anatomical structure morphogenesis;appendage morphogenesis;biological regulation;calcium ion transmembrane transport;calcium ion transport;calcium-mediated signaling;cation transport;cellular macromolecule metabolic process;cellular metabolic process;cellular process;cellular protein metabolic process;cellular …	binding;calcium ion binding;catalytic activity;cation binding;electron carrier activity;ion binding;ion channel binding;metal ion binding;oxidoreductase activity;oxidoreductase activity, acting on paired donors, with incorporation or reduction of molecular oxygen;oxidoreductase activity, acting on paired donors, with incorporation or reduction of molecular oxygen, 2-oxoglutarate as one donor, and…	calcium channel complex;cation channel complex;cell cortex part;cell part;cortical endoplasmic reticulum;cytoplasmic part;endoplasmic reticulum;endoplasmic reticulum lumen;endoplasmic reticulum membrane;endoplasmic reticulum part;integral to endoplasmic reticulum membrane;integral to membrane;integral to organelle membrane;intracellular membrane-bounded organelle;intracellular organelle;intracell…		+	Cluster	21	21	21	33.5	33.5	33.5	85.862	0
31.8755	31.8916	31.915	31.9883	32.0328	31.9148	31.9632	32.0338	31.8722	31.7838	31.8539	31.8219	32.0724	32.1667	32.1625	31.8745	31.8825	31.9165	31.9824	31.906	31.9726	31.8444	31.7824	31.7547	32.0346	32.0468	31.914	31.4693	31.4642	31.4773	31.5731	31.5078	31.5552	31.4357	31.3414	31.4451	4-hydroxyproline metabolic process;amine metabolic process;anatomical structure development;biological regulation;carboxylic acid metabolic process;cell redox homeostasis;cellular amine metabolic process;cellular amino acid metabolic process;cellular component organization;cellular component organization at cellular level;cellular component organization or biogenesis;cellular component organizati…	antioxidant activity;catalytic activity;oxidoreductase activity;oxidoreductase activity, acting on paired donors, with incorporation or reduction of molecular oxygen;oxidoreductase activity, acting on peroxide as acceptor;peroxidase activity;peroxiredoxin activity;thioredoxin peroxidase activity	cell part;cytoplasmic part;cytosol;endoplasmic reticulum;extracellular membrane-bounded organelle;extracellular organelle;extracellular region part;extracellular space;extracellular vesicular exosome;intracellular membrane-bounded organelle;intracellular organelle;intracellular part;membrane-bounded organelle;membrane-bounded vesicle;mitochondrion;nucleus;organelle;smooth endoplasmic reticulum;ve…		+	Cluster	19	16	16	70.5	63.5	63.5	30.54	0
30.0383	29.9198	29.8473	29.9724	30.0467	29.9217	29.8313	29.9376	29.9321	29.679	29.8776	29.7581	30.0112	30.0597	29.9422	29.847	29.7387	29.7646	29.7332	29.8066	29.7744	29.7649	29.6279	29.8932	30.0413	29.976	29.9747	29.5964	29.7085	29.7023	29.7558	29.8197	29.8196	29.5962	29.4325	29.4963	carbohydrate metabolic process;cellular carbohydrate metabolic process;cellular macromolecule metabolic process;cellular metabolic process;cellular process;cellular protein metabolic process;glycosylation;macromolecule glycosylation;macromolecule metabolic process;macromolecule modification;metabolic process;peptidyl-amino acid modification;peptidyl-asparagine modification;post-translational prot…	binding;carbohydrate binding;enzyme binding;protein binding	cell part;cytoplasmic part;endoplasmic reticulum;endoplasmic reticulum membrane;endoplasmic reticulum part;integral to membrane;intracellular membrane-bounded organelle;intracellular organelle;intracellular organelle part;intracellular part;intrinsic to membrane;membrane;membrane part;membrane-bounded organelle;organelle;organelle membrane;organelle part		+	Cluster	11	11	11	47.6	47.6	47.6	32.233	0
30.1378	30.1891	30.2904	30.3741	30.3983	30.4971	30.3206	30.1808	30.1204	30.4437	30.4695	30.5343	30.4319	30.0406	30.2713	29.979	30.3112	30.1933	30.129	30.1827	30.2388	30.496	30.2229	30.561	30.3214	30.1737	30.1266	29.9383	30.0388	29.7801	29.8917	29.8743	29.7837	30.1057	30.1914	29.8625		binding;calcium ion binding;cation binding;ion binding;metal ion binding	cell part;cytoplasmic part;endoplasmic reticulum;endoplasmic reticulum lumen;endoplasmic reticulum part;intracellular membrane-bounded organelle;intracellular non-membrane-bounded organelle;intracellular organelle;intracellular organelle lumen;intracellular organelle part;intracellular part;membrane-bounded organelle;membrane-enclosed lumen;non-membrane-bounded organelle;nuclear part;nucleolus;or…		+	Cluster	12	12	12	59.6	59.6	59.6	36.876	0
34.6167	34.6096	34.6951	34.6578	34.6866	34.7384	34.6418	34.628	34.6628	34.6807	34.7575	34.7142	34.782	34.6799	34.7411	34.6402	34.6027	34.6378	34.507	34.597	34.5791	34.5751	34.4277	34.5664	34.8491	34.6599	34.6412	34.3118	34.2835	34.2992	34.4048	34.369	34.298	34.3231	34.1767	34.2057	carbohydrate metabolic process;cellular carbohydrate metabolic process;cellular macromolecule metabolic process;cellular metabolic process;cellular process;cellular protein metabolic process;glycosylation;macromolecule glycosylation;macromolecule metabolic process;macromolecule modification;metabolic process;peptidyl-amino acid modification;peptidyl-asparagine modification;post-translational prot…	alpha-glucosidase activity;binding;carbohydrate binding;catalytic activity;glucan 1,3-alpha-glucosidase activity;glucosidase activity;hydrolase activity;hydrolase activity, acting on glycosyl bonds;hydrolase activity, hydrolyzing O-glycosyl compounds	cell part;cytoplasmic membrane-bounded vesicle;cytoplasmic part;cytoplasmic vesicle;endoplasmic reticulum lumen;endoplasmic reticulum part;extracellular membrane-bounded organelle;extracellular organelle;extracellular region part;extracellular vesicular exosome;glucosidase II complex;Golgi apparatus;intracellular membrane-bounded organelle;intracellular organelle;intracellular organelle lumen;int…	N-Glycan biosynthesis;Protein processing in endoplasmic reticulum	+	Cluster	61	61	3	73.2	73.2	3.3	109.44	0
29.1444	28.8728	28.9851	29.0365	29.056	29.2605	29.1221	29.0424	29.2769	28.9278	28.7477	28.9974	29.2106	29.3168	29.4172	28.889	28.7878	28.9132	29.2086	29.16	29.1457	28.827	28.8194	28.7177	29.0397	29.472	29.3325	28.7706	28.7259	28.4777	29.0153	29.0409	29.0501	28.3346	28.4649	28.4334			cell part;cytoplasm;cytoplasmic part;endoplasmic reticulum;ER membrane protein complex;intracellular membrane-bounded organelle;intracellular non-membrane-bounded organelle;intracellular organelle;intracellular organelle part;intracellular part;macromolecular complex;membrane-bounded organelle;mitochondrion;non-membrane-bounded organelle;nuclear part;nucleolus;organelle;organelle part;protein com…		+	Cluster	13	13	13	64	64	64	34.833	0
30.3827	30.2835	30.2548	30.4556	30.2795	30.3556	30.2165	30.2247	30.1797	30.236	30.252	30.2169	30.369	30.2704	30.2204	30.3716	30.1598	30.1403	30.0562	30.239	30.1966	30.1772	30.0009	30.1077	30.1458	29.8873	30.0923	29.8624	29.906	29.7471	30.0142	29.863	29.9951	29.8287	29.8849	30.004	anatomical structure development;anatomical structure morphogenesis;biological regulation;brain development;camera-type eye development;cellular chemical homeostasis;cellular component organization;cellular component organization at cellular level;cellular component organization or biogenesis;cellular component organization or biogenesis at cellular level;cellular homeostasis;cellular ion homeost…	binding;enzyme activator activity;enzyme binding;enzyme regulator activity;GTPase activator activity;GTPase binding;GTPase regulator activity;nucleoside-triphosphatase regulator activity;protein binding;Rab GTPase binding;Ras GTPase binding;small GTPase binding	cell part;cytoplasm;cytoplasmic part;endoplasmic reticulum part;endoplasmic reticulum tubular network;extracellular membrane-bounded organelle;extracellular organelle;extracellular region part;extracellular vesicular exosome;intracellular organelle part;intracellular part;macromolecular complex;membrane-bounded organelle;membrane-bounded vesicle;organelle;organelle part;protein complex;vesicle		+	Cluster	29	29	29	35.4	35.4	35.4	110.52	0
25.7703	25.789	25.9392	25.847	25.6568	25.7143	26.0423	25.8223	25.5199	26.071	25.8591	25.5582	26.0271	25.9182	25.9777	25.7224	25.8744	25.9742	26.0053	25.9213	26.0544	25.4657	25.7046	25.7959	25.8903	25.6519	25.6903	25.5222	25.0933	25.1261	25.6681	25.4983	25.1876	25.0322	25.2426	25.2824					+	Cluster	4	4	4	8.7	8.7	8.7	54.513	0.002358
34.5802	34.5509	34.6431	34.507	34.4164	34.4408	34.5106	34.5253	34.5212	34.5494	34.5458	34.545	34.5233	34.6914	34.6769	34.6884	34.5172	34.4644	34.55	34.4535	34.4757	34.4434	34.4651	34.3596	34.4811	34.6609	34.6194	34.1666	34.2215	34.2485	34.2152	34.2668	34.2812	34.2136	34.1926	34.342	apoptotic cell clearance;biological regulation;cell redox homeostasis;cellular component organization;cellular component organization or biogenesis;cellular homeostasis;cellular macromolecule metabolic process;cellular membrane organization;cellular metabolic process;cellular process;cellular protein metabolic process;cellular response to chemical stimulus;cellular response to organic substance;c…	catalytic activity;intramolecular oxidoreductase activity;intramolecular oxidoreductase activity, interconverting keto- and enol-groups;intramolecular oxidoreductase activity, transposing S-S bonds;isomerase activity;protein disulfide isomerase activity	cell part;cytoplasmic membrane-bounded vesicle;cytoplasmic part;cytoplasmic vesicle;endoplasmic reticulum;endoplasmic reticulum chaperone complex;endoplasmic reticulum lumen;endoplasmic reticulum membrane;endoplasmic reticulum part;endoplasmic reticulum-Golgi intermediate compartment;extracellular membrane-bounded organelle;extracellular organelle;extracellular region part;extracellular vesicular…	Protein processing in endoplasmic reticulum	+	Cluster	41	41	41	80.8	80.8	80.8	47.837	0
32.304	32.4198	32.351	32.5044	32.4708	32.5816	32.4388	32.4538	32.5001	32.3032	32.5675	32.4848	32.4873	32.4292	32.4544	32.2482	32.1558	32.269	32.2211	32.3367	32.3684	32.2569	32.1215	32.3264	32.4652	32.4249	32.5205	32.0324	32.045	31.9506	32.1148	32.0491	32.0206	31.9591	31.7518	31.9563	anatomical structure development;camera-type eye development;chordate embryonic development;developmental process;embryo development;embryo development ending in birth or egg hatching;eye development;in utero embryonic development;organ development;sensory organ development	binding;calcium ion binding;cation binding;ion binding;metal ion binding	cell part;cytoplasmic part;endoplasmic reticulum;endoplasmic reticulum lumen;endoplasmic reticulum part;intracellular membrane-bounded organelle;intracellular organelle;intracellular organelle lumen;intracellular organelle part;intracellular part;membrane-bounded organelle;membrane-enclosed lumen;organelle;organelle lumen;organelle part		+	Cluster	20	20	20	58.6	58.6	58.6	38.89	0
28.4569	27.6077	28.0125	28.3141	28.3492	28.495	28.5278	28.6904	28.5757	28.0942	28.4468	28.1904	28.2897	29.0521	28.7873	28.4403	28.442	28.1524	28.6973	28.7059	28.6296	28.148	28.1195	28.0478	28.3152	28.4809	28.2989	27.5673	27.7749	27.8788	27.9276	28.1244	28.1709	27.6218	27.1982	27.5584	biological regulation;biosynthetic process;cell cycle arrest;cell cycle process;cell surface receptor linked signaling pathway;cellular biosynthetic process;cellular macromolecule metabolic process;cellular metabolic process;cellular nitrogen compound metabolic process;cellular process;cellular response to chemical stimulus;cellular response to endogenous stimulus;cellular response to hormone sti…	binding;catalytic activity;cation binding;GDP binding;GTP binding;GTPase activity;guanyl nucleotide binding;guanyl ribonucleotide binding;hydrolase activity;hydrolase activity, acting on acid anhydrides;hydrolase activity, acting on acid anhydrides, in phosphorus-containing anhydrides;ion binding;metal ion binding;nucleoside-triphosphatase activity;nucleotide binding;purine nucleotide binding;pur…	cell body;cell part;cell projection;cytoplasmic part;cytosol;dendrite;endoplasmic reticulum membrane;endoplasmic reticulum part;extracellular membrane-bounded organelle;extracellular organelle;extracellular region part;extracellular vesicular exosome;Golgi apparatus part;Golgi membrane;intracellular organelle part;intracellular part;macromolecular complex;membrane;membrane part;membrane-bounded o…	Insulin signaling pathway;mTOR signaling pathway	+	Cluster	8	8	7	33.2	33.2	29.3	20.497	0
30.0832	29.8389	29.7388	29.9708	29.7249	30.2711	30.1563	29.8346	29.7584	29.9883	29.902	29.5466	29.8628	29.8295	30.0062	29.2152	29.5065	30.0313	29.8793	29.6756	29.7086	29.57	29.3421	29.9399	29.9001	29.0541	29.2486	28.2096	28.9178	28.2747	29.333	29.0129	28.8716	28.347	28.5647	27.4694	alcohol metabolic process;amyloid precursor protein catabolic process;amyloid precursor protein metabolic process;anatomical structure development;apoptosis;biological regulation;biosynthetic process;catabolic process;cell cycle arrest;cell cycle process;cell death;cellular component organization;cellular component organization or biogenesis;cellular macromolecule metabolic process;cellular metab…	antigen binding;binding;catalytic activity;coenzyme binding;cofactor binding;delta24(24-1) sterol reductase activity;delta24-sterol reductase activity;enzyme binding;flavin adenine dinucleotide binding;oxidoreductase activity;oxidoreductase activity, acting on CH-OH group of donors;oxidoreductase activity, acting on the CH-CH group of donors;oxidoreductase activity, acting on the CH-CH group of d…	cell part;cytoplasmic part;cytoskeleton;cytosol;endoplasmic reticulum;endoplasmic reticulum membrane;endoplasmic reticulum part;Golgi apparatus part;Golgi membrane;integral to membrane;intracellular membrane-bounded organelle;intracellular non-membrane-bounded organelle;intracellular organelle;intracellular organelle part;intracellular part;intrinsic to membrane;membrane;membrane part;membrane-bo…	Steroid biosynthesis	+	Cluster	12	12	12	35.4	35.4	35.4	54.75	0
30.6454	30.7906	30.7568	30.8318	30.889	30.7257	30.7894	30.7497	30.6731	30.5888	30.7181	30.7517	30.8139	30.7882	30.8396	30.6514	30.6349	30.6245	30.6426	30.6964	30.6606	30.3773	30.2783	30.4122	30.8739	30.7045	30.7155	30.1826	30.3068	30.3276	30.3731	30.1105	30.1179	30.1712	29.9525	30.063	alcohol metabolic process;anatomical structure development;biological regulation;biosynthetic process;blood vessel development;cell surface receptor linked signaling pathway;cellular process;cellular response to stimulus;cholesterol biosynthetic process;cholesterol metabolic process;developmental process;embryonic organ development;epidermis development;hair cycle process;hair follicle developmen…	3-beta-hydroxy-delta5-steroid dehydrogenase activity;catalytic activity;oxidoreductase activity;oxidoreductase activity, acting on CH-OH group of donors;oxidoreductase activity, acting on the CH-OH group of donors, NAD or NADP as acceptor;steroid dehydrogenase activity;steroid dehydrogenase activity, acting on the CH-OH group of donors, NAD or NADP as acceptor;sterol-4-alpha-carboxylate 3-dehydro…	cell part;cytoplasmic part;endoplasmic reticulum;endoplasmic reticulum membrane;endoplasmic reticulum part;integral to membrane;intracellular membrane-bounded organelle;intracellular organelle;intracellular organelle part;intracellular part;intrinsic to membrane;lipid particle;membrane;membrane part;membrane-bounded organelle;organelle;organelle membrane;organelle part	Steroid biosynthesis	+	Cluster	17	17	17	51.2	51.2	51.2	41.9	0
30.161	29.9164	29.8422	29.9064	30.1143	30.2351	30.1151	29.7554	30.0101	29.8773	30.0193	29.7075	30.0823	29.9361	29.8698	29.9428	29.7417	29.7025	29.6568	29.6639	29.8938	29.7331	29.4539	29.8768	30.0821	29.7991	29.7804	29.4075	29.3886	29.2019	29.4219	29.404	29.5411	29.3286	29.4774	29.2616	acyl-CoA biosynthetic process;acyl-CoA metabolic process;acylglycerol biosynthetic process;acylglycerol metabolic process;biological regulation;biosynthetic process;carboxylic acid biosynthetic process;carboxylic acid metabolic process;cellular biosynthetic process;cellular component organization;cellular component organization at cellular level;cellular component organization or biogenesis;cellu…	binding;carbohydrate binding;catalytic activity;estradiol 17-beta-dehydrogenase activity;glycosaminoglycan binding;heparin binding;oxidoreductase activity;oxidoreductase activity, acting on CH-OH group of donors;oxidoreductase activity, acting on the CH-OH group of donors, NAD or NADP as acceptor;pattern binding;polysaccharide binding;steroid dehydrogenase activity;steroid dehydrogenase activity,…	cell part;cytoplasmic part;endoplasmic reticulum membrane;endoplasmic reticulum part;extracellular matrix;extracellular region part;integral to membrane;intracellular organelle part;intracellular part;intrinsic to membrane;membrane;membrane part;organelle membrane;organelle part	Biosynthesis of unsaturated fatty acids;Steroid hormone biosynthesis	+	Cluster	9	9	9	35.9	35.9	35.9	34.324	0
27.15	27.2094	27.2901	27.657	27.7062	27.5709	27.6696	27.4535	27.5584	27.6678	27.7448	27.4568	27.7881	27.3738	27.3307	27.5845	27.0536	27.413	27.2843	27.5304	27.4075	27.5234	27.4181	27.2824	27.6089	27.1981	27.0704	26.7759	26.9118	26.8473	27.155	27.0773	26.9389	26.8959	26.7666	26.5453			cell part;integral to membrane;intrinsic to membrane;membrane part		+	Cluster	3	3	3	29.6	29.6	29.6	31.245	0
27.2204	26.5691	26.7379	27.3534	27.0117	26.8699	26.7948	27.1012	26.9134	27.2744	27.1727	27.203	27.3787	27.1931	27.0541	27.5563	26.4813	26.5836	26.9673	26.6331	26.5402	26.7429	26.8025	26.7652	26.8368	26.5848	26.4642	26.255	26.445	26.4144	26.2713	25.9259	25.9294	25.7021	26.066	26.3649		4 iron, 4 sulfur cluster binding;binding;catalytic activity;cation binding;ion binding;iron-sulfur cluster binding;metal cluster binding;metal ion binding;methylthiotransferase activity;N6-threonylcarbomyladenosine methylthiotransferase activity;transferase activity;transferase activity, transferring alkylthio groups;transferase activity, transferring sulfur-containing groups	cell part;cytoplasmic part;endoplasmic reticulum;endoplasmic reticulum membrane;endoplasmic reticulum part;integral to membrane;intracellular membrane-bounded organelle;intracellular organelle;intracellular organelle part;intracellular part;intrinsic to membrane;membrane;membrane part;membrane-bounded organelle;organelle;organelle membrane;organelle part;rough endoplasmic reticulum		+	Cluster	8	8	8	18.8	18.8	18.8	65.111	0
29.9762	29.9795	29.8762	30.0657	30.0683	29.9417	30.063	30.1342	30.065	29.82	30.0084	29.86	30.0153	29.9987	30.1057	30.0526	29.9319	29.9844	30.1116	30.0513	30.1041	29.8771	29.8387	29.952	30.0325	29.9727	29.8845	29.7701	29.6028	29.7576	30.0765	29.8669	29.7659	29.6856	29.6911	29.7246					+	Cluster	22	22	22	35.9	35.9	35.9	93.908	0
31.8036	31.6419	31.777	31.8909	31.8833	31.9807	31.883	31.7936	31.878	31.8075	31.7632	31.8101	31.9139	31.6893	31.6974	31.7137	31.6926	31.7508	31.5199	31.6356	31.6224	31.4437	31.2134	31.5537	31.9165	31.5129	31.7256	31.1657	31.1684	31.1456	31.3504	31.1526	30.9733	30.8708	30.7637	30.7705	cellular component assembly;cellular component organization;cellular component organization at cellular level;cellular component organization or biogenesis;cellular component organization or biogenesis at cellular level;cellular process;endoplasmic reticulum organization;Golgi organization;macromolecular complex assembly;macromolecular complex subunit organization;metabolic process;organelle orga…	binding;catalytic activity;GTP binding;GTPase activity;guanyl nucleotide binding;guanyl ribonucleotide binding;hydrolase activity;hydrolase activity, acting on acid anhydrides;hydrolase activity, acting on acid anhydrides, in phosphorus-containing anhydrides;identical protein binding;nucleoside-triphosphatase activity;nucleotide binding;protein binding;purine nucleotide binding;purine ribonucleos…	cell part;cytoplasmic part;endoplasmic reticulum;endoplasmic reticulum membrane;endoplasmic reticulum part;integral to membrane;intracellular membrane-bounded organelle;intracellular organelle;intracellular organelle part;intracellular part;intrinsic to membrane;membrane;membrane part;membrane-bounded organelle;organelle;organelle membrane;organelle part		+	Cluster	26	26	2	56.9	56.9	6.3	60.541	0
26.9963	26.4181	26.4796	26.5558	27.0022	26.5918	26.4101	26.4207	26.5301	26.7677	26.4942	26.7662	27.1834	26.7229	26.4449	26.7974	27.2304	26.7204	26.3906	26.6907	25.7572	26.7577	26.9171	26.73	26.9326	26.1199	24.8766	24.7386	26.2363	26.2421	24.101	24.0595	25.5006	24.4217	25.3741	24.7724	biological regulation;cellular hormone metabolic process;cellular lipid metabolic process;cellular metabolic process;cellular process;diterpenoid metabolic process;fat-soluble vitamin metabolic process;hormone metabolic process;isoprenoid metabolic process;lipid metabolic process;metabolic process;oxidation-reduction process;primary metabolic process;regulation of biological quality;regulation of…	all-trans-retinol 13,14-reductase activity;catalytic activity;oxidoreductase activity;oxidoreductase activity, acting on the CH-CH group of donors	cell part;cytoplasmic part;endoplasmic reticulum membrane;endoplasmic reticulum part;intracellular organelle part;intracellular part;membrane;membrane part;nuclear membrane;nuclear outer membrane;nuclear part;organelle membrane;organelle outer membrane;organelle part;outer membrane	Retinol metabolism	+	Cluster	5	5	5	11.3	11.3	11.3	66.819	0.00066036
28.1147	28.1588	28.0898	28.153	28.0918	28.0746	28.0729	28.066	28.157	27.9559	28.0321	27.9539	28.0901	28.3274	28.2038	27.85	27.8656	27.8749	27.954	27.8798	28.0135	27.6609	27.8876	27.4151	28.1026	27.9374	28.0199	27.5028	27.5946	27.5099	27.6284	27.4166	27.5657	27.5212	27.2172	27.4789	anatomical structure development;carboxylic acid catabolic process;carboxylic acid metabolic process;carboxylic acid transport;catabolic process;cellular catabolic process;cellular ketone metabolic process;cellular lipid catabolic process;cellular lipid metabolic process;cellular metabolic process;cellular process;developmental process;epidermis development;establishment of localization;fatty aci…	binding;catalytic activity;fatty acid ligase activity;fatty acid transporter activity;ligase activity;ligase activity, forming carbon-sulfur bonds;lipid transporter activity;long-chain fatty acid-CoA ligase activity;nucleotide binding;substrate-specific transporter activity;transporter activity;very long-chain fatty acid-CoA ligase activity	brush border membrane;cell part;cell projection;cell projection membrane;cell projection part;cytoplasmic part;endoplasmic reticulum membrane;endoplasmic reticulum part;integral to membrane;intracellular organelle part;intracellular part;intrinsic to membrane;membrane;membrane part;microvillus;organelle membrane;organelle part;plasma membrane;plasma membrane part	PPAR signaling pathway	+	Cluster	10	10	10	19.6	19.6	19.6	72.063	0
30.4003	30.5363	30.4869	30.4773	30.4642	30.473	30.5262	30.3543	30.3794	30.3937	30.55	30.3468	30.4424	30.0758	30.1246	30.2762	30.3204	30.4006	30.2268	30.3013	30.2637	30.3872	30.1562	30.346	30.4335	30.0029	30.098	30.1392	30.1171	30.0812	30.1503	30.14	29.8442	30.0675	29.761	29.8486	response to abiotic stimulus;response to ionizing radiation;response to radiation;response to stimulus		cell part;intracellular membrane-bounded organelle;intracellular organelle;intracellular part;membrane;membrane-bounded organelle;nucleus;organelle		+	Cluster	23	23	23	41.9	41.9	41.9	88.118	0
27.3766	27.5772	27.8424	27.5284	27.448	27.3307	27.5377	27.4073	27.4633	28.1079	26.9858	27.5548	27.302	27.0939	27.2472	27.0252	27.7132	27.3503	27.4278	27.3598	27.6454	27.3296	27.6536	27.9083	27.1686	26.9344	27.2458	27.003	26.8546	26.6665	26.874	26.7571	26.7468	26.5955	26.6918	26.3039	acyl-CoA biosynthetic process;acyl-CoA metabolic process;acylglycerol biosynthetic process;acylglycerol metabolic process;biosynthetic process;carboxylic acid biosynthetic process;carboxylic acid metabolic process;cellular biosynthetic process;cellular ketone metabolic process;cellular lipid metabolic process;cellular metabolic process;cellular process;coenzyme biosynthetic process;coenzyme metab…	3-hydroxyacyl-CoA dehydratase activity;binding;carbon-oxygen lyase activity;catalytic activity;enzyme binding;hydro-lyase activity;lyase activity;protein binding	cell part;cytoplasmic part;endoplasmic reticulum;endoplasmic reticulum membrane;endoplasmic reticulum part;integral to membrane;intracellular membrane-bounded organelle;intracellular organelle;intracellular organelle part;intracellular part;intrinsic to membrane;membrane;membrane part;membrane-bounded organelle;organelle;organelle membrane;organelle part	Biosynthesis of unsaturated fatty acids	+	Cluster	2	2	2	8.7	8.7	8.7	28.368	0.0063758
29.3758	29.0643	29.1562	29.4153	29.1336	29.3242	29.2496	29.3889	29.3241	29.3404	29.459	29.3108	29.1021	29.2862	29.2038	29.4471	29.1206	29.1508	29.3406	29.3779	29.4283	28.8559	29.0217	29.0992	29.3423	29.1586	29.0147	28.6969	28.6587	28.7677	28.962	29.0608	28.8393	28.7488	28.6272	28.7585			cell part;cytoplasmic part;endoplasmic reticulum lumen;endoplasmic reticulum part;intracellular organelle lumen;intracellular organelle part;intracellular part;membrane-enclosed lumen;organelle lumen;organelle part		+	Cluster	12	12	12	32.1	32.1	32.1	58.572	0
29.3776	29.6607	29.4465	29.5846	29.6479	29.726	29.6154	29.65	29.5805	29.6438	29.7379	29.6128	29.5883	29.4887	29.4299	29.3265	29.562	29.582	29.4319	29.4332	29.4623	29.4204	29.2683	29.6404	29.5432	29.2824	29.5346	28.944	29.1936	29.1445	29.244	29.2947	29.1267	29.1409	29.0741	29.1327	apoptosis;apoptosis in response to endoplasmic reticulum stress;biological regulation;catabolic process;cell death;cell redox homeostasis;cellular catabolic process;cellular homeostasis;cellular macromolecule catabolic process;cellular macromolecule metabolic process;cellular metabolic process;cellular process;cellular protein metabolic process;cellular response to stimulus;cellular response to s…	ATPase activator activity;ATPase binding;ATPase regulator activity;binding;catalytic activity;chaperone binding;disulfide oxidoreductase activity;enzyme activator activity;enzyme binding;enzyme regulator activity;heat shock protein binding;Hsp70 protein binding;misfolded protein binding;nucleoside-triphosphatase regulator activity;oxidoreductase activity;oxidoreductase activity, acting on a sulfu…	cell part;cytoplasmic part;endoplasmic reticulum;endoplasmic reticulum chaperone complex;endoplasmic reticulum lumen;endoplasmic reticulum part;intracellular membrane-bounded organelle;intracellular organelle;intracellular organelle lumen;intracellular organelle part;intracellular part;macromolecular complex;membrane;membrane-bounded organelle;membrane-enclosed lumen;organelle;organelle lumen;org…	Protein processing in endoplasmic reticulum	+	Cluster	19	19	19	26.6	26.6	26.6	91.079	0
27.3709	27.7485	27.521	28.0707	27.9354	27.7522	27.9595	27.8065	27.4505	27.7623	27.7499	27.5908	28.0133	27.8794	27.9795	27.4765	27.6561	27.7976	27.453	27.9142	27.7997	27.3918	27.5646	27.4064	27.8371	27.5588	27.728	27.4646	27.232	27.3636	27.3124	27.3364	27.2773	27.3129	27.202	27.004	cation transport;cellular process;divalent inorganic cation transport;divalent metal ion transport;establishment of localization;ion transport;magnesium ion transport;metal ion transport;transmembrane transport;transport	cation transmembrane transporter activity;divalent inorganic cation transmembrane transporter activity;inorganic cation transmembrane transporter activity;ion transmembrane transporter activity;magnesium ion transmembrane transporter activity;metal ion transmembrane transporter activity;substrate-specific transmembrane transporter activity;substrate-specific transporter activity;transmembrane tra…	cell part;cytoplasmic part;early endosome;early endosome membrane;endosomal part;endosome;endosome membrane;ER membrane protein complex;Golgi apparatus;Golgi apparatus part;Golgi membrane;integral to membrane;intracellular membrane-bounded organelle;intracellular organelle;intracellular organelle part;intracellular part;intrinsic to membrane;macromolecular complex;membrane;membrane part;membrane-…		+	Cluster	5	5	5	55	55	55	14.686	0
30.933	30.5281	30.7771	30.7612	30.9189	30.8515	30.8304	30.7906	30.9391	30.7915	30.7873	30.7039	30.9503	30.872	30.7423	30.8992	30.9078	30.8967	30.7535	30.7748	30.8582	30.5547	30.4216	30.7164	31.0078	30.6679	30.7324	30.5961	30.3804	30.3371	30.6483	30.6445	30.4574	30.2271	30.1637	30.0852			cell part;ER membrane protein complex;integral to membrane;intrinsic to membrane;macromolecular complex;membrane part;protein complex		+	Cluster	29	29	29	44	44	44	109.42	0
27.8765	27.5121	27.426	27.6705	27.7006	28.0573	27.6079	27.6604	27.706	27.5284	27.8477	27.6202	27.8077	27.6579	27.7946	27.9374	27.8526	27.7259	27.7947	27.3743	27.9964	27.6158	27.8173	27.6642	27.8971	27.7057	27.8126	27.4775	27.476	27.3408	27.5688	27.3094	27.5042	27.1909	26.9442	26.8229	amine catabolic process;amine metabolic process;carboxylic acid catabolic process;carboxylic acid metabolic process;catabolic process;cellular amine metabolic process;cellular amino acid catabolic process;cellular amino acid metabolic process;cellular catabolic process;cellular ketone metabolic process;cellular macromolecule catabolic process;cellular macromolecule metabolic process;cellular meta…	catalytic activity;oxidoreductase activity;oxidoreductase activity, acting on a sulfur group of donors;oxidoreductase activity, acting on a sulfur group of donors, oxygen as acceptor;prenylcysteine oxidase activity	cell part;cytoplasmic part;extracellular region;intracellular organelle part;intracellular part;membrane;organelle membrane;organelle part;vacuolar membrane;vacuolar part		+	Cluster	5	5	5	15.6	15.6	15.6	54.646	0
32.4454	32.5951	32.5825	32.5802	32.4804	32.484	32.5642	32.6384	32.5216	32.6433	32.6039	32.678	32.6057	32.7387	32.7149	32.5587	32.529	32.524	32.5818	32.5593	32.6199	32.4449	32.4601	32.4696	32.5389	32.5709	32.5918	32.1951	32.0389	32.1912	32.1519	32.2006	32.1933	32.0702	32.1057	32.1703	apoptotic cell clearance;biological regulation;cell redox homeostasis;cellular component organization;cellular component organization or biogenesis;cellular homeostasis;cellular macromolecule metabolic process;cellular membrane organization;cellular metabolic process;cellular process;cellular protein metabolic process;cellular response to stimulus;cellular response to stress;endocytosis;establish…	catalytic activity;intramolecular oxidoreductase activity;intramolecular oxidoreductase activity, interconverting keto- and enol-groups;intramolecular oxidoreductase activity, transposing S-S bonds;isomerase activity;protein disulfide isomerase activity	cell part;cytoplasmic part;endoplasmic reticulum;endoplasmic reticulum lumen;endoplasmic reticulum part;extracellular membrane-bounded organelle;extracellular organelle;extracellular region part;extracellular vesicular exosome;intracellular membrane-bounded organelle;intracellular organelle;intracellular organelle lumen;intracellular organelle part;intracellular part;lysosomal lumen;membrane-boun…	Protein processing in endoplasmic reticulum	+	Cluster	27	27	27	69	69	69	47.628	0
27.6203	27.6709	27.6199	27.9077	27.5668	27.8183	27.5836	27.512	27.631	27.7799	27.419	27.679	27.6483	27.9326	27.8407	26.24	27.1365	27.2103	27.3701	27.3783	27.3619	27.5171	27.146	27.4623	27.518	27.3466	27.333	26.6132	26.2253	26.2316	26.9548	26.6776	26.7433	27.0092	26.3275	26.4255	biological regulation;cellular component organization;cellular component organization at cellular level;cellular component organization or biogenesis;cellular component organization or biogenesis at cellular level;cellular process;endoplasmic reticulum organization;organelle organization;positive regulation of ATPase activity;positive regulation of catalytic activity;positive regulation of hydrol…	ATPase activator activity;ATPase binding;ATPase regulator activity;binding;enzyme activator activity;enzyme binding;enzyme regulator activity;nucleoside-triphosphatase regulator activity;protein binding	cell part;cytoplasm;cytoplasmic part;endoplasmic reticulum;endoplasmic reticulum membrane;endoplasmic reticulum part;integral to membrane;intracellular membrane-bounded organelle;intracellular organelle;intracellular organelle part;intracellular part;intrinsic to membrane;membrane;membrane part;membrane-bounded organelle;nuclear membrane;nuclear part;nucleus;organelle;organelle membrane;organelle…		+	Cluster	5	4	4	14.3	12.1	12.1	51.263	0
30.1999	30.1813	29.8791	30.1397	30.1769	30.033	30.2155	30.1114	29.8508	30.1541	30.1164	30.1183	30.3044	30.1156	30.0704	30.1408	29.8566	29.9783	29.84	29.9023	29.8418	29.8856	29.7217	30.0072	30.1593	29.961	29.8183	29.4071	29.2998	29.3262	29.325	29.4071	29.3674	29.2504	29.1047	29.0208	cellular component assembly;cellular component organization;cellular component organization at cellular level;cellular component organization or biogenesis;cellular component organization or biogenesis at cellular level;cellular process;endoplasmic reticulum organization;Golgi organization;macromolecular complex assembly;macromolecular complex subunit organization;metabolic process;organelle orga…	binding;catalytic activity;GTP binding;GTPase activity;guanyl nucleotide binding;guanyl ribonucleotide binding;hydrolase activity;hydrolase activity, acting on acid anhydrides;hydrolase activity, acting on acid anhydrides, in phosphorus-containing anhydrides;identical protein binding;nucleoside-triphosphatase activity;nucleotide binding;protein binding;purine nucleotide binding;purine ribonucleos…	cell part;cytoplasmic part;endoplasmic reticulum;endoplasmic reticulum membrane;endoplasmic reticulum part;integral to membrane;intracellular membrane-bounded organelle;intracellular organelle;intracellular organelle part;intracellular part;intrinsic to membrane;membrane;membrane part;membrane-bounded organelle;organelle;organelle membrane;organelle part		+	Cluster	14	14	13	33.3	33.3	31.4	66.228	0
31.1405	31.2568	31.2917	31.1577	31.2484	31.2156	31.1709	31.1181	31.1522	31.2074	31.1835	31.19	31.4911	31.148	31.2384	31.109	31.115	31.1077	31.0125	31.2027	31.1601	31.2812	31.0851	31.2877	31.3359	30.9541	31.1407	30.7137	30.6086	30.5622	30.8595	30.672	30.4824	30.5527	30.6262	30.5641	adaptation of rhodopsin mediated signaling;adaptation of signaling pathway;apocarotenoid metabolic process;biological regulation;cellular aldehyde metabolic process;cellular component maintenance;cellular component organization;cellular component organization or biogenesis;cellular hormone metabolic process;cellular lipid metabolic process;cellular metabolic process;cellular process;cellular resp…	alcohol dehydrogenase (NADP+) activity;aldo-keto reductase (NADP) activity;catalytic activity;NADP-retinol dehydrogenase activity;oxidoreductase activity;oxidoreductase activity, acting on CH-OH group of donors;oxidoreductase activity, acting on the CH-OH group of donors, NAD or NADP as acceptor;retinol dehydrogenase activity	cell part;cytoplasmic part;endoplasmic reticulum membrane;endoplasmic reticulum part;integral to membrane;intracellular;intracellular organelle part;intracellular part;intrinsic to membrane;membrane;membrane part;organelle membrane;organelle part;photoreceptor inner segment;photoreceptor inner segment membrane	Retinol metabolism	+	Cluster	16	16	16	57.9	57.9	57.9	35.386	0
28.4425	28.1326	28.3903	28.1613	28.2852	28.144	28.1593	28.235	28.3596	28.3013	27.9916	28.1549	28.2186	28.4789	28.258	27.9507	27.808	28.1999	28.0819	27.9607	27.9632	27.9259	27.7355	27.3343	27.8095	27.5391	27.9308	26.8069	27.45	27.4205	26.6921	26.8369	27.4551	27.084	27.8416	27.4096	macromolecule metabolic process;membrane protein proteolysis;metabolic process;primary metabolic process;protein metabolic process;proteolysis	aspartic endopeptidase activity, intramembrane cleaving;aspartic-type endopeptidase activity;aspartic-type peptidase activity;binding;catalytic activity;endopeptidase activity;enzyme binding;hydrolase activity;identical protein binding;peptidase activity;peptidase activity, acting on L-amino acid peptides;protein binding;protein dimerization activity;protein homodimerization activity;ubiquitin pr…	cell part;cell surface;cytoplasmic part;endoplasmic reticulum;endoplasmic reticulum part;integral to cytosolic side of endoplasmic reticulum membrane;integral to endoplasmic reticulum membrane;integral to lumenal side of endoplasmic reticulum membrane;integral to membrane;integral to organelle membrane;intracellular membrane-bounded organelle;intracellular organelle;intracellular organelle part;i…		+	Cluster	6	6	6	13.8	13.8	13.8	46.825	0
31.0586	31.1661	31.1524	31.0358	31.0919	31.0334	31.165	31.1457	31.0936	30.8437	30.9083	30.8098	31.1944	31.2996	31.0924	30.8771	30.9527	30.9042	31.0251	31.0526	31.0167	30.6245	30.6612	30.5214	31.0312	31.0916	31.1394	30.7574	30.6983	30.6703	30.7974	30.8477	30.7433	30.4181	30.4363	30.5796	anatomical structure morphogenesis;biological regulation;cell morphogenesis;cellular component morphogenesis;cellular component organization;cellular component organization or biogenesis;cellular developmental process;cellular membrane organization;cellular process;developmental process;endocytosis;establishment of localization;establishment of localization in cell;establishment of protein locali…	binding;protein binding;SNARE binding;syntaxin binding	cell part;cis-Golgi network;cytoplasmic membrane-bounded vesicle;cytoplasmic part;cytoplasmic vesicle;endoplasmic reticulum membrane;endoplasmic reticulum part;Golgi apparatus part;Golgi cisterna membrane;Golgi membrane;Golgi transport complex;Golgi-associated vesicle;intracellular membrane-bounded organelle;intracellular organelle;intracellular organelle part;intracellular part;macromolecular co…		+	Cluster	26	26	26	48.6	48.6	48.6	72.379	0
31.4319	31.346	31.4575	31.2687	31.2033	31.1892	31.4177	31.2891	31.284	31.2638	31.2392	31.3856	31.3502	31.325	31.3469	31.3368	31.5044	31.2755	31.1176	31.1068	31.1437	31.1457	31.1894	31.5487	31.4853	31.438	31.4133	31.095	31.2094	31.1366	31.0698	31.0861	31.0731	31.0614	31.1917	30.9983	anatomical structure formation involved in morphogenesis;angiogenesis;apoptosis;biological regulation;cell death;cellular macromolecule metabolic process;cellular metabolic process;cellular process;cellular protein metabolic process;cellular response to antibiotic;cellular response to brefeldin A;cellular response to chemical stimulus;cellular response to organic substance;cellular response to st…		cell part;cytoplasmic part;endoplasmic reticulum lumen;endoplasmic reticulum part;endoplasmic reticulum-Golgi intermediate compartment;extracellular membrane-bounded organelle;extracellular organelle;extracellular region part;extracellular space;extracellular vesicular exosome;intracellular membrane-bounded organelle;intracellular organelle;intracellular organelle lumen;intracellular organelle pa…		+	Cluster	7	7	7	32.9	32.9	32.9	18.795	0
28.8676	28.4466	28.5694	29.1198	28.9661	28.9234	28.661	28.3562	28.8545	28.5544	28.7996	28.5043	29.0755	28.6752	28.5555	28.9357	28.6516	28.5186	28.5584	28.9892	28.4241	28.7027	28.5794	28.5136	28.5635	28.0408	28.3745	28.5248	28.0659	27.8956	28.1866	28.02	27.9013	27.9374	27.2158	27.6311	apoptosis;attachment of GPI anchor to protein;cell death;cell differentiation;cellular developmental process;cellular macromolecule metabolic process;cellular metabolic process;cellular process;cellular protein metabolic process;C-terminal protein amino acid modification;C-terminal protein lipidation;death;developmental process;macromolecule metabolic process;macromolecule modification;metabolic …	catalytic activity;GPI-anchor transamidase activity;hydrolase activity	cell part;cytoplasmic membrane-bounded vesicle;cytoplasmic part;cytoplasmic vesicle;endoplasmic reticulum membrane;endoplasmic reticulum part;GPI-anchor transamidase complex;integral to endoplasmic reticulum membrane;integral to membrane;integral to organelle membrane;intracellular membrane-bounded organelle;intracellular organelle;intracellular organelle part;intracellular part;intrinsic to endo…	Glycosylphosphatidylinositol(GPI)-anchor biosynthesis	+	Cluster	12	12	12	26.2	26.2	26.2	59.581	0
26.3858	26.572	26.3142	26.5027	26.9079	26.6071	26.425	26.4108	26.1896	26.5269	26.5965	26.36	26.6019	26.5961	26.6101	26.311	26.4317	26.1518	25.988	26.7619	26.3872	26.1696	26.3629	26.0894	26.4813	26.0496	26.2273	26.1751	26.2652	25.7563	25.8661	25.6695	25.8955	25.7141	25.868	25.6154	cellular process;ER to Golgi vesicle-mediated transport;establishment of localization;establishment of localization in cell;Golgi vesicle transport;intracellular transport;transport;vesicle-mediated transport		cell part;cytoplasmic part;endoplasmic reticulum membrane;endoplasmic reticulum part;endoplasmic reticulum-Golgi intermediate compartment;endoplasmic reticulum-Golgi intermediate compartment membrane;Golgi apparatus part;Golgi membrane;integral to membrane;intracellular membrane-bounded organelle;intracellular organelle;intracellular organelle part;intracellular part;intrinsic to membrane;membran…		+	Cluster	3	3	3	13.6	13.6	13.6	22.16	0.00022517
32.9898	33.0608	33.1407	33.1104	32.9904	32.8925	32.9134	33.1057	32.9696	32.9631	33.0005	33.0486	33.1235	33.1857	33.1505	32.8806	33.0819	33.0393	32.9118	32.9292	32.9786	32.9552	32.9722	33.0421	33.0632	33.0899	33.196	32.9363	32.9403	32.9988	33.0751	33.0919	33.1086	32.7717	32.8463	32.7888			cell part;cytoplasmic part;endoplasmic reticulum;endoplasmic reticulum membrane;endoplasmic reticulum part;envelope;integral to membrane;intracellular membrane-bounded organelle;intracellular non-membrane-bounded organelle;intracellular organelle;intracellular organelle part;intracellular part;intrinsic to membrane;membrane;membrane part;membrane-bounded organelle;mitochondrial nucleoid;mitochond…		+	Cluster	19	19	19	50.8	50.8	50.8	34.93	0
31.5326	31.5934	31.824	31.7179	31.7029	31.7339	31.8189	31.7216	31.7059	31.9164	31.892	31.9066	31.8095	31.7297	31.75	31.6586	31.5879	31.6534	31.6353	31.6528	31.6257	31.7813	31.6881	31.7709	31.7265	31.6337	31.5799	31.2769	31.1781	31.2295	31.4239	31.3349	31.3105	31.5954	31.5465	31.4368	cellular macromolecule metabolic process;cellular metabolic process;cellular process;cellular protein metabolic process;chaperone-mediated protein folding;macromolecule metabolic process;macromolecule modification;metabolic process;peptidyl-amino acid modification;peptidyl-proline modification;primary metabolic process;protein folding;protein metabolic process;protein modification process;protein…	binding;calcium ion binding;catalytic activity;cation binding;cis-trans isomerase activity;drug binding;FK506 binding;ion binding;isomerase activity;macrolide binding;metal ion binding;peptidyl-prolyl cis-trans isomerase activity	cell part;cytoplasmic part;endoplasmic reticulum lumen;endoplasmic reticulum membrane;endoplasmic reticulum part;intracellular organelle lumen;intracellular organelle part;intracellular part;membrane;membrane part;membrane-enclosed lumen;organelle lumen;organelle membrane;organelle part		+	Cluster	23	23	23	38.1	38.1	38.1	64.244	0
29.5485	29.5183	29.6075	29.6418	29.5467	29.8322	29.6957	29.582	29.498	29.5397	29.5404	29.5337	29.6185	29.4562	29.5487	29.4597	29.4827	29.4774	29.442	29.4358	29.4189	29.548	29.3825	29.7503	29.5839	29.2663	29.3153	29.3078	29.3715	29.1257	29.3777	29.288	29.1909	29.2093	28.994	29.0719			cell part;intracellular membrane-bounded organelle;intracellular organelle;intracellular part;macromolecular complex;membrane-bounded organelle;nucleus;organelle;protein complex;ubiquitin ligase complex		+	Cluster	12	12	12	55.2	55.2	55.2	30.124	0
32.4203	32.203	32.1781	32.2743	32.1253	32.245	32.1583	32.2799	32.2623	32.2016	32.202	32.1793	32.4501	32.3987	32.3787	32.2253	32.0664	32.0878	32.1709	32.1674	32.1694	32.0113	32.0869	32.0153	32.3837	32.1586	32.2107	31.6247	31.6581	31.6268	31.8171	31.7222	31.7137	31.6571	31.5247	31.6556	4-hydroxyproline metabolic process;amine metabolic process;apoptosis;apoptosis in response to endoplasmic reticulum stress;biological regulation;brown fat cell differentiation;calcium ion homeostasis;calcium ion transport;calcium ion transport into cytosol;carbohydrate homeostasis;carboxylic acid metabolic process;cation homeostasis;cation transport;cell death;cell differentiation;cell redox home…	binding;catalytic activity;disulfide oxidoreductase activity;intramolecular oxidoreductase activity;intramolecular oxidoreductase activity, interconverting keto- and enol-groups;intramolecular oxidoreductase activity, transposing S-S bonds;isomerase activity;oxidoreductase activity;oxidoreductase activity, acting on a sulfur group of donors;oxidoreductase activity, acting on a sulfur group of don…	cell part;cytoplasmic part;endoplasmic reticulum;endoplasmic reticulum lumen;endoplasmic reticulum membrane;endoplasmic reticulum part;intracellular membrane-bounded organelle;intracellular organelle;intracellular organelle lumen;intracellular organelle part;intracellular part;membrane;membrane part;membrane-bounded organelle;membrane-enclosed lumen;organelle;organelle lumen;organelle membrane;or…	Protein processing in endoplasmic reticulum;Vibrio cholerae infection	+	Cluster	30	30	30	78	78	78	54.392	0
28.2437	27.9173	28.1516	28.2469	28.079	27.8892	27.9504	28.1632	28.0085	28.1529	28.2649	28.1536	28.1604	28.1393	27.9301	28.2851	27.9917	28.218	27.9411	27.9134	27.8215	27.7625	27.9816	28.0399	28.0958	27.8429	28.0589	27.2814	27.3449	27.4242	27.3664	27.4711	27.6314	27.2405	27.4078	27.2208	apoptosis;cell death;cellular process;death;programmed cell death		cell part;integral to membrane;intrinsic to membrane;membrane;membrane part		+	Cluster	3	3	3	9.8	9.8	9.8	58.355	0
29.7572	29.7216	29.701	29.8248	29.6819	29.6413	29.7383	29.6882	29.6815	29.7671	29.7665	29.8308	29.8162	29.7673	29.6653	29.7805	29.8186	29.7956	29.6833	29.7796	29.7018	30.0465	29.832	29.7949	29.7589	29.7298	29.6343	29.5373	29.6439	29.4971	29.526	29.5202	29.495	29.866	29.7083	29.6602	establishment of localization;lipid transport;organic substance transport;transport	binding;lipid binding	cell part;cytoplasm;cytoplasmic part;endosomal part;endosome membrane;Golgi apparatus;intracellular membrane-bounded organelle;intracellular organelle;intracellular organelle part;intracellular part;late endosome membrane;membrane;membrane-bounded organelle;organelle;organelle membrane;organelle part		+	Cluster	16	16	16	21.1	21.1	21.1	81.165	0
28.1075	28.2017	28.0279	28.2632	28.3699	27.9375	28.219	28.0076	28.1949	28.2801	28.2932	28.194	28.2163	28.4715	28.1191	28.1999	28.0492	28.1523	28.3116	28.4155	28.2131	28.1029	28.4835	28.0388	28.1225	28.1873	28.136	27.2776	27.6114	27.4322	27.7756	27.0203	27.5961	27.5709	27.4276	27.5612	carbohydrate metabolic process;cellular carbohydrate metabolic process;cellular macromolecule metabolic process;cellular metabolic process;cellular process;cellular protein metabolic process;glycosylation;macromolecule glycosylation;macromolecule metabolic process;macromolecule modification;metabolic process;primary metabolic process;protein glycosylation;protein mannosylation;protein metabolic p…	catalytic activity;dolichyl-phosphate-mannose-protein mannosyltransferase activity;mannosyltransferase activity;transferase activity;transferase activity, transferring glycosyl groups;transferase activity, transferring hexosyl groups	cell part;extracellular region part;extracellular space;membrane		+	Cluster	5	5	5	28.4	28.4	28.4	23.026	0
30.4077	30.7098	30.7063	30.6702	30.6721	30.5232	30.7137	30.6569	30.5295	30.7076	30.6393	30.5708	30.6726	30.4671	30.3403	30.2416	30.1339	30.3098	30.305	30.3006	30.39	30.2758	30.4871	30.0928	30.4657	30.2668	30.3124	30.033	30.1312	29.9843	29.9757	30.2404	29.9146	30.0744	29.933	30.0355	acute inflammatory response;acute-phase response;alcohol metabolic process;cellular macromolecule metabolic process;cellular metabolic process;cellular process;cholesterol metabolic process;defense response;developmental process;establishment of localization;inflammatory response;lipid metabolic process;lipid transport;lipoprotein metabolic process;macromolecule metabolic process;maternal process…	binding;high-density lipoprotein particle binding;lipid binding;lipoprotein particle binding;protein binding;protein-lipid complex binding;receptor binding	cell part;cytoplasmic part;endoplasmic reticulum membrane;endoplasmic reticulum part;extracellular region;intracellular organelle part;intracellular part;membrane;membrane part;organelle membrane;organelle part		+	Cluster	14	14	14	46.9	46.9	46.9	37.092	0
32.2031	32.1986	32.2031	32.3488	32.1589	32.1901	32.1712	32.257	32.292	32.1338	32.0918	32.0893	32.1482	32.2643	32.2708	32.1878	32.1291	32.2029	32.141	32.137	32.1545	32.0359	32.0489	32.1353	32.2905	32.2013	32.1144	31.9829	31.9997	31.9808	32.0904	32.0489	31.9735	32.0174	31.9747	31.9995	biological regulation;cell redox homeostasis;cellular homeostasis;cellular macromolecule metabolic process;cellular metabolic process;cellular process;cellular protein metabolic process;cellular response to stimulus;cellular response to stress;glycoprotein metabolic process;homeostatic process;macromolecule metabolic process;metabolic process;primary metabolic process;protein folding;protein meta…	catalytic activity;intramolecular oxidoreductase activity;intramolecular oxidoreductase activity, interconverting keto- and enol-groups;intramolecular oxidoreductase activity, transposing S-S bonds;isomerase activity;protein disulfide isomerase activity	cell part;cell surface;cytoplasmic part;endoplasmic reticulum lumen;endoplasmic reticulum membrane;endoplasmic reticulum part;endoplasmic reticulum-Golgi intermediate compartment;extracellular membrane-bounded organelle;extracellular organelle;extracellular region part;extracellular vesicular exosome;intracellular membrane-bounded organelle;intracellular organelle;intracellular organelle lumen;in…		+	Cluster	24	24	24	51.5	51.5	51.5	46.971	0
32.8715	32.7855	32.7671	32.8998	32.8369	32.974	32.8889	32.7984	32.9095	32.8363	32.9073	32.8129	32.7999	32.8528	32.8219	32.7771	32.7626	32.7667	32.6496	32.6712	32.7502	32.5823	32.5034	32.5475	32.8571	32.6965	32.7481	32.3454	32.3267	32.2637	32.3792	32.3977	32.3104	32.1177	32.107	32.2269	establishment of localization;lipid transport;organic substance transport;transport	binding;cation binding;ion binding;lipid binding;metal ion binding;phospholipid binding	cell part;cytoplasmic part;endoplasmic reticulum part;integral to endoplasmic reticulum membrane;integral to membrane;integral to organelle membrane;intracellular organelle part;intracellular part;intrinsic to endoplasmic reticulum membrane;intrinsic to membrane;intrinsic to organelle membrane;membrane;membrane part;organelle membrane contact site;organelle part;plasma membrane		+	Cluster	54	54	54	49.6	49.6	49.6	122.85	0
29.2748	29.1247	29.2407	29.2543	29.0051	29.255	28.9439	29.0585	29.1624	28.956	29.0901	29.0043	28.9756	28.9563	28.9148	28.3761	28.8209	28.7808	28.744	28.8181	28.835	28.7349	28.5903	28.7753	28.9357	28.692	28.4994	28.418	28.3278	28.4019	28.3611	28.3697	28.2573	28.2815	28.4921	28.4119	cellular macromolecule metabolic process;cellular metabolic process;cellular nitrogen compound metabolic process;cellular process;cellular protein metabolic process;macromolecule metabolic process;macromolecule modification;metabolic process;ncRNA metabolic process;ncRNA processing;nitrogen compound metabolic process;nucleic acid metabolic process;nucleobase-containing compound metabolic process;…		cell part;cytoplasmic part;cytosol;extracellular membrane-bounded organelle;extracellular organelle;extracellular region part;extracellular vesicular exosome;intracellular part;membrane-bounded organelle;membrane-bounded vesicle;organelle;vesicle	Sulfur relay system	+	Cluster	4	4	4	36.5	36.5	36.5	7.1432	0
30.0172	30.0173	30.2123	29.9643	30.0214	29.951	30.0846	29.9054	29.8748	29.8927	29.8663	29.9428	30.0544	30.1155	29.9628	29.9855	29.8464	29.8578	29.912	29.7691	29.8963	29.8885	29.5861	30.1009	30.1278	29.8606	30.0119	29.6217	29.6907	29.5036	29.8579	29.805	29.6298	29.523	29.4047	29.4226	cellular component organization;cellular component organization or biogenesis;cellular membrane organization;cellular process;membrane organization;nuclear membrane organization		cell part;cytoplasmic part;endoplasmic reticulum lumen;endoplasmic reticulum part;Golgi apparatus;integral to membrane;integral to nuclear inner membrane;integral to organelle membrane;intracellular membrane-bounded organelle;intracellular organelle;intracellular organelle lumen;intracellular organelle part;intracellular part;intrinsic to membrane;intrinsic to nuclear inner membrane;intrinsic to …		+	Cluster	14	14	14	42.2	42.2	42.2	44.875	0
29.9735	30.2234	30.3441	29.9296	29.8711	29.7149	30.0666	29.8833	30.0682	29.9347	29.8778	29.7641	29.9502	29.5862	29.6027	29.6642	29.7089	29.8317	29.628	29.8899	30.1392	29.6008	30.0308	29.7382	29.7159	29.2312	29.6777	29.3448	29.4989	29.2131	29.0944	29.3936	29.299	29.1773	29.4804	28.6612	biological regulation;cellular process;cellular response to abiotic stimulus;cellular response to gamma radiation;cellular response to ionizing radiation;cellular response to radiation;cellular response to stimulus;cellular response to stress;DNA damage response, signal transduction by p53 class mediator;DNA damage response, signal transduction by p53 class mediator resulting in induction of apop…		cell part;cytoplasmic part;endoplasmic reticulum membrane;endoplasmic reticulum part;extracellular membrane-bounded organelle;extracellular organelle;extracellular region part;extracellular vesicular exosome;integral to membrane;intracellular organelle part;intracellular part;intrinsic to membrane;membrane;membrane part;membrane-bounded organelle;membrane-bounded vesicle;nuclear membrane;nuclear …		+	Cluster	6	6	6	12.8	12.8	12.8	26.21	0
30.3179	30.4426	30.2121	30.6285	30.5794	30.5454	30.4157	30.3569	30.4566	30.4979	30.6146	30.5243	30.3036	30.4174	30.3456	30.3413	30.5202	30.4286	30.305	30.3492	30.3571	30.429	30.2412	30.433	30.2359	30.1714	30.1136	30.0456	30.1174	30.203	30.3535	30.2071	30.1257	30.147	29.8389	30.2106	antigen processing and presentation;biological regulation;cellular component organization;cellular component organization at cellular level;cellular component organization or biogenesis;cellular component organization or biogenesis at cellular level;cellular localization;cellular macromolecule localization;cellular membrane organization;cellular process;cellular protein localization;cellular resp…	binding;catalytic activity;enzyme binding;GTP binding;GTPase activity;GTPase binding;guanyl nucleotide binding;guanyl ribonucleotide binding;hydrolase activity;hydrolase activity, acting on acid anhydrides;hydrolase activity, acting on acid anhydrides, in phosphorus-containing anhydrides;nucleoside-triphosphatase activity;nucleotide binding;protein binding;purine nucleotide binding;purine ribonuc…	cell part;cell projection;cytoplasmic membrane-bounded vesicle;cytoplasmic part;cytoplasmic vesicle;cytoplasmic vesicle membrane;cytoplasmic vesicle part;early endosome;endocytic vesicle;endocytic vesicle membrane;endosome;extracellular membrane-bounded organelle;extracellular organelle;extracellular region part;extracellular vesicular exosome;Golgi apparatus;Golgi apparatus part;Golgi cisterna;G…		+	Cluster	18	18	18	76.1	76.1	76.1	29.044	0
29.6232	29.6197	29.7055	29.6299	29.4939	29.6409	29.4874	29.5392	29.6217	29.5703	29.6676	29.5003	29.7748	29.7809	29.7378	29.5101	29.5231	29.3078	29.3014	29.6876	29.5201	29.6047	29.1207	29.5801	29.5982	29.1463	29.0826	29.1334	29.1783	28.9213	29.0931	29.0541	29.0921	29.2708	29.2438	28.8937	biological regulation;establishment of localization;establishment of localization in cell;establishment of protein localization;establishment of protein localization in endoplasmic reticulum membrane;establishment of protein localization in membrane;intracellular protein transport;intracellular transport;positive regulation of catalytic activity;positive regulation of GTPase activity;positive reg…	binding;enzyme activator activity;enzyme binding;enzyme regulator activity;GTPase activator activity;GTPase binding;GTPase regulator activity;nucleoside-triphosphatase regulator activity;protein binding;protein dimerization activity;protein heterodimerization activity;Rab GTPase binding;Ras GTPase binding;small GTPase binding	cell part;cytoplasm;intracellular part;macromolecular complex;membrane;plasma membrane;protein complex		+	Cluster	25	25	25	23.1	23.1	23.1	155.98	0
30.9676	31.1217	31.0482	31.0482	30.9304	30.9535	31.1137	31.0829	31.1218	31.0883	31.1046	31.1908	31.2141	31.3447	31.2482	30.8717	30.8602	30.7926	31.014	30.933	30.985	30.7935	30.8555	30.6956	31.1231	31.0856	31.0709	30.5474	30.4778	30.5602	30.6539	30.5975	30.5332	30.5696	30.3147	30.5353	biological regulation;cell redox homeostasis;cellular homeostasis;cellular macromolecule metabolic process;cellular metabolic process;cellular process;cellular protein metabolic process;cellular response to stimulus;cellular response to stress;homeostatic process;macromolecule metabolic process;metabolic process;primary metabolic process;protein folding;protein metabolic process;regulation of bio…	catalytic activity;disulfide oxidoreductase activity;intramolecular oxidoreductase activity;intramolecular oxidoreductase activity, interconverting keto- and enol-groups;intramolecular oxidoreductase activity, transposing S-S bonds;isomerase activity;oxidoreductase activity;oxidoreductase activity, acting on a sulfur group of donors;protein disulfide isomerase activity	cell part;cytoplasmic part;endoplasmic reticulum;endoplasmic reticulum membrane;endoplasmic reticulum part;integral to membrane;intracellular membrane-bounded organelle;intracellular non-membrane-bounded organelle;intracellular organelle;intracellular organelle part;intracellular part;intrinsic to membrane;membrane;membrane part;membrane-bounded organelle;non-membrane-bounded organelle;nuclear pa…		+	Cluster	12	12	12	26.1	26.1	26.1	31.791	0
30.7415	30.6951	30.4801	30.8098	30.5872	30.6986	30.5131	30.6543	30.726	30.4998	30.6325	30.682	30.6046	30.7995	30.7777	30.8033	30.5989	30.47	30.5997	30.6279	30.5642	30.5657	30.5481	30.4797	30.5648	30.6774	30.5591	30.3224	30.2059	30.2348	30.1448	30.1971	30.1494	30.1523	30.2725	30.2665	alcohol metabolic process;anatomical structure development;anatomical structure formation involved in morphogenesis;angiogenesis;anterior/posterior pattern specification;biological regulation;carbohydrate metabolic process;cell surface receptor linked signaling pathway;cellular carbohydrate metabolic process;cellular macromolecule metabolic process;cellular metabolic process;cellular process;cell…	catalytic activity;fucosyltransferase activity;peptide-O-fucosyltransferase activity;transferase activity;transferase activity, transferring glycosyl groups;transferase activity, transferring hexosyl groups	cell part;cytoplasmic part;endoplasmic reticulum;intracellular membrane-bounded organelle;intracellular organelle;intracellular part;membrane;membrane-bounded organelle;organelle	Other types of O-glycan biosynthesis	+	Cluster	12	12	12	53.4	53.4	53.4	43.955	0
28.7886	28.9577	28.8983	29.0796	28.9423	28.936	29.0692	28.9859	28.9419	28.8649	28.9104	28.8992	28.9867	29.1652	29.1079	29.1943	28.8244	28.8173	29.098	28.85	28.8251	28.7628	28.6361	28.7095	29.0056	28.7269	28.8932	28.831	28.6112	28.65	28.8043	28.6282	28.6132	28.4855	28.4626	28.3532	biological regulation;biosynthetic process;carbohydrate metabolic process;cellular biosynthetic process;cellular carbohydrate metabolic process;cellular component organization;cellular component organization at cellular level;cellular component organization or biogenesis;cellular component organization or biogenesis at cellular level;cellular macromolecule biosynthetic process;cellular macromolec…	binding;DNA binding;nucleic acid binding	cell part;cytoplasmic part;endoplasmic reticulum membrane;endoplasmic reticulum part;Golgi apparatus part;Golgi membrane;integral to membrane;intracellular membrane-bounded organelle;intracellular organelle;intracellular organelle part;intracellular part;intrinsic to membrane;membrane;membrane part;membrane-bounded organelle;nucleus;organelle;organelle membrane;organelle part	Protein processing in endoplasmic reticulum	+	Cluster	7	7	7	29.7	29.7	29.7	45.468	0
31.345	31.4216	31.4945	31.5398	31.5736	31.569	31.6312	31.5628	31.5237	31.4852	31.527	31.5151	31.6215	31.6289	31.5848	31.3809	31.4495	31.409	31.5004	31.4467	31.3944	31.3875	31.3182	31.4106	31.6112	31.4703	31.5761	31.1684	31.1452	31.1355	31.2083	31.0682	31.2107	31.1425	31.0213	30.9835	biosynthetic process;metabolic process	amine-lyase activity;arylesterase activity;carbon-nitrogen lyase activity;carboxylic ester hydrolase activity;catalytic activity;hydrolase activity;hydrolase activity, acting on ester bonds;lyase activity;strictosidine synthase activity	cell part;cell surface;extracellular membrane-bounded organelle;extracellular organelle;extracellular region part;extracellular vesicular exosome;integral to membrane;intrinsic to membrane;membrane;membrane part;membrane-bounded organelle;membrane-bounded vesicle;organelle;vesicle		+	Cluster	17	17	17	50.2	50.2	50.2	46.48	0
28.7487	28.8992	28.7175	28.8522	28.855	28.5921	28.8705	28.8438	28.7245	28.6621	28.7201	28.7545	28.8434	28.7897	28.8171	28.4814	28.7169	28.5598	28.7848	28.7192	28.7365	28.5586	28.6896	28.521	28.6746	28.5514	28.563	28.4612	28.2406	28.3937	28.4576	28.6352	28.6026	28.1312	27.9797	27.4822		binding;carbohydrate binding	cell part;ER membrane protein complex;integral to membrane;intrinsic to membrane;macromolecular complex;membrane part;protein complex		+	Cluster	5	5	5	32.6	32.6	32.6	26.47	0
30.1635	30.414	30.5358	30.4213	30.2029	30.2294	30.3471	30.4975	30.5014	30.406	30.3992	30.4886	30.3896	30.6106	30.6473	29.9537	30.1501	30.1536	30.2393	30.1649	30.2804	30.1405	30.2418	30.0276	30.407	30.3635	30.559	29.8914	29.8507	29.9123	30.0484	30.0611	30.0342	30.027	29.8643	30.0692	anatomical structure formation involved in morphogenesis;anatomical structure morphogenesis;angiogenesis;apoptosis;axonal fasciculation;biological regulation;cardiac epithelial to mesenchymal transition;cell death;cell migration;cell morphogenesis;cell morphogenesis involved in differentiation;cell motility;cell recognition;cell surface receptor linked signaling pathway;cellular component morphog…		cell body;cell part;cell projection;cytoplasmic part;endoplasmic reticulum;endoplasmic reticulum membrane;endoplasmic reticulum part;envelope;extracellular membrane-bounded organelle;extracellular organelle;extracellular region part;extracellular vesicular exosome;integral to endoplasmic reticulum membrane;integral to membrane;integral to organelle membrane;intracellular;intracellular membrane-bo…		+	Cluster	10	10	10	41	41	41	40.317	0
32.7067	32.5046	32.4426	32.4555	32.4515	32.337	32.4547	32.5367	32.3789	32.4414	32.2205	32.1206	32.5661	32.6572	32.3921	32.1665	32.2501	32.2441	32.3828	32.4055	32.3191	31.7835	31.8316	32.0695	32.2637	32.0729	32.176	31.5093	31.6008	31.4105	31.5664	31.6504	31.7561	31.2978	31.2791	31.1977	cellular process;establishment of localization;establishment of localization in cell;establishment of protein localization;intracellular protein transport;intracellular transport;protein transport;transport;vesicle-mediated transport	binding;GTP binding;guanyl nucleotide binding;guanyl ribonucleotide binding;nucleotide binding;purine nucleotide binding;purine ribonucleoside triphosphate binding;purine ribonucleotide binding;ribonucleotide binding	cell part;cytoplasmic part;endoplasmic reticulum;extracellular membrane-bounded organelle;extracellular organelle;extracellular region part;extracellular vesicular exosome;Golgi apparatus;intracellular;intracellular membrane-bounded organelle;intracellular organelle;intracellular part;membrane-bounded organelle;membrane-bounded vesicle;organelle;sarcoplasmic reticulum;vesicle	Protein processing in endoplasmic reticulum	+	Cluster	21	21	14	91.9	91.9	82.3	22.367	0
29.6038	29.3823	29.3601	29.3658	29.5024	29.3412	29.4345	29.463	29.3759	29.3398	29.2427	29.2828	29.5066	29.6546	29.5216	29.3287	29.0962	29.1467	29.2327	29.2636	29.47	29.0054	29.13	29.1861	29.6737	29.2315	29.3527	28.8876	28.8821	28.7087	28.8758	28.9759	28.8445	28.879	28.5725	28.1569	biosynthetic process;cellular biosynthetic process;cellular lipid metabolic process;cellular metabolic process;cellular process;dephosphorylation;glycerolipid biosynthetic process;glycerolipid metabolic process;glycerophospholipid biosynthetic process;glycerophospholipid metabolic process;lipid biosynthetic process;lipid metabolic process;lipid modification;metabolic process;organophosphate metab…	catalytic activity;hydrolase activity;hydrolase activity, acting on ester bonds;inositol or phosphatidylinositol phosphatase activity;lipid phosphatase activity;phosphatase activity;phosphatidylinositol bisphosphate phosphatase activity;phosphatidylinositol monophosphate phosphatase activity;phosphatidylinositol-3-phosphatase activity;phosphatidylinositol-4-phosphate phosphatase activity;phosphor…	alpha-amino-3-hydroxy-5-methyl-4-isoxazolepropionic acid selective glutamate receptor complex;cell part;cytoplasmic part;endoplasmic reticulum membrane;endoplasmic reticulum part;Golgi apparatus;Golgi apparatus part;Golgi membrane;integral to endoplasmic reticulum membrane;integral to membrane;integral to organelle membrane;intracellular membrane-bounded organelle;intracellular organelle;intracel…		+	Cluster	17	17	17	26.9	26.9	26.9	66.966	0
26.7948	27.0198	26.5038	27.0652	27.1224	27.1119	27.0455	27.047	27.0388	27.1981	27.1058	26.865	27.0265	26.9458	27.2	27.118	26.5236	26.8458	26.8942	26.6898	27.0395	26.5729	26.7975	26.2603	27.0134	26.7607	26.8086	26.084	26.0418	25.9936	26.3207	26.1903	26.0538	25.8136	25.4815	25.7189	anion transport;cation transport;cellular process;chloride transport;establishment of localization;inorganic anion transport;ion transmembrane transport;ion transport;transmembrane transport;transport	anion channel activity;anion transmembrane transporter activity;calcium activated cation channel activity;cation channel activity;cation transmembrane transporter activity;channel activity;chloride channel activity;gated channel activity;intracellular calcium activated chloride channel activity;ion channel activity;ion gated channel activity;ion transmembrane transporter activity;passive transmem…	cell part;integral to membrane;intracellular;intrinsic to membrane;membrane;membrane part;plasma membrane		+	Cluster	4	4	4	9.8	9.8	9.8	53.842	0
31.5954	31.4059	31.3638	31.6381	31.583	31.5622	31.5736	31.5109	31.549	31.6425	31.7609	31.5953	31.6692	31.5981	31.5694	31.4029	31.5221	31.4666	31.4434	31.4566	31.5045	31.6639	31.3861	31.5937	31.8333	31.5851	31.5498	31.273	31.3191	31.3152	31.379	31.2834	31.242	31.3174	31.2001	31.2684	carbohydrate metabolic process;cellular carbohydrate metabolic process;cellular macromolecule metabolic process;cellular metabolic process;cellular process;cellular protein metabolic process;'de novo' posttranslational protein folding;'de novo' protein folding;glycosylation;macromolecule glycosylation;macromolecule metabolic process;macromolecule modification;metabolic process;peptidyl-amino acid…	binding;catalytic activity;glucosyltransferase activity;protein binding;transferase activity;transferase activity, transferring glycosyl groups;transferase activity, transferring hexosyl groups;UDP-glucose:glycoprotein glucosyltransferase activity;UDP-glucosyltransferase activity;UDP-glycosyltransferase activity;unfolded protein binding	cell part;cytoplasmic part;endoplasmic reticulum;endoplasmic reticulum lumen;endoplasmic reticulum part;endoplasmic reticulum-Golgi intermediate compartment;extracellular membrane-bounded organelle;extracellular organelle;extracellular region part;extracellular vesicular exosome;intracellular membrane-bounded organelle;intracellular organelle;intracellular organelle lumen;intracellular organelle …	Protein processing in endoplasmic reticulum	+	Cluster	47	47	44	41.1	41.1	39.5	174.97	0
30.2383	30.2211	30.0806	30.0316	30.1938	30.2083	30.0906	30.2492	30.367	30.0737	30.3689	30.1866	30.0256	30.2885	30.1613	30.3213	30.2904	30.3732	30.1853	29.8992	29.9261	30.14	29.8092	30.1528	30.3287	30.3403	30.0506	29.5481	29.4675	29.9027	30.268	30.0411	30.2541	29.5314	29.4871	29.577	acyl-CoA biosynthetic process;acyl-CoA metabolic process;acylglycerol biosynthetic process;acylglycerol metabolic process;biosynthetic process;carboxylic acid biosynthetic process;carboxylic acid metabolic process;cellular biosynthetic process;cellular ketone metabolic process;cellular lipid metabolic process;cellular metabolic process;cellular process;coenzyme biosynthetic process;coenzyme metab…	catalytic activity;oxidoreductase activity;oxidoreductase activity, acting on the CH-CH group of donors	cell part;cytoplasm;cytoplasmic part;endoplasmic reticulum;endoplasmic reticulum membrane;endoplasmic reticulum part;integral to endoplasmic reticulum membrane;integral to membrane;integral to organelle membrane;intracellular membrane-bounded organelle;intracellular organelle;intracellular organelle part;intracellular part;intrinsic to endoplasmic reticulum membrane;intrinsic to membrane;intrinsi…	Biosynthesis of unsaturated fatty acids	+	Cluster	8	8	8	17.9	17.9	17.9	36.034	0
28.9312	28.7386	28.8425	28.8696	29.0742	28.8777	28.945	28.7884	28.8926	28.8678	28.9974	28.9864	28.9213	28.9474	28.6441	28.5999	28.9251	28.756	28.9552	28.8245	28.6831	28.7457	28.5917	29.0429	28.9755	28.7528	28.6666	28.3427	28.2009	28.4562	28.4099	28.3578	28.4338	28.3582	28.6043	28.3365	anatomical structure formation involved in morphogenesis;angiogenesis;antigen processing and presentation;antigen processing and presentation of endogenous antigen;antigen processing and presentation of endogenous peptide antigen;antigen processing and presentation of endogenous peptide antigen via MHC class I;antigen processing and presentation of peptide antigen;antigen processing and presentat…	aminopeptidase activity;binding;catalytic activity;cation binding;cytokine receptor binding;exopeptidase activity;growth factor receptor binding;hydrolase activity;interleukin-1 receptor binding;interleukin-1, Type II receptor binding;interleukin-6 receptor binding;ion binding;metal ion binding;metalloexopeptidase activity;metallopeptidase activity;peptidase activity;peptidase activity, acting on…	cell part;cytoplasmic part;cytosol;endoplasmic reticulum;endoplasmic reticulum lumen;endoplasmic reticulum membrane;endoplasmic reticulum part;extracellular membrane-bounded organelle;extracellular organelle;extracellular region;extracellular region part;extracellular space;extracellular vesicular exosome;integral to membrane;intracellular membrane-bounded organelle;intracellular organelle;intrac…		+	Cluster	17	17	17	21.9	21.9	21.9	107.23	0
31.7476	31.4802	31.8781	31.59	31.5796	31.6005	31.6314	31.7061	31.7836	31.7307	31.5247	31.7031	31.7639	31.6028	31.5324	31.6486	31.3879	31.4602	31.5736	31.324	31.4255	31.5611	31.0526	31.5233	31.8511	31.4787	31.6618	31.1125	31.306	31.0863	31.3449	31.242	31.2001	31.1211	31.0559	30.9973	activation of JUN kinase activity;activation of MAPK activity;biological regulation;biosynthetic process;carboxylic acid biosynthetic process;carboxylic acid metabolic process;cellular biosynthetic process;cellular ketone metabolic process;cellular lipid metabolic process;cellular macromolecule metabolic process;cellular metabolic process;cellular process;cellular protein metabolic process;cellul…	3-hydroxyacyl-CoA dehydratase activity;binding;carbon-oxygen lyase activity;catalytic activity;enzyme activator activity;enzyme binding;enzyme regulator activity;GTPase activator activity;GTPase regulator activity;hydro-lyase activity;lyase activity;nucleoside-triphosphatase regulator activity;protein binding	adherens junction;anchoring junction;cell junction;cell part;cell-substrate adherens junction;cell-substrate junction;cytoplasmic part;endoplasmic reticulum;endoplasmic reticulum membrane;endoplasmic reticulum part;focal adhesion;integral to membrane;intracellular membrane-bounded organelle;intracellular organelle;intracellular organelle part;intracellular part;intrinsic to membrane;membrane;memb…		+	Cluster	12	12	12	32	32	32	43.159	0
32.2941	32.3341	32.3397	32.3053	32.3544	32.175	32.2726	32.3311	32.3577	32.2773	32.3021	32.3112	32.3957	32.2391	32.2369	32.0498	32.167	32.1421	32.0391	32.0622	32.1075	32.0285	31.9873	32.1187	32.377	32.3075	32.4239	31.9075	31.9119	31.8971	32.1009	32.081	32.1429	31.8093	31.8393	31.8138	biological regulation;biosynthetic process;cell death;cell projection organization;cellular biosynthetic process;cellular component organization;cellular component organization at cellular level;cellular component organization or biogenesis;cellular component organization or biogenesis at cellular level;cellular lipid metabolic process;cellular localization;cellular macromolecule localization;cel…	binding;cytoskeletal protein binding;FFAT motif binding;microtubule binding;molecular transducer activity;protein binding;protein dimerization activity;protein domain specific binding;protein heterodimerization activity;signal transducer activity;tubulin binding	cell part;cytoplasmic part;cytoskeleton;endoplasmic reticulum;endoplasmic reticulum membrane;endoplasmic reticulum part;Golgi apparatus part;Golgi membrane;integral to membrane;intracellular membrane-bounded organelle;intracellular non-membrane-bounded organelle;intracellular organelle;intracellular organelle part;intracellular part;intrinsic to membrane;membrane;membrane part;membrane-bounded or…	Tight junction	+	Cluster	25	25	24	71.5	71.5	71.5	27.893	0
30.4079	30.2307	30.031	30.3306	30.1915	30.3298	30.2712	30.1603	30.2735	30.2425	30.3106	30.1241	30.3039	30.357	30.2943	30.2968	30.0018	30.0439	30.157	30.2445	30.1901	30.1715	30.1802	30.32	30.1819	29.8756	29.9628	29.6579	29.8951	29.6737	29.9131	29.7115	29.7697	29.8946	29.8346	29.9311	anatomical structure development;cell projection organization;cellular component organization;cellular component organization at cellular level;cellular component organization or biogenesis;cellular component organization or biogenesis at cellular level;cellular process;developmental process;nervous system development;neuron projection development;system development		cell body;cell part;cell projection;cytoplasm;cytoplasmic part;cytosol;dendrite;extracellular region part;extracellular space;intracellular part;membrane;neuron projection;neuronal cell body;perinuclear region of cytoplasm;plasma membrane		+	Cluster	19	19	19	45.9	45.9	45.9	53.488	0
28.1699	27.8189	28.1296	28.1618	28.1185	27.9698	27.7962	28.1309	28.0884	27.883	28.01	28.0928	27.9745	28.186	28.2085	27.9649	28.0145	28.0832	28.1019	28.0351	27.8781	28.0965	27.827	28.1929	27.8181	27.8631	27.7594	27.1097	27.711	27.2548	27.506	27.3925	27.1711	27.5594	27.4363	27.2562	biological regulation;catabolic process;cell surface receptor linked signaling pathway;cellular catabolic process;cellular macromolecule catabolic process;cellular macromolecule metabolic process;cellular metabolic process;cellular process;cellular response to stimulus;cellular response to stress;ER-associated protein catabolic process;macromolecule catabolic process;macromolecule metabolic proce…		cell part;cytoplasmic part;cytoplasmic ubiquitin ligase complex;endoplasmic reticulum membrane;endoplasmic reticulum part;ER ubiquitin ligase complex;Hrd1p ubiquitin ligase complex;integral to membrane;intracellular organelle part;intracellular part;intrinsic to membrane;macromolecular complex;membrane;membrane part;organelle membrane;organelle part;protein complex;ubiquitin ligase complex	Protein processing in endoplasmic reticulum	+	Cluster	8	8	8	16.1	16.1	16.1	88.754	0
32.2874	32.3829	32.4307	32.4634	32.4653	32.3579	32.3839	32.3668	32.3281	32.4623	32.5489	32.4589	32.3761	32.4471	32.4659	32.32	32.3606	32.3467	32.3236	32.3331	32.3958	32.4585	32.4169	32.5582	32.4165	32.32	32.4343	32.1838	32.1514	32.1493	32.241	32.2781	32.145	32.2843	32.2754	32.2538	biosynthetic process;cellular biosynthetic process;cellular macromolecule biosynthetic process;cellular macromolecule metabolic process;cellular metabolic process;cellular process;cellular protein metabolic process;cotranslational protein targeting to membrane;establishment of localization;establishment of localization in cell;establishment of protein localization;establishment of protein localiz…	7S RNA binding;binding;endoplasmic reticulum signal peptide binding;nucleic acid binding;peptide binding;ribonucleoprotein binding;RNA binding;signal recognition particle binding;signal sequence binding	adherens junction;anchoring junction;cell junction;cell part;cell-substrate adherens junction;cell-substrate junction;cytoplasm;cytoplasmic part;cytosol;endoplasmic reticulum;focal adhesion;intracellular membrane-bounded organelle;intracellular non-membrane-bounded organelle;intracellular organelle;intracellular organelle part;intracellular part;macromolecular complex;membrane-bounded organelle;n…	Protein export	+	Cluster	50	50	50	75.6	75.6	75.6	70.729	0
27.4088	27.7979	27.8627	28.0072	28.1874	27.8053	28.0655	28.2177	28.0313	27.9581	27.9282	28.0716	28.327	27.9411	27.9591	27.9644	27.5595	28.0837	27.9453	27.936	28.0647	27.7154	27.624	27.9703	27.9766	27.7356	27.6602	27.034	27.3603	27.2271	27.47	27.5231	27.5046	27.2866	27.4152	27.0305	apoptosis;cell death;cell differentiation;cellular developmental process;cellular localization;cellular macromolecule localization;cellular process;cellular protein localization;death;developmental process;ER to Golgi vesicle-mediated transport;establishment of localization;establishment of localization in cell;establishment of protein localization;Golgi vesicle transport;intracellular protein tr…		cell part;cytoplasmic part;endoplasmic reticulum;endoplasmic reticulum membrane;endoplasmic reticulum part;integral to membrane;intracellular membrane-bounded organelle;intracellular organelle;intracellular organelle part;intracellular part;intrinsic to membrane;membrane;membrane part;membrane-bounded organelle;organelle;organelle membrane;organelle part		+	Cluster	5	5	5	21.2	21.2	21.2	28.32	0
27.1615	26.9924	27.102	26.9333	27.0963	27.481	26.9476	26.9657	27.1682	27.2678	27.0966	27.1963	27.1503	27.1609	27.6355	27.0865	27.3968	26.9878	27.3925	26.9803	26.8397	26.9477	27.213	27.6024	26.6216	26.5244	25.5193	26.7754	25.7948	26.0996	26.5693	26.0677	26.795	24.0154	25.5625	24.0345	cellular macromolecule metabolic process;cellular metabolic process;cellular process;cellular protein metabolic process;macromolecule metabolic process;macromolecule modification;metabolic process;primary metabolic process;protein metabolic process;protein modification process	adenyl nucleotide binding;adenyl ribonucleotide binding;ATP binding;binding;catalytic activity;cation binding;citrate-L-glutamate ligase activity;ion binding;ligase activity;ligase activity, forming carbon-nitrogen bonds;metal ion binding;N-acetyl-L-aspartate-L-glutamate ligase activity;nucleotide binding;purine nucleotide binding;purine ribonucleoside triphosphate binding;purine ribonucleotide b…	cell part;cytoplasm;intracellular part		+	Cluster	4	4	4	17.4	17.4	17.4	42.464	0
29.438	29.0781	29.2064	29.4348	29.386	29.3618	29.2385	29.3521	29.3292	29.2004	29.3177	29.4584	29.4348	29.4706	29.4282	29.3597	29.1612	29.0982	29.2586	29.0938	29.168	28.9347	28.8686	29.1347	29.2862	29.4563	29.357	28.9919	28.8919	29.024	29.0385	29.3069	29.0747	28.661	28.6268	29.0007	biological regulation;negative regulation of appetite;negative regulation of biological process;negative regulation of response to external stimulus;negative regulation of response to extracellular stimulus;negative regulation of response to food;negative regulation of response to nutrient levels;negative regulation of response to stimulus;positive regulation of biological process;positive regula…	binding;cation binding;heme binding;ion binding;iron ion binding;metal ion binding;tetrapyrrole binding;transition metal ion binding	cell part;endomembrane system;extracellular region part;extracellular space;intracellular membrane-bounded organelle;intracellular organelle;intracellular organelle part;intracellular part;membrane;membrane-bounded organelle;nuclear part;nucleoplasm;nucleus;organelle;organelle part		+	Cluster	11	11	11	74.4	74.4	74.4	18.856	0
28.8838	28.7748	28.4638	28.9168	28.9425	29.0525	29.0741	28.924	29.1301	28.9673	28.8989	28.9795	29.126	29.1558	29.1601	28.8212	28.711	29.1364	29.1291	28.82	28.9782	29.0035	28.9283	29.1043	28.7072	28.9788	28.8092	28.1364	28.3525	28.103	28.4289	28.3354	28.3566	28.1931	28.2426	27.8634	biological regulation;cell redox homeostasis;cellular homeostasis;cellular process;homeostatic process;regulation of biological process;regulation of biological quality;regulation of cellular process		cell part;integral to membrane;intrinsic to membrane;membrane part		+	Cluster	8	8	8	34.9	34.9	34.9	29.642	0
29.7828	29.603	29.5606	29.1794	29.8018	29.547	29.4978	29.5425	29.4942	29.5819	29.6988	29.634	29.9296	29.6331	29.5299	29.4757	29.2722	29.3574	29.4261	29.4907	29.196	29.4037	29.2916	29.2862	29.9814	29.5555	29.4833	28.933	29.1117	28.9747	29.0478	28.8563	28.7995	28.8601	28.8035	28.7998		catalytic activity;oxidoreductase activity	cell part;membrane		+	Cluster	14	14	14	52.2	52.2	52.2	38.298	0
30.5956	30.6169	30.4867	30.9159	30.6613	30.8739	30.8752	30.7944	30.907	30.7494	30.8255	30.7132	30.7431	31.0071	31.0441	30.6324	30.6784	30.7826	30.9821	30.7929	30.816	30.5854	30.701	30.6895	30.7006	30.7709	30.6174	30.4396	30.4224	30.5034	30.6614	30.6332	30.4852	30.498	30.4828	30.5574	cellular macromolecule metabolic process;cellular metabolic process;cellular process;cellular protein metabolic process;cellular response to stimulus;cellular response to stress;macromolecule metabolic process;macromolecule modification;metabolic process;primary metabolic process;protein metabolic process;protein modification by small protein conjugation;protein modification by small protein conj…	acid-amino acid ligase activity;catalytic activity;ligase activity;ligase activity, forming carbon-nitrogen bonds;small conjugating protein ligase activity;UFM1 conjugating enzyme activity	extracellular membrane-bounded organelle;extracellular organelle;extracellular region part;extracellular vesicular exosome;membrane-bounded organelle;membrane-bounded vesicle;organelle;vesicle		+	Cluster	10	10	10	53.3	53.3	53.3	19.458	0
29.4655	29.2438	29.1552	29.3765	29.3427	29.6698	29.2934	29.2789	29.5226	29.0808	29.0718	29.1308	29.2776	29.6571	29.3318	29.4057	29.0734	29.0985	29.3217	29.2652	29.1719	29.2685	29.1928	29.2407	29.2378	29.3951	29.1796	28.7469	28.8302	28.502	29.1378	29.1057	29.0112	28.7124	28.7695	28.8667			cell part;cytoplasmic part;endoplasmic reticulum membrane;endoplasmic reticulum part;extracellular membrane-bounded organelle;extracellular organelle;extracellular region part;extracellular vesicular exosome;integral to membrane;intracellular organelle part;intracellular part;intrinsic to membrane;membrane;membrane part;membrane-bounded organelle;membrane-bounded vesicle;organelle;organelle membr…		+	Cluster	9	9	9	27.8	27.8	27.8	45.786	0
29.2864	28.8536	28.7554	28.6374	28.7245	28.7017	28.4909	28.6709	28.467	29.1904	28.7546	28.3934	28.6428	28.8449	27.8091	28.799	28.5193	28.4901	28.4589	28.5323	28.2961	28.1453	27.9014	28.0253	28.3371	28.1511	28.1909	27.7807	28.0504	27.7584	27.6538	27.7145	27.5881	27.7255	27.4934	26.8985	antigen processing and presentation;antigen processing and presentation of exogenous antigen;antigen processing and presentation of exogenous peptide antigen;antigen processing and presentation of exogenous peptide antigen via MHC class II;antigen processing and presentation of peptide antigen;antigen processing and presentation of peptide antigen via MHC class I;antigen processing and presentati…	binding;catalytic activity;cation binding;GTP binding;GTPase activity;guanyl nucleotide binding;guanyl ribonucleotide binding;hydrolase activity;hydrolase activity, acting on acid anhydrides;hydrolase activity, acting on acid anhydrides, in phosphorus-containing anhydrides;ion binding;metal ion binding;nucleoside-triphosphatase activity;nucleotide binding;purine nucleotide binding;purine ribonucl…	cell part;coated vesicle membrane;cytoplasmic part;cytoplasmic vesicle membrane;cytoplasmic vesicle part;cytosol;endoplasmic reticulum;endoplasmic reticulum membrane;endoplasmic reticulum part;ER to Golgi transport vesicle membrane;Golgi apparatus;Golgi apparatus part;Golgi cisterna membrane;Golgi membrane;intracellular;intracellular membrane-bounded organelle;intracellular organelle;intracellula…	Protein processing in endoplasmic reticulum	+	Cluster	13	6	6	58.6	43.4	43.4	22.41	0
31.5802	31.6832	31.6164	31.6358	31.5722	31.5576	31.5616	31.6475	31.6456	31.8252	31.8141	31.7718	31.5969	31.6284	31.6774	31.389	31.4544	31.4375	31.5642	31.5363	31.5006	31.7975	31.8037	31.8362	31.3653	31.3381	31.2269	31.4301	31.3781	31.3255	31.5805	31.5563	31.5143	31.622	31.6793	31.6139	alcohol metabolic process;cholesterol metabolic process;establishment of localization;lipid metabolic process;lipid transport;metabolic process;organic substance transport;primary metabolic process;small molecule metabolic process;steroid metabolic process;sterol metabolic process;transport	binding;lipid binding;nucleic acid binding;RNA binding	cell part;cytoplasm;extracellular region part;high-density lipoprotein particle;intracellular membrane-bounded organelle;intracellular organelle;intracellular part;macromolecular complex;membrane;membrane-bounded organelle;nucleus;organelle;plasma lipoprotein particle;plasma membrane;protein-lipid complex		+		58	58	58	53	53	53	141.44	0
32.0219	32.0215	32.1411	31.6571	31.6063	31.5352	31.6903	31.6345	31.6943	31.7462	31.7919	31.7247	31.9751	31.9706	32.0037	31.9067	31.9327	31.9122	31.9317	32.0005	31.9566	31.9591	31.8058	31.9859	32.0049	31.8587	32.0166	31.9603	31.8923	32.0149	31.9919	32	31.9392	32.0211	31.9928	31.8986	alcohol catabolic process;alcohol metabolic process;biological regulation;carbohydrate catabolic process;carbohydrate homeostasis;carbohydrate metabolic process;carbohydrate phosphorylation;carbohydrate transport;catabolic process;cellular carbohydrate catabolic process;cellular carbohydrate metabolic process;cellular chemical homeostasis;cellular glucose homeostasis;cellular homeostasis;cellular…	adenyl nucleotide binding;adenyl ribonucleotide binding;ATP binding;binding;carbohydrate kinase activity;catalytic activity;fructokinase activity;glucokinase activity;hexokinase activity;hormone binding;kinase activity;mannokinase activity;nucleotide binding;phosphotransferase activity, alcohol group as acceptor;purine nucleotide binding;purine ribonucleoside triphosphate binding;purine ribonucle…	cell part;cytoplasmic part;cytosol;intracellular membrane-bounded organelle;intracellular organelle;intracellular organelle part;intracellular part;macromolecular complex;membrane;membrane part;membrane raft;membrane-bounded organelle;mitochondrial membrane;mitochondrial outer membrane;mitochondrial part;mitochondrion;organelle;organelle membrane;organelle outer membrane;organelle part;outer memb…	Amino sugar and nucleotide sugar metabolism;Butirosin and neomycin biosynthesis;Carbohydrate digestion and absorption;Fructose and mannose metabolism;Galactose metabolism;Glycolysis / Gluconeogenesis;Insulin signaling pathway;Starch and sucrose metabolism;Streptomycin biosynthesis;Type II diabetes mellitus	+		52	52	47	59.1	59.1	56.2	102.48	0
32.4082	32.4043	32.4217	32.3196	32.2894	32.2758	32.3589	32.3244	32.352	32.4179	32.367	32.32	32.4305	32.4255	32.4342	32.4751	32.3831	32.4227	32.4927	32.3852	32.3998	32.4103	32.3136	32.4161	32.584	32.4748	32.4629	32.5364	32.5591	32.4635	32.5864	32.4906	32.5044	32.4541	32.5821	32.468	adaptive immune response;adaptive immune response based on somatic recombination of immune receptors built from immunoglobulin superfamily domains;anatomical structure development;B cell activation;B cell activation involved in immune response;B cell differentiation;B cell mediated immunity;biological regulation;cell activation;cell activation involved in immune response;cell cycle arrest;cell cy…	adenyl nucleotide binding;adenyl ribonucleotide binding;ATP binding;ATPase activity;ATPase activity, coupled;binding;catalytic activity;centromeric DNA binding;damaged DNA binding;DNA binding;DNA insertion or deletion binding;DNA secondary structure binding;DNA-dependent ATPase activity;double-strand/single-strand DNA junction binding;double-stranded DNA binding;enzyme binding;guanine/thymine mis…	cell part;chromosome;intracellular non-membrane-bounded organelle;intracellular organelle;intracellular organelle part;intracellular part;macromolecular complex;membrane;mismatch repair complex;MutSalpha complex;MutSbeta complex;non-membrane-bounded organelle;nuclear chromosome;nuclear part;nucleoplasm;organelle;organelle part;protein complex	Colorectal cancer;Mismatch repair;Pathways in cancer	+		47	47	47	51.8	51.8	51.8	104.74	0
32.2765	32.2363	32.3903	32.1551	32.1442	32.1127	32.2282	32.1114	32.1077	32.191	32.1894	32.1901	32.3601	32.4652	32.4337	32.1619	32.307	32.3207	32.3246	32.2495	32.3727	32.2611	32.0608	32.3133	32.4369	32.3856	32.382	32.3548	32.3344	32.3418	32.3834	32.3285	32.3617	32.3508	32.3967	32.3464	carboxylic acid metabolic process;cellular aldehyde metabolic process;cellular component assembly;cellular component organization;cellular component organization or biogenesis;cellular ketone metabolic process;cellular metabolic process;cellular nitrogen compound metabolic process;cellular process;dicarboxylic acid metabolic process;establishment of localization;excretion;glyoxylate metabolic pro…	binding;carboxylic acid binding;catalytic activity;coenzyme binding;cofactor binding;glycerate dehydrogenase activity;glyoxylate reductase (NADP) activity;hydroxypyruvate reductase activity;identical protein binding;NAD binding;NADP binding;NADPH binding;nucleotide binding;oxidoreductase activity;oxidoreductase activity, acting on CH-OH group of donors;oxidoreductase activity, acting on the CH-OH…	cell part;cytoplasm;cytoplasmic part;cytosol;extracellular membrane-bounded organelle;extracellular organelle;extracellular region part;extracellular vesicular exosome;intracellular organelle lumen;intracellular organelle part;intracellular part;membrane-bounded organelle;membrane-bounded vesicle;membrane-enclosed lumen;microbody lumen;microbody part;organelle;organelle lumen;organelle part;perox…	Glyoxylate and dicarboxylate metabolism;Pyruvate metabolism	+		23	23	23	76.5	76.5	76.5	35.668	0
30.0181	30.1743	30.2975	30.0774	30.0758	29.9609	29.9756	30.0021	29.9302	30.1268	30.0831	30.1569	30.0687	30.0623	30.0647	29.9816	30.1659	29.9881	30.0346	29.9875	30.0984	30.277	30.1439	30.4289	29.8633	29.9487	29.904	30.1506	30.2237	30.2211	30.3968	30.3028	30.2563	30.2148	30.2085	30.25	3'-UTR-mediated mRNA stabilization;ATP-dependent chromatin remodeling;biological regulation;cell differentiation;cellular component organization;cellular component organization at cellular level;cellular component organization or biogenesis;cellular component organization or biogenesis at cellular level;cellular developmental process;cellular macromolecule metabolic process;cellular metabolic pro…	binding;chromatin binding;chromatin DNA binding;core promoter proximal region DNA binding;core promoter proximal region sequence-specific DNA binding;DNA binding;enhancer binding;enhancer sequence-specific DNA binding;identical protein binding;mRNA 3'-UTR binding;mRNA binding;nucleic acid binding;nucleosomal DNA binding;nucleosome binding;nucleotide binding;poly(U) RNA binding;poly-pyrimidine tra…	catalytic step 2 spliceosome;cell part;chromatin;chromosomal part;cytoplasmic part;cytosol;extracellular membrane-bounded organelle;extracellular organelle;extracellular region part;extracellular vesicular exosome;intracellular membrane-bounded organelle;intracellular organelle;intracellular organelle part;intracellular part;macromolecular complex;membrane;membrane-bounded organelle;membrane-boun…	Spliceosome	+		11	11	7	39.4	39.4	35.5	25.256	0
32.3996	32.2412	32.4899	32.3819	32.3284	32.2813	32.3041	32.2816	32.2723	32.2547	32.3574	32.3727	32.4638	32.5156	32.5073	32.5811	32.3915	32.3259	32.3864	32.317	32.288	32.533	32.4451	32.6227	32.2789	32.187	32.1947	32.3664	32.4318	32.3877	32.5177	32.4915	32.5218	32.4452	32.4152	32.3597	cellular component assembly;cellular component assembly at cellular level;cellular component organization;cellular component organization at cellular level;cellular component organization or biogenesis;cellular component organization or biogenesis at cellular level;cellular macromolecular complex assembly;cellular macromolecular complex subunit organization;cellular macromolecule metabolic proces…		catalytic step 2 spliceosome;cell part;cytoplasmic part;cytosol;extracellular membrane-bounded organelle;extracellular organelle;extracellular region part;extracellular vesicular exosome;intracellular organelle part;intracellular part;macromolecular complex;membrane-bounded organelle;membrane-bounded vesicle;methylosome;methyltransferase complex;nuclear part;nucleoplasm;organelle;organelle part;p…	Spliceosome	+		17	17	17	78	78	78	13.527	0
32.4804	32.4196	32.1281	32.6603	32.4801	32.5688	32.3823	32.4106	32.4655	32.2827	32.3542	32.4239	32.3494	32.5181	32.517	32.649	32.4432	32.3912	32.5401	32.4765	32.5254	32.4262	32.3783	32.4477	32.2416	32.333	32.1903	32.1655	32.2563	32.2652	32.6834	32.6519	32.655	32.2932	32.1208	32.2813	anatomical structure development;anatomical structure morphogenesis;biological regulation;biosynthetic process;cardiac chamber development;cardiac ventricle development;cellular biosynthetic process;cellular macromolecule biosynthetic process;cellular macromolecule metabolic process;cellular metabolic process;cellular nitrogen compound metabolic process;cellular process;cellular protein metabolic…	binding;DNA binding;nucleic acid binding;protein binding;protein binding transcription factor activity;TBP-class protein binding;transcription coactivator activity;transcription cofactor activity;transcription factor binding;transcription factor binding transcription factor activity	cell part;cytoplasm;cytoplasmic part;extracellular membrane-bounded organelle;extracellular organelle;extracellular region part;extracellular vesicular exosome;intracellular membrane-bounded organelle;intracellular organelle;intracellular part;macromolecular complex;membrane-bounded organelle;membrane-bounded vesicle;nascent polypeptide-associated complex;nucleus;organelle;protein complex;vesicle		+		12	12	12	4.5	4.5	4.5	205.42	0
30.8136	30.7013	30.7387	30.8542	30.8036	30.8501	30.7744	30.7337	30.7848	30.6081	30.7705	30.6317	30.7881	30.8142	30.7254	30.7325	30.6283	30.6326	30.8275	30.8641	30.7853	30.6997	30.7099	30.7922	30.5579	30.6847	30.6743	30.6337	30.5166	30.5637	30.6334	30.7539	30.5803	30.5718	30.6902	30.6135	biological regulation;biosynthetic process;cell cycle phase;cell cycle process;cellular biosynthetic process;cellular component assembly;cellular component organization;cellular component organization at cellular level;cellular component organization or biogenesis;cellular component organization or biogenesis at cellular level;cellular macromolecule biosynthetic process;cellular macromolecule met…	binding;catalytic activity;cation binding;hydrolase activity;hydrolase activity, acting on ester bonds;identical protein binding;ion binding;lipid binding;metal ion binding;molecular transducer activity;nucleic acid binding;phosphatase activity;phosphoprotein phosphatase activity;phosphoric ester hydrolase activity;protein binding;protein serine/threonine phosphatase activity;RNA binding;signal t…	cell body;cell part;cell projection;cytoplasm;cytoplasmic part;cytosol;intracellular membrane-bounded organelle;intracellular organelle;intracellular organelle part;intracellular part;membrane;membrane-bounded organelle;neuron projection;neuronal cell body;nuclear part;nucleoplasm;nucleus;organelle;organelle part	MAPK signaling pathway	+		21	21	21	50.3	50.3	50.3	56.878	0
23.4285	23.562	23.7229	26.0263	25.8783	26.1214	25.0446	26.1671	26.2579	24.2731	24.9257	23.9551	24.3281	24.2313	25.269	25.8929	23.8047	24.0905	26.0724	25.7418	25.9711	24.2407	25.7782	24.0437	23.8404	24.3067	23.5393	24.0656	23.9044	23.9251	25.008	25.5274	24.0259	24.1379	24.0684	24.1654	activin receptor signaling pathway;anatomical structure development;anatomical structure formation involved in morphogenesis;anatomical structure morphogenesis;anterior/posterior pattern specification;axis specification;biological regulation;biosynthetic process;cell fate commitment;cell surface receptor linked signaling pathway;cellular biosynthetic process;cellular component assembly;cellular c…	activating transcription factor binding;binding;cation binding;chromatin binding;core promoter proximal region DNA binding;core promoter proximal region sequence-specific DNA binding;co-SMAD binding;cytokine receptor binding;DNA binding;double-stranded DNA binding;enhancer binding;enzyme binding;ion binding;I-SMAD binding;metal ion binding;molecular transducer activity;nucleic acid binding;nuclei…	activin responsive factor complex;cell part;chromatin;chromosomal part;cytoplasm;cytoplasmic part;cytosol;intracellular membrane-bounded organelle;intracellular organelle;intracellular organelle part;intracellular part;macromolecular complex;membrane-bounded organelle;nuclear chromatin;nuclear chromosome part;nuclear part;nucleoplasm;nucleoplasm part;nucleus;organelle;organelle part;protein compl…	Adherens junction;Cell cycle;Chagas disease (American trypanosomiasis);Colorectal cancer;Endocytosis;Pancreatic cancer;Pathways in cancer;TGF-beta signaling pathway;Wnt signaling pathway	+		9	2	2	26.3	5.3	5.3	48.955	0.0067327
32.9716	32.9248	32.8679	33.0075	32.941	33.0256	32.9828	33.0731	33.1377	32.9257	33.0604	32.9821	32.9773	33.0971	33.0437	33.1014	33.1126	33.0015	33.0714	33.0348	33.0007	32.9711	32.9636	33.0514	32.9248	32.8729	32.8755	32.8467	32.8248	32.7822	33.1086	33.0533	33.0517	32.9513	32.7575	32.9362	biological regulation;biosynthetic process;cellular biosynthetic process;cellular component assembly;cellular component assembly at cellular level;cellular component organization;cellular component organization at cellular level;cellular component organization or biogenesis;cellular component organization or biogenesis at cellular level;cellular macromolecular complex assembly;cellular macromolec…	binding;catalytic activity;cysteine-type peptidase activity;hydrolase activity;nucleic acid binding;peptidase activity;peptidase activity, acting on L-amino acid peptides;RNA binding;small conjugating protein-specific protease activity;translation factor activity, nucleic acid binding;translation initiation factor activity;ubiquitin-specific protease activity	cell part;cytoplasmic part;cytosol;eukaryotic 43S preinitiation complex;eukaryotic 48S preinitiation complex;eukaryotic translation initiation factor 3 complex;intracellular part;macromolecular complex;membrane;protein complex;ribonucleoprotein complex;translation preinitiation complex	RNA transport	+		22	22	22	62.2	62.2	62.2	37.563	0
25.8399	25.9893	25.6117	25.9132	26.1155	26.245	26.5479	26.3939	26.8574	26.3814	26.3272	26.5456	27.0137	26.9828	26.6447	26.619	26	26.3441	26.8377	26.914	26.9729	26.8808	26.9184	27.4464	26.7117	26.3933	25.7235	26.0497	25.783	26.2269	27.2438	26.933	26.9264	26.613	25.9121	26.4733	apoptotic chromosome condensation;biological regulation;cell cycle;cell cycle process;cell differentiation;cell division;cellular component organization;cellular component organization at cellular level;cellular component organization or biogenesis;cellular component organization or biogenesis at cellular level;cellular developmental process;cellular macromolecule metabolic process;cellular metab…	adenyl nucleotide binding;adenyl ribonucleotide binding;ATP binding;ATPase activity;ATPase activity, coupled;binding;catalytic activity;cation binding;chromatin binding;DNA bending activity;DNA binding;DNA topoisomerase (ATP-hydrolyzing) activity;DNA topoisomerase activity;DNA-dependent ATPase activity;drug binding;enzyme binding;histone deacetylase binding;hydrolase activity;hydrolase activity, …	cell part;chromosome;condensed chromosome;cytoplasm;DNA topoisomerase complex (ATP-hydrolyzing);intracellular membrane-bounded organelle;intracellular non-membrane-bounded organelle;intracellular organelle;intracellular organelle part;intracellular part;macromolecular complex;membrane-bounded organelle;non-membrane-bounded organelle;nuclear part;nucleolus;nucleoplasm;nucleus;organelle;organelle p…		+		7	7	3	4.9	4.9	2.4	174.38	0
31.132	31.2339	31.2368	31.3461	31.3039	31.3379	31.4487	31.4117	31.4468	31.3424	31.4487	31.4298	31.3647	31.3843	31.3239	31.4092	31.4543	31.3901	31.4507	31.4975	31.4374	31.474	31.4253	31.5401	31.3397	31.2223	31.1207	31.202	31.3359	31.2465	31.3942	31.3429	31.3275	31.3351	31.2423	31.4301	cell cycle;cell cycle process;cellular component organization;cellular component organization at cellular level;cellular component organization or biogenesis;cellular component organization or biogenesis at cellular level;cellular process;cytoplasmic microtubule organization;cytoskeleton organization;G2/M transition of mitotic cell cycle;meiotic spindle organization;microtubule cytoskeleton organ…	binding;catalytic activity;GTP binding;GTPase activity;guanyl nucleotide binding;guanyl ribonucleotide binding;hydrolase activity;hydrolase activity, acting on acid anhydrides;hydrolase activity, acting on acid anhydrides, in phosphorus-containing anhydrides;nucleoside-triphosphatase activity;nucleotide binding;purine nucleotide binding;purine ribonucleoside triphosphate binding;purine ribonucleo…	cell part;centrosome;chromosome;condensed chromosome;condensed nuclear chromosome;cytoplasm;cytoplasmic microtubule;cytoplasmic part;cytoskeletal part;cytoskeleton;cytosol;endosome;gamma-tubulin complex;intracellular membrane-bounded organelle;intracellular non-membrane-bounded organelle;intracellular organelle;intracellular organelle part;intracellular part;macromolecular complex;membrane-bounde…		+		23	23	23	69.6	69.6	69.6	51.169	0
30.3825	30.461	30.4676	30.7388	30.6513	30.7664	30.5055	30.7006	30.7175	30.4923	30.7018	30.7448	30.7384	30.6402	30.7793	30.213	30.5625	30.5526	30.7126	30.6475	30.7756	30.5734	30.7388	30.6019	30.9113	30.9268	30.7799	30.9181	30.8065	30.7776	31.1152	31.2464	31.2441	30.9002	30.707	30.9699	biological regulation;biosynthetic process;cellular biosynthetic process;cellular macromolecule biosynthetic process;cellular macromolecule metabolic process;cellular metabolic process;cellular nitrogen compound metabolic process;cellular process;macromolecule biosynthetic process;macromolecule metabolic process;metabolic process;nitrogen compound metabolic process;nucleic acid metabolic process;…	binding;cation binding;identical protein binding;ion binding;metal ion binding;nucleic acid binding;nucleotide binding;protein binding;RNA binding;transition metal ion binding;zinc ion binding	cell part;cytoplasm;intracellular membrane-bounded organelle;intracellular non-membrane-bounded organelle;intracellular organelle;intracellular organelle part;intracellular part;membrane;membrane-bounded organelle;non-membrane-bounded organelle;nuclear part;nucleolus;nucleoplasm;nucleus;organelle;organelle part;plasma membrane		+		7	7	7	11.8	11.8	11.8	61.414	0
27.3849	27.4608	27.6977	27.9073	27.7582	27.7309	27.8543	27.7908	27.9055	27.7725	27.8012	27.8316	27.635	27.7745	27.7309	27.2465	27.6402	27.3494	27.4797	27.8963	27.7867	27.4993	27.7229	27.7549	27.9924	27.8533	27.8976	27.7614	27.8938	27.7464	28.2923	28.0459	28.1033	28.019	27.6096	27.7754	cellular macromolecule metabolic process;cellular metabolic process;cellular nitrogen compound metabolic process;cellular process;macromolecule metabolic process;macromolecule modification;metabolic process;ncRNA metabolic process;ncRNA processing;nitrogen compound metabolic process;nucleic acid metabolic process;nucleobase-containing compound metabolic process;primary metabolic process;RNA metab…	binding;nucleic acid binding;RNA binding;snoRNA binding	box C/D snoRNP complex;cell part;cytoplasm;intracellular non-membrane-bounded organelle;intracellular organelle;intracellular organelle part;intracellular part;macromolecular complex;membrane;non-membrane-bounded organelle;nuclear part;nucleolar part;nucleolus;nucleoplasm;organelle;organelle part;preribosome;pre-snoRNP complex;ribonucleoprotein complex;small nucleolar ribonucleoprotein complex;sm…	Ribosome biogenesis in eukaryotes	+		11	11	11	20	20	20	66.049	0
25.4749	25.8988	25.5583	26.1251	25.8975	26.3209	25.9385	26.1297	25.9098	25.7051	25.9125	26.1389	25.1813	25.5398	25.745	24.717	25.6819	25.0299	25.3919	25.4099	25.1484	24.6768	25.5049	24.4911	25.199	25.6048	25.3864	25.5587	25.1498	25.137	25.0416	25.1519	25.3843	24.9012	25.0353	24.9969	ATP biosynthetic process;ATP metabolic process;ATP synthesis coupled proton transport;biosynthetic process;cation transport;cellular biosynthetic process;cellular metabolic process;cellular nitrogen compound biosynthetic process;cellular nitrogen compound metabolic process;cellular process;electron transport chain;energy coupled proton transport, down electrochemical gradient;establishment of loc…	cation transmembrane transporter activity;hydrogen ion transmembrane transporter activity;inorganic cation transmembrane transporter activity;ion transmembrane transporter activity;monovalent inorganic cation transmembrane transporter activity;substrate-specific transmembrane transporter activity;substrate-specific transporter activity;transmembrane transporter activity;transporter activity	cell part;cytoplasmic part;extracellular membrane-bounded organelle;extracellular organelle;extracellular region part;extracellular vesicular exosome;integral to membrane;intracellular organelle part;intracellular part;intrinsic to membrane;macromolecular complex;membrane;membrane part;membrane-bounded organelle;membrane-bounded vesicle;mitochondrial inner membrane;mitochondrial membrane;mitochon…	Alzheimer's disease;Huntington's disease;Oxidative phosphorylation;Parkinson's disease	+		1	1	1	4.4	4.4	4.4	24.817	0.0035255
26.8113	26.8724	26.9955	26.9463	27.0012	26.8571	26.9578	26.798	26.7729	26.7515	27.0416	27.3259	26.9074	27.1231	26.965	26.6164	26.8241	26.7787	26.9789	26.7979	27.0178	26.2281	26.8129	26.2146	26.6741	26.759	26.6521	26.6596	26.3882	26.3687	26.3735	26.3872	26.7381	26.471	26.2774	26.4915	cellular macromolecule metabolic process;cellular metabolic process;cellular process;cellular protein metabolic process;macromolecule metabolic process;macromolecule modification;metabolic process;primary metabolic process;protein metabolic process;protein modification process;protein prenylation	catalytic activity;prenyltransferase activity;protein prenyltransferase activity;transferase activity;transferase activity, transferring alkyl or aryl (other than methyl) groups			+		7	7	7	18.4	18.4	18.4	46.405	0
30.7388	30.8142	30.7437	30.9364	30.8577	30.7618	30.9153	30.882	30.7607	30.7286	30.9111	30.8974	30.8027	30.9783	30.9487	30.6625	30.802	30.8074	30.8108	30.8327	30.8736	30.7207	30.843	30.6284	30.6958	30.6687	30.7832	30.6632	30.528	30.5843	30.5575	30.5607	30.7173	30.5066	30.4812	30.6576	biological regulation;cell differentiation;cellular developmental process;cellular process;cellular response to stimulus;developmental process;gamete generation;male gamete generation;multicellular organismal process;multicellular organismal reproductive process;negative regulation of biological process;negative regulation of cell growth;negative regulation of cellular process;negative regulation…		cell part;cytoplasm;extracellular membrane-bounded organelle;extracellular organelle;extracellular region part;extracellular vesicular exosome;intracellular part;membrane-bounded organelle;membrane-bounded vesicle;organelle;vesicle		+		13	13	13	58.1	58.1	58.1	39.982	0
28.5558	29.2906	29.4975	29.4785	29.2721	28.8198	29.4054	29.2538	28.6924	29.1894	29.3839	29.3331	29.5181	24.2296	29.231	28.6573	29.3919	28.9859	28.8852	28.8729	29.206	29.4456	29.0266	28.9636	28.9893	28.4287	28.4427	28.8612	28.6352	28.4109	28.6281	28.6356	28.4342	24.7321	23.7745	25.0752	biological regulation;cellular macromolecule metabolic process;cellular metabolic process;cellular process;cellular protein metabolic process;macromolecule metabolic process;metabolic process;negative regulation of biological process;negative regulation of cellular component organization;negative regulation of cellular process;negative regulation of inclusion body assembly;primary metabolic proce…	adenyl nucleotide binding;adenyl ribonucleotide binding;ATP binding;binding;cation binding;chaperone binding;ion binding;metal ion binding;nucleotide binding;protein binding;purine nucleotide binding;purine ribonucleoside triphosphate binding;purine ribonucleotide binding;ribonucleotide binding;unfolded protein binding	cell part;cytoplasmic part;cytosol;intracellular part;membrane		+		2	2	2	4.1	4.1	4.1	24.377	0.0080661
27.132	27.1006	27.1635	27.643	27.4455	27.5712	27.7664	27.4381	27.3527	27.2361	27.2625	27.4895	27.2722	26.684	26.9569	27.4097	27.3616	27.6257	27.4065	27.3158	27.2491	27.0829	26.726	26.0968	27.2217	27.0747	27.0205	26.9966	27.2976	27.0905	27.1959	27.4655	27.1637	24.953	24.5928	25.4304		binding;DNA binding;lamin binding;nucleic acid binding;protein binding	cell part;cytoplasm;envelope;integral to membrane;intracellular membrane-bounded organelle;intracellular organelle;intracellular organelle part;intracellular part;intrinsic to membrane;membrane;membrane part;membrane-bounded organelle;nuclear envelope;nuclear inner membrane;nuclear membrane;nuclear part;nucleus;organelle;organelle envelope;organelle inner membrane;organelle membrane;organelle part		+		11	4	4	26.4	10.8	10.8	50.67	0
26.9892	26.8365	26.3753	27.0726	27.0204	27.2654	26.5795	26.7847	26.8125	26.6555	26.9813	26.4742	26.6717	26.8628	26.881	26.83	26.6346	26.7274	26.6939	26.8529	26.8693	26.5312	26.4514	26.7414	26.989	26.7774	26.5793	26.7249	26.5969	26.7227	26.7628	26.8277	26.6737	24.4301	24.7345	26.2413	cellular macromolecule metabolic process;cellular metabolic process;cellular process;cellular protein metabolic process;cellular response to stimulus;cellular response to stress;ISG15-protein conjugation;macromolecule metabolic process;macromolecule modification;metabolic process;primary metabolic process;protein K11-linked ubiquitination;protein K48-linked ubiquitination;protein K63-linked ubiqu…	acid-amino acid ligase activity;adenyl nucleotide binding;adenyl ribonucleotide binding;ATP binding;binding;catalytic activity;ISG15 ligase activity;ligase activity;ligase activity, forming carbon-nitrogen bonds;nucleotide binding;purine nucleotide binding;purine ribonucleoside triphosphate binding;purine ribonucleotide binding;ribonucleotide binding;small conjugating protein ligase activity;ubiq…		Protein processing in endoplasmic reticulum;Ubiquitin mediated proteolysis	+		6	1	0	44.8	12.9	0	22.255	0
30.6653	30.4379	30.3006	30.2971	30.2182	30.4384	30.1383	30.2958	29.9401	30.2058	30.1106	30.2447	29.8126	30.0128	29.7832	30.1317	29.5753	29.5073	29.4154	29.6704	29.5379	29.8839	29.6973	29.8264	30.085	29.8698	29.8748	30.0642	30.0574	29.9863	29.8282	29.7607	29.7145	30.0883	30.0611	29.9441			cell part;cytoplasmic part;integral to membrane;intracellular membrane-bounded organelle;intracellular organelle;intracellular organelle part;intracellular part;intrinsic to membrane;macromolecular complex;membrane part;membrane-bounded organelle;mitochondrial membrane part;mitochondrial part;mitochondrial proton-transporting ATP synthase complex;mitochondrion;organelle;organelle part;protein com…		+		2	2	2	24.7	24.7	24.7	9.1078	0.0033431
31.773	31.8485	32.0543	31.8575	31.9152	31.793	31.8143	31.7691	31.7471	31.6771	31.6243	31.6877	31.5977	31.6535	31.5989	31.1785	31.5936	31.6274	31.3897	31.4995	31.4522	31.6524	31.4675	31.8391	31.7893	31.843	31.8469	31.8537	31.8124	31.771	31.8103	31.8414	31.8213	31.8262	31.8228	31.8082	antigen processing and presentation;antigen processing and presentation of exogenous antigen;antigen processing and presentation of exogenous peptide antigen;antigen processing and presentation of exogenous peptide antigen via MHC class II;antigen processing and presentation of peptide antigen;antigen processing and presentation of peptide antigen via MHC class II;antigen processing and presentat…	binding;clathrin binding;clathrin heavy chain binding;peptide binding;protein binding;structural molecule activity	cell part;clathrin coat;clathrin coat of coated pit;clathrin coat of trans-Golgi network vesicle;clathrin coated vesicle membrane;clathrin complex;clathrin vesicle coat;clathrin-coated endocytic vesicle membrane;coated vesicle membrane;cytoplasmic membrane-bounded vesicle;cytoplasmic part;cytoplasmic vesicle;cytoplasmic vesicle membrane;cytoplasmic vesicle part;cytosol;endocytic vesicle membrane;…	Bacterial invasion of epithelial cells;Endocrine and other factor-regulated calcium reabsorption;Endocytosis;Huntington's disease;Lysosome	+		17	17	17	43.6	43.6	43.6	23.662	0
29.5591	29.9153	29.8773	29.8081	29.7718	29.722	29.5609	29.6745	29.5349	29.7301	29.5822	29.7092	29.5306	29.0316	29.283	29.0629	29.0133	29.2589	29.0835	29.3136	29.3398	29.468	29.3619	29.487	29.5542	29.4881	29.5996	29.586	29.6565	29.4907	29.5664	29.6428	29.611	29.9198	29.8608	29.5127	cellular component organization;cellular component organization or biogenesis;cellular membrane organization;cellular process;clathrin-mediated endocytosis;endocytosis;establishment of localization;establishment of localization in cell;establishment of protein localization;intracellular protein transport;intracellular transport;membrane invagination;membrane organization;protein transport;recepto…	binding;clathrin binding;clathrin heavy chain binding;peptide binding;protein binding;structural molecule activity	cell part;cell projection membrane;cell projection part;cilium membrane;cilium part;clathrin coat;clathrin coat of coated pit;clathrin coat of trans-Golgi network vesicle;clathrin vesicle coat;cytoplasm;cytoplasmic part;cytoplasmic vesicle part;Golgi apparatus part;intracellular membrane-bounded organelle;intracellular organelle;intracellular organelle part;intracellular part;macromolecular compl…	Bacterial invasion of epithelial cells;Endocrine and other factor-regulated calcium reabsorption;Endocytosis;Huntington's disease;Lysosome	+		10	10	10	34.6	34.6	34.6	23.181	0
32.6452	32.7201	32.8026	32.5827	32.6292	32.6367	32.598	32.5196	32.4996	32.4216	32.4493	32.6329	32.4683	32.6216	32.4957	32.3757	32.4561	32.5837	32.3586	32.3249	32.434	32.456	32.4407	32.5203	32.5405	32.5912	32.6323	32.617	32.5152	32.6061	32.4689	32.4036	32.4762	32.6563	32.5871	32.7037	alcohol metabolic process;aldehyde catabolic process;biosynthetic process;carbohydrate catabolic process;carbohydrate metabolic process;carboxylic acid biosynthetic process;carboxylic acid catabolic process;carboxylic acid metabolic process;catabolic process;cellular aldehyde metabolic process;cellular biosynthetic process;cellular carbohydrate metabolic process;cellular catabolic process;cellula…	alcohol dehydrogenase (NADP+) activity;alditol:NADP+ 1-oxidoreductase activity;aldo-keto reductase (NADP) activity;catalytic activity;electron carrier activity;L-glucuronate reductase activity;oxidoreductase activity;oxidoreductase activity, acting on CH-OH group of donors;oxidoreductase activity, acting on the CH-OH group of donors, NAD or NADP as acceptor	apical plasma membrane;cell part;cytoplasmic part;cytosol;extracellular membrane-bounded organelle;extracellular organelle;extracellular region part;extracellular space;extracellular vesicular exosome;intracellular part;membrane part;membrane-bounded organelle;membrane-bounded vesicle;organelle;plasma membrane part;vesicle	Caprolactam degradation;Glycerolipid metabolism;Glycolysis / Gluconeogenesis	+		22	22	22	83.1	83.1	83.1	36.573	0
30.3566	30.3532	30.3488	30.4238	30.2748	30.298	30.2121	30.1326	30.1341	30.3576	30.2662	30.3865	29.9975	30.3137	30.157	29.7471	29.9252	30.0036	29.9826	29.663	29.8385	30.1941	30.2195	30.0672	30.2789	30.4546	30.1411	30.1774	30.1456	30.105	30.1099	30.0654	30.0589	30.4666	30.3544	30.294					+		4	4	4	63.8	63.8	63.8	10.38	0
27.6628	27.9083	27.9335	27.7304	27.9237	27.5288	27.7203	27.5482	27.3888	26.746	27.269	27.0201	27.1477	27.4294	27.4227	27.5012	26.8899	26.5178	27.1343	27.0928	27.3901	27.2232	27.7075	27.4674	26.9149	27.0699	27.1772	27.1634	27.1907	27.1932	27.3504	27.2739	27.4689	26.9249	26.9134	26.8243	actin cytoskeleton organization;actin filament organization;actin filament-based process;acylglycerol metabolic process;anatomical structure development;anatomical structure formation involved in morphogenesis;anatomical structure homeostasis;angiogenesis;biological regulation;blood coagulation;body fluid secretion;calcium ion homeostasis;calcium ion transport;carbohydrate homeostasis;cardiac cel…	binding;calcium channel regulator activity;channel inhibitor activity;channel regulator activity;cholesterol binding;connexin binding;enzyme activator activity;enzyme binding;enzyme regulator activity;identical protein binding;inward rectifier potassium channel inhibitor activity;ion channel binding;ion channel inhibitor activity;kinase binding;lipid binding;nitric-oxide synthase binding;patched …	acrosomal membrane;adherens junction;anchoring junction;apical plasma membrane;basolateral plasma membrane;caveola;cell cortex;cell junction;cell part;cell projection;cell surface;cell-cell contact zone;cell-cell junction;cell-substrate adherens junction;cell-substrate junction;cilium;contractile fiber part;cytoplasmic part;cytoplasmic vesicle;cytoplasmic vesicle membrane;cytoplasmic vesicle part…	Bacterial invasion of epithelial cells;Endocytosis;Focal adhesion;Viral myocarditis	+		3	3	3	24.7	24.7	24.7	20.471	0
27.1467	26.7236	26.855	26.476	26.9966	26.6245	26.0816	25.9618	26.3531	25.9365	26.3103	25.6423	25.1398	25.6002	25.1992	26.2241	25.7673	25.8627	26.0238	25.689	25.9349	25.4342	25.459	25.5845	26.0568	25.1726	25.5726	25.6531	25.7425	26.0295	26.0023	25.6873	25.7319	25.8387	24.983	25.0962	cell differentiation;cellular developmental process;cellular process;developmental process;fat cell differentiation	binding;chromatin binding	cell part;intracellular membrane-bounded organelle;intracellular non-membrane-bounded organelle;intracellular organelle;intracellular organelle part;intracellular part;membrane-bounded organelle;non-membrane-bounded organelle;nuclear body;nuclear part;nuclear speck;nucleolus;nucleoplasm part;nucleus;organelle;organelle part		+		5	5	5	6.4	6.4	6.4	92.547	0.00022686
35.0076	34.9908	34.9948	35.1052	35.0405	35.0524	34.9908	35.0247	34.9709	35.0169	35.016	35.0328	35.0392	35.1281	35.1707	35.1131	35.1214	35.0917	35.082	34.9875	35.0441	35.0224	35.0636	35.0059	34.9475	34.9504	34.9317	34.9814	34.9857	35.0375	34.8937	34.901	35.0041	34.9671	34.9435	35.0487	biological regulation;cellular component organization;cellular component organization or biogenesis;cellular macromolecule metabolic process;cellular membrane organization;cellular metabolic process;cellular process;cellular protein metabolic process;cellular response to heat;cellular response to stimulus;cellular response to stress;chaperone mediated protein folding requiring cofactor;chaperone-…	adenyl nucleotide binding;adenyl ribonucleotide binding;ATP binding;binding;nucleotide binding;purine nucleotide binding;purine ribonucleoside triphosphate binding;purine ribonucleotide binding;ribonucleotide binding	cell part;cytoplasm;cytoplasmic membrane-bounded vesicle lumen;cytoplasmic part;cytoplasmic vesicle part;cytoskeletal part;cytosol;endocytic vesicle lumen;extracellular membrane-bounded organelle;extracellular organelle;extracellular region;extracellular region part;extracellular vesicular exosome;intracellular organelle part;intracellular part;macromolecular complex;membrane-bounded organelle;me…	Protein processing in endoplasmic reticulum	+		92	87	3	83.3	79.5	2.9	96.864	0
27.2915	27.5282	27.3368	27.9801	27.8995	28.1366	27.7216	27.5337	27.5691	27.5778	27.6239	27.6846	27.6294	27.919	27.6503	28.0585	27.7498	27.7275	27.6684	27.3527	27.5158	27.6266	27.7624	27.6318	27.3737	27.5206	27.2038	27.4943	27.5002	27.6581	27.1268	27.2472	27.3813	27.343	27.2517	27.3311	biological regulation;catabolic process;cellular catabolic process;cellular macromolecule catabolic process;cellular macromolecule metabolic process;cellular metabolic process;cellular nitrogen compound metabolic process;cellular process;gene expression;macromolecule catabolic process;macromolecule metabolic process;metabolic process;mRNA 3'-end processing;mRNA catabolic process;mRNA metabolic pr…	binding;nucleic acid binding;RNA binding;translation activator activity;translation regulator activity;translation regulator activity, nucleic acid binding	cell part;cytoplasm;cytoplasmic part;cytosol;intracellular part	RNA transport	+		17	1	1	37.9	3.8	3.8	42.006	0.00086957
23.8125	24.1539	24.0913	25.9301	26.5797	26.6476	23.5316	24.1043	25.1778	23.1717	23.5281	25.1181	24.6166	23.9467	24.535	28.4857	29.1274	29.0958	24.8008	25.7589	24.8561	24.2907	26.3112	26.1046	23.5496	24.6577	24.002	28.9287	29.0654	29.0417	23.5582	25.6696	23.8421	23.0408	25.8906	23.6375			cell part;integral to membrane;intrinsic to membrane;membrane part		+		1	1	1	12.3	12.3	12.3	21.491	0
28.9879	29.4648	28.7768	29.0298	29.1725	29.1913	28.5611	29.0912	28.8179	28.9054	28.4178	28.7291	29.1932	29.3726	29.1466	29.133	29.498	29.5106	29.1937	29.4363	29.3005	29.5202	29.6133	29.6249	29.3363	29.1308	29.1018	29.5578	29.6283	29.7661	29.3589	29.2857	29.3463	29.1225	29.5689	29.3372	biological regulation;cell communication;cell surface receptor linked signaling pathway;cell-cell signaling;cellular metabolic process;cellular process;cellular response to chemical stimulus;cellular response to endogenous stimulus;cellular response to glucagon stimulus;cellular response to hormone stimulus;cellular response to organic substance;cellular response to peptide hormone stimulus;cellu…	binding;catalytic activity;GTPase activity;hydrolase activity;hydrolase activity, acting on acid anhydrides;hydrolase activity, acting on acid anhydrides, in phosphorus-containing anhydrides;molecular transducer activity;nucleoside-triphosphatase activity;PDZ domain binding;protein binding;protein domain specific binding;pyrophosphatase activity;signal transducer activity	cell part;extracellular membrane-bounded organelle;extracellular organelle;extracellular region part;extracellular vesicular exosome;extrinsic to internal side of plasma membrane;extrinsic to membrane;extrinsic to plasma membrane;heterotrimeric G-protein complex;intracellular part;macromolecular complex;membrane;membrane part;membrane-bounded organelle;membrane-bounded vesicle;organelle;plasma me…	Chemokine signaling pathway	+		6	6	6	91.2	91.2	91.2	7.3184	0
29.2042	29.4226	28.9937	30.0561	29.5884	29.9215	29.4175	29.6706	29.5464	29.6651	29.6218	29.629	29.4112	29.5963	29.3352	29.4034	29.2562	29.4604	29.6228	29.734	29.7232	29.6221	29.8017	29.4986	29.4245	29.3666	29.3633	29.6008	29.5205	29.7284	29.546	29.4164	29.5607	29.7782	29.8183	29.8176	aging;amine metabolic process;arachidonic acid metabolic process;biological regulation;carboxylic acid metabolic process;catabolic process;cellular amine metabolic process;cellular amino acid metabolic process;cellular catabolic process;cellular ketone metabolic process;cellular lipid metabolic process;cellular metabolic process;cellular modified amino acid metabolic process;cellular nitrogen com…	amine binding;amino acid binding;antioxidant activity;binding;carboxylic acid binding;catalytic activity;glutathione binding;glutathione peroxidase activity;modified amino acid binding;oxidoreductase activity;oxidoreductase activity, acting on paired donors, with incorporation or reduction of molecular oxygen;oxidoreductase activity, acting on peroxide as acceptor;peptide binding;peroxidase activ…	cell part;cytoplasmic part;cytosol;extracellular membrane-bounded organelle;extracellular organelle;extracellular region part;extracellular vesicular exosome;intracellular membrane-bounded organelle;intracellular organelle;intracellular part;membrane-bounded organelle;membrane-bounded vesicle;mitochondrion;nucleus;organelle;vesicle	Glutathione metabolism	+		11	11	11	40.3	40.3	40.3	22.024	0
32.9366	32.9827	32.9746	33.1698	33.0697	33.161	33.0309	33.0574	33.1448	33.1509	33.2044	33.1097	32.9621	33.0924	33.0226	33.153	33.0529	33.1383	33.0764	33.0789	33.1254	33.1599	33.1435	33.0534	32.9946	32.9369	32.9757	33.0418	33.0404	33.0497	32.9936	33.0202	33.0313	33.2399	33.1276	33.1055	alcohol metabolic process;biosynthetic process;carbohydrate biosynthetic process;carbohydrate metabolic process;carboxylic acid biosynthetic process;carboxylic acid metabolic process;cellular biosynthetic process;cellular carbohydrate biosynthetic process;cellular carbohydrate metabolic process;cellular glucan metabolic process;cellular glucuronidation;cellular ketone metabolic process;cellular m…	binding;carbohydrate binding;catalytic activity;cation binding;glucose binding;identical protein binding;ion binding;metal ion binding;monosaccharide binding;nucleotide binding;nucleotidyltransferase activity;protein binding;pyrimidine nucleotide binding;pyrimidine ribonucleotide binding;ribonucleotide binding;sugar binding;transferase activity;transferase activity, transferring phosphorus-contai…	cell part;cytoplasmic part;cytosol;extracellular membrane-bounded organelle;extracellular organelle;extracellular region part;extracellular vesicular exosome;intracellular membrane-bounded organelle;intracellular organelle;intracellular part;membrane-bounded organelle;membrane-bounded vesicle;nucleus;organelle;vesicle	Amino sugar and nucleotide sugar metabolism;Galactose metabolism;Pentose and glucuronate interconversions;Starch and sucrose metabolism	+		46	46	3	74.6	74.6	6.1	56.94	0
31.2905	31.2764	31.4088	31.3056	31.2313	31.1992	31.3264	31.2279	31.3283	31.3563	31.4048	31.3947	31.107	31.0806	31.145	31.125	31.1594	31.1951	31.2279	31.0723	31.0899	31.2721	31.1676	31.1598	31.1989	31.1036	31.0866	31.1533	31.0818	31.1443	31.4804	31.4561	31.5037	31.2662	31.1843	31.3002	biological regulation;posttranscriptional regulation of gene expression;regulation of biological process;regulation of gene expression;regulation of macromolecule metabolic process;regulation of metabolic process	binding;cation binding;ion binding;metal ion binding;nucleic acid binding;nucleotide binding;structural molecule activity;transition metal ion binding;zinc ion binding	cell part;intracellular membrane-bounded organelle;intracellular organelle;intracellular organelle part;intracellular part;membrane;membrane-bounded organelle;nuclear inner membrane;nuclear matrix;nuclear membrane;nuclear part;nucleoplasm;nucleus;organelle;organelle inner membrane;organelle membrane;organelle part		+		27	27	27	39.9	39.9	39.9	99.966	0
32.5871	32.6449	32.7408	32.5918	32.5682	32.6328	32.5813	32.6422	32.6418	32.6775	32.6892	32.7658	32.5765	32.4927	32.5507	32.6705	32.5608	32.7052	32.6277	32.5377	32.5116	32.7901	32.449	32.5252	32.4182	32.3573	32.339	32.3898	32.3721	32.4195	32.7269	32.8114	32.9232	32.513	32.4061	32.4811	biological regulation;biosynthetic process;cellular biosynthetic process;cellular macromolecule biosynthetic process;cellular macromolecule metabolic process;cellular metabolic process;cellular nitrogen compound metabolic process;cellular process;chordate embryonic development;developmental process;embryo development;embryo development ending in birth or egg hatching;establishment of localization…		cell part;cytoplasm;intracellular membrane-bounded organelle;intracellular organelle;intracellular part;membrane-bounded organelle;nucleus;organelle		+		17	17	16	90.1	90.1	84.6	17.699	0
27.8821	28.2702	28.228	27.8259	27.9378	28.1957	27.5657	28.0374	27.7418	27.7152	27.7946	27.5311	27.9624	27.9347	27.7532	27.8609	28.023	27.6532	27.7992	27.7709	27.6736	28.0341	28.1217	28.0219	27.8601	27.7932	27.7095	28.0201	27.9686	28.0209	27.9109	27.995	28.0075	28.4956	28.4892	28.2735	biological regulation;cell redox homeostasis;cellular homeostasis;cellular process;homeostatic process;regulation of biological process;regulation of biological quality;regulation of cellular process;response to chemical stimulus;response to inorganic substance;response to oxidative stress;response to oxygen radical;response to reactive oxygen species;response to stimulus;response to stress	antioxidant activity;binding;catalytic activity;coenzyme binding;cofactor binding;flavin adenine dinucleotide binding;oxidoreductase activity;oxidoreductase activity, acting on a sulfur group of donors;oxidoreductase activity, acting on a sulfur group of donors, NAD or NADP as acceptor;oxidoreductase activity, acting on NADH or NADPH;thioredoxin-disulfide reductase activity	cell part;cytoplasmic part;intracellular membrane-bounded organelle;intracellular organelle;intracellular organelle lumen;intracellular organelle part;intracellular part;membrane-bounded organelle;membrane-enclosed lumen;mitochondrial matrix;mitochondrial part;mitochondrion;organelle;organelle lumen;organelle part	Pyrimidine metabolism;Selenocompound metabolism	+		9	7	7	22.8	19.6	19.6	54.08	0
30.6626	30.7304	30.763	30.5227	30.561	30.6159	30.6218	30.5319	30.516	30.5674	30.5271	30.5622	30.6737	30.4832	30.4506	30.4182	30.4822	30.4559	30.612	30.6846	30.6324	30.6253	30.7736	30.6169	30.8015	30.6991	30.7637	30.5585	30.5399	30.5753	30.6193	30.5828	30.5965	30.732	30.8208	30.6057			cell part;cytoplasm;cytoplasmic part;intracellular membrane-bounded organelle;intracellular organelle;intracellular part;membrane-bounded organelle;mitochondrion;organelle		+		14	14	14	79.7	79.7	79.7	15.641	0
28.8062	28.7522	28.7971	28.9219	28.9407	28.808	28.8493	28.9917	29.0658	28.8309	29.1504	29.1273	28.9839	28.8278	29.0254	29.03	28.8651	28.8658	28.9801	28.8605	28.7886	29.0375	29.0961	29.0752	29.1644	29.1664	29.1699	29.0461	29.0859	29.0181	29.251	29.2882	29.0981	29.2025	29.1017	29.1885	biological regulation;biosynthetic process;cellular biosynthetic process;cellular macromolecule biosynthetic process;cellular macromolecule metabolic process;cellular metabolic process;cellular nitrogen compound metabolic process;cellular process;macromolecule biosynthetic process;macromolecule metabolic process;metabolic process;nitrogen compound metabolic process;nucleic acid metabolic process;…	binding;core promoter proximal region DNA binding;core promoter proximal region sequence-specific DNA binding;DNA binding;nucleic acid binding;nucleic acid binding transcription factor activity;regulatory region DNA binding;regulatory region nucleic acid binding;RNA polymerase II core promoter proximal region sequence-specific DNA binding;RNA polymerase II core promoter proximal region sequence-s…	cell part;cytoplasm;intracellular membrane-bounded organelle;intracellular organelle;intracellular part;membrane;membrane-bounded organelle;nucleus;organelle		+		15	11	11	29.4	24.3	24.3	61.64	0
27.666	27.7901	27.5943	27.9663	27.7763	27.9857	27.9423	27.9781	28.129	28.3071	28.1417	28.0788	28.009	28.1123	28.1978	28.1106	28.2131	28.2107	28.2628	28.3817	28.2761	28.3285	28.3003	28.0116	28.4048	28.4737	28.4008	28.3242	28.203	28.5064	28.3461	28.3492	28.3304	28.4183	28.7596	28.6671	amine catabolic process;amine metabolic process;biotin metabolic process;branched chain family amino acid catabolic process;branched chain family amino acid metabolic process;carboxylic acid catabolic process;carboxylic acid metabolic process;catabolic process;cellular amide metabolic process;cellular amine metabolic process;cellular amino acid catabolic process;cellular amino acid metabolic proc…	adenyl nucleotide binding;adenyl ribonucleotide binding;ATP binding;binding;biotin binding;biotin carboxylase activity;carboxylic acid binding;catalytic activity;cation binding;CoA carboxylase activity;ion binding;ligase activity;ligase activity, forming carbon-carbon bonds;ligase activity, forming carbon-nitrogen bonds;metal ion binding;methylcrotonoyl-CoA carboxylase activity;monocarboxylic aci…	cell part;cytoplasmic part;cytosol;intracellular membrane-bounded organelle;intracellular organelle;intracellular organelle lumen;intracellular organelle part;intracellular part;membrane;membrane-bounded organelle;membrane-enclosed lumen;mitochondrial inner membrane;mitochondrial matrix;mitochondrial membrane;mitochondrial part;mitochondrion;organelle;organelle inner membrane;organelle lumen;orga…	Valine, leucine and isoleucine degradation	+		11	11	11	22.2	22.2	22.2	80.472	0
26.048	26.1468	25.9914	26.2279	26.0854	26.3175	26.2453	26.2948	26.3252	25.6152	25.8297	25.8669	25.9796	26.4953	26.025	25.7303	25.4791	25.468	25.8292	25.7695	25.7095	25.6182	25.8512	25.6645	25.8594	25.8561	26.0148	25.6468	25.2235	25.3116	25.8867	25.8215	25.6896	25.5323	25.5562	25.9951	cellular macromolecule metabolic process;cellular metabolic process;cellular process;cellular protein metabolic process;establishment of localization;establishment of localization in cell;establishment of protein localization;establishment of protein localization in mitochondrion;establishment of protein localization to organelle;intracellular protein transport;intracellular transport;macromolecu…	active transmembrane transporter activity;macromolecule transmembrane transporter activity;P-P-bond-hydrolysis-driven protein transmembrane transporter activity;P-P-bond-hydrolysis-driven transmembrane transporter activity;primary active transmembrane transporter activity;protein transmembrane transporter activity;protein transporter activity;substrate-specific transmembrane transporter activity;…	cell part;cytoplasmic part;integral to membrane;integral to mitochondrial inner membrane;integral to mitochondrial membrane;integral to organelle membrane;intracellular organelle part;intracellular part;intrinsic to membrane;intrinsic to mitochondrial inner membrane;intrinsic to organelle membrane;macromolecular complex;membrane;membrane part;mitochondrial inner membrane;mitochondrial inner membr…		+		2	2	2	24	24	24	18.023	0
31.4893	31.602	31.4335	31.8555	31.7134	31.7155	31.665	31.7412	31.6456	31.4324	31.701	31.5972	31.7211	31.6383	31.7759	31.6107	31.5412	31.611	31.6792	31.6897	31.732	31.5579	31.4787	31.6559	31.7404	31.6668	31.5324	31.5574	31.512	31.5046	31.5197	31.5016	31.5645	31.4358	31.3101	31.3178	alcohol metabolic process;biological regulation;chemical homeostasis;cholesterol efflux;cholesterol homeostasis;cholesterol metabolic process;cholesterol transport;establishment of localization;establishment of localization in cell;glycolipid transport;homeostatic process;intracellular cholesterol transport;intracellular lipid transport;intracellular sterol transport;intracellular transport;lipid…	binding;cholesterol binding;enzyme binding;lipid binding;protein binding;steroid binding;sterol binding	cell part;cytoplasmic part;endoplasmic reticulum;extracellular membrane-bounded organelle;extracellular organelle;extracellular region part;extracellular vesicular exosome;intracellular membrane-bounded organelle;intracellular organelle;intracellular part;lysosome;lytic vacuole;membrane-bounded organelle;membrane-bounded vesicle;organelle;vacuole;vesicle	Lysosome	+		10	10	10	52.7	52.7	52.7	16.23	0
31.566	31.5165	31.5947	31.6263	31.5196	31.655	31.454	31.3791	31.4507	31.6829	31.7361	31.7799	31.5009	31.6863	31.7239	31.4954	31.605	31.5827	31.565	31.5262	31.5149	31.7068	31.7108	31.714	31.5775	31.5612	31.4749	31.4862	31.5215	31.5039	31.4813	31.3128	31.4171	31.6552	31.6043	31.7028	biological regulation;cell activation;cell activation involved in immune response;cellular component organization;cellular component organization or biogenesis;cellular membrane organization;cellular process;defense response;defense response to bacterium;endocytosis;establishment of localization;establishment of localization in cell;exocytosis;immune effector process;immune system process;leukocy…	binding;calcium ion binding;calcium-dependent phospholipid binding;calcium-dependent protein binding;cation binding;enzyme inhibitor activity;enzyme regulator activity;ion binding;lipase inhibitor activity;lipid binding;metal ion binding;phospholipase A2 inhibitor activity;phospholipase inhibitor activity;phospholipid binding;protein binding	cell part;cytoplasm;cytoplasmic membrane-bounded vesicle;cytoplasmic part;cytoplasmic vesicle;cytoplasmic vesicle membrane;cytoplasmic vesicle part;endocytic vesicle membrane;extracellular membrane-bounded organelle;extracellular organelle;extracellular region part;extracellular vesicular exosome;intracellular membrane-bounded organelle;intracellular organelle;intracellular organelle part;intrace…		+		29	29	29	80.8	80.8	80.8	36.375	0
30.4862	30.5804	30.4224	30.5654	30.446	30.4299	30.4025	30.3464	30.4324	30.6333	30.762	30.7474	30.5607	30.6999	30.5971	30.5958	30.4587	30.4389	30.4857	30.4492	30.5068	30.6833	30.6492	30.7655	30.5638	30.4615	30.4361	30.3977	30.4395	30.3961	30.4953	30.4558	30.3844	30.736	30.58	30.7863	amine catabolic process;amine metabolic process;arginine catabolic process;arginine metabolic process;aromatic amino acid family catabolic process;aromatic amino acid family metabolic process;aromatic compound catabolic process;carboxylic acid catabolic process;carboxylic acid metabolic process;catabolic process;cellular amine metabolic process;cellular amino acid catabolic process;cellular amino…	binding;catalytic activity;cation binding;fumarylacetoacetase activity;hydrolase activity;hydrolase activity, acting on acid carbon-carbon bonds;hydrolase activity, acting on acid carbon-carbon bonds, in ketonic substances;ion binding;metal ion binding	cell part;cytoplasmic part;cytosol;extracellular membrane-bounded organelle;extracellular organelle;extracellular region part;extracellular vesicular exosome;intracellular part;membrane-bounded organelle;membrane-bounded vesicle;organelle;vesicle	Styrene degradation;Tyrosine metabolism	+		14	14	14	46.1	46.1	46.1	46.374	0
34.4015	34.349	34.3597	34.3435	34.3358	34.3882	34.3188	34.2791	34.2281	34.5155	34.6318	34.5571	34.5137	34.3943	34.4143	34.403	34.3694	34.4238	34.3657	34.327	34.34	34.5459	34.4075	34.5623	34.4229	34.2785	34.3154	34.2817	34.3071	34.284	34.2382	34.2505	34.2035	34.541	34.4893	34.4127	alcohol biosynthetic process;alcohol catabolic process;alcohol metabolic process;aldonic acid metabolic process;biosynthetic process;carbohydrate biosynthetic process;carbohydrate catabolic process;carbohydrate metabolic process;carboxylic acid metabolic process;catabolic process;cellular biosynthetic process;cellular carbohydrate biosynthetic process;cellular carbohydrate catabolic process;cellu…	binding;catalytic activity;coenzyme binding;cofactor binding;NADP binding;nucleotide binding;oxidoreductase activity;oxidoreductase activity, acting on CH-OH group of donors;oxidoreductase activity, acting on the CH-OH group of donors, NAD or NADP as acceptor;phosphogluconate dehydrogenase (decarboxylating) activity	cell part;cytoplasmic part;cytosol;extracellular membrane-bounded organelle;extracellular organelle;extracellular region part;extracellular vesicular exosome;intracellular membrane-bounded organelle;intracellular organelle;intracellular part;membrane-bounded organelle;membrane-bounded vesicle;nucleus;organelle;vesicle	Glutathione metabolism;Pentose phosphate pathway	+		41	41	41	85.7	85.7	85.7	53.139	0
29.5324	29.5166	29.6301	29.6244	29.8078	29.7776	29.5679	29.3329	29.4953	29.8869	29.8669	29.9904	29.8141	29.6865	29.8407	29.6993	29.7787	29.659	29.3842	29.3975	29.5569	30.1183	29.8245	29.7807	29.5526	29.4995	29.4452	29.5271	29.6035	29.5527	29.4213	29.3408	29.4394	29.7425	29.6772	29.8027	biological regulation;cellular process;cellular response to stimulus;intracellular signal transduction;positive regulation of catalytic activity;positive regulation of GTPase activity;positive regulation of hydrolase activity;positive regulation of molecular function;Ras protein signal transduction;regulation of biological process;regulation of catabolic process;regulation of catalytic activity;r…	actin binding;binding;cytoskeletal protein binding;protein binding	cell part;cell projection membrane;cell projection part;cytoplasm;extracellular membrane-bounded organelle;extracellular organelle;extracellular region part;extracellular vesicular exosome;intracellular part;leading edge membrane;macromolecular complex;membrane;membrane part;membrane-bounded organelle;membrane-bounded vesicle;organelle;plasma membrane;plasma membrane part;protein complex;ruffle m…		+		19	19	12	38.5	38.5	23.1	80.62	0
29.4885	29.3752	29.3793	29.8467	29.7192	29.8243	29.592	29.6598	29.797	29.8088	29.9127	29.7869	29.6712	29.8122	29.7272	30.0743	29.9602	29.9156	29.7457	29.7233	29.7171	29.8481	29.8552	29.9585	29.5914	29.4983	29.6078	29.6772	29.4929	29.7227	29.5433	29.5503	29.519	29.5475	29.7302	29.905	biological regulation;regulation of biological process;regulation of biosynthetic process;regulation of cellular biosynthetic process;regulation of cellular macromolecule biosynthetic process;regulation of cellular metabolic process;regulation of cellular process;regulation of gene expression;regulation of macromolecule biosynthetic process;regulation of macromolecule metabolic process;regulation…	binding;cation binding;ion binding;metal ion binding;protein binding transcription factor activity;transcription coactivator activity;transcription cofactor activity;transcription factor binding transcription factor activity;transition metal ion binding;zinc ion binding	adherens junction;anchoring junction;cell junction;cell part;cell-substrate adherens junction;cell-substrate junction;cytoplasm;cytoskeleton;focal adhesion;intracellular non-membrane-bounded organelle;intracellular organelle;intracellular organelle part;intracellular part;macromolecular complex;non-membrane-bounded organelle;nuclear part;nucleoplasm part;organelle;organelle part;protein complex;t…		+		11	11	11	36.2	36.2	36.2	36.071	0
30.5233	30.5129	30.5691	30.7722	30.7462	30.8585	30.663	30.7742	30.817	30.7558	30.7037	30.7437	30.6713	30.7529	30.7724	31.0181	30.8678	30.8634	30.8108	30.8887	30.7417	30.688	30.6752	30.724	30.716	30.6304	30.6021	30.8056	30.7288	30.7196	30.7009	30.5997	30.4665	30.6231	30.5997	30.8418	anatomical structure homeostasis;base-excision repair;biological regulation;biosynthetic process;cell cycle;cell cycle checkpoint;cell cycle process;cell proliferation;cellular biosynthetic process;cellular component organization;cellular component organization at cellular level;cellular component organization or biogenesis;cellular component organization or biogenesis at cellular level;cellular …	3'-5' exonuclease activity;binding;catalytic activity;cation binding;deoxyribonuclease activity;DNA binding;double-stranded DNA binding;endodeoxyribonuclease activity;endonuclease activity;exonuclease activity;hydrolase activity;hydrolase activity, acting on ester bonds;ion binding;manganese ion binding;metal ion binding;nuclease activity;nucleic acid binding;protein binding;protein C-terminus bi…	cell part;chromatin;chromosomal part;cytoplasmic part;cytosol;intracellular membrane-bounded organelle;intracellular organelle;intracellular organelle part;intracellular part;macromolecular complex;membrane-bounded organelle;Mre11 complex;nuclear part;nucleoplasm;nucleus;organelle;organelle part;protein complex;site of double-strand break	Homologous recombination;Non-homologous end-joining	+		26	26	26	42.9	42.9	42.9	80.592	0
31.5672	31.615	31.572	31.7407	31.6099	31.7606	31.609	31.6085	31.5569	31.7167	31.6291	31.7036	31.5074	31.6022	31.5255	31.752	31.6916	31.6397	31.5952	31.6405	31.5639	31.6208	31.6048	31.7072	31.5367	31.5377	31.4504	31.5766	31.6139	31.6701	31.5313	31.5083	31.4124	31.6035	31.5871	31.6392	anatomical structure morphogenesis;antigen processing and presentation;antigen processing and presentation of exogenous antigen;antigen processing and presentation of exogenous peptide antigen;antigen processing and presentation of exogenous peptide antigen via MHC class II;antigen processing and presentation of peptide antigen;antigen processing and presentation of peptide antigen via MHC class …	binding;catalytic activity;cytoskeletal protein binding;enzyme binding;GTP binding;GTPase activity;guanyl nucleotide binding;guanyl ribonucleotide binding;hydrolase activity;hydrolase activity, acting on acid anhydrides;hydrolase activity, acting on acid anhydrides, in phosphorus-containing anhydrides;microtubule binding;nucleoside-triphosphatase activity;nucleotide binding;protein binding;protei…	adherens junction;anchoring junction;cell junction;cell part;cell-substrate adherens junction;cell-substrate junction;coated pit;cytoplasm;cytoplasmic part;cytoplasmic vesicle membrane;cytoplasmic vesicle part;cytoskeletal part;cytosol;endocytic vesicle membrane;extracellular membrane-bounded organelle;extracellular organelle;extracellular region part;extracellular vesicular exosome;focal adhesio…	Bacterial invasion of epithelial cells;Endocrine and other factor-regulated calcium reabsorption;Endocytosis;Fc gamma R-mediated phagocytosis	+		44	44	4	49.8	49.8	4.3	97.651	0
30.5546	30.5501	30.3671	30.9407	30.7876	30.8204	30.7092	30.7383	30.7609	30.9666	30.9637	30.9378	30.5817	30.6139	30.6718	31.12	30.8986	30.8827	30.7746	30.699	30.7334	30.9491	30.8325	30.9531	30.2834	30.291	30.3133	30.6345	30.4529	30.8453	30.4878	30.4729	30.3739	30.5637	30.4472	30.7923	asymmetric protein localization;basal protein localization;biological adhesion;biological regulation;cell adhesion;cell cycle;cell growth;cell surface receptor linked signaling pathway;cellular component organization;cellular component organization at cellular level;cellular component organization or biogenesis;cellular component organization or biogenesis at cellular level;cellular process;cellu…	binding;ErbB-2 class receptor binding;integrin binding;protein binding;protein complex binding;receptor binding;structural constituent of cytoskeleton;structural molecule activity	basal plasma membrane;basement membrane;cell junction;cell part;cell-substrate junction;cytoplasm;cytoskeletal part;extracellular matrix part;extracellular region part;hemidesmosome;intracellular membrane-bounded organelle;intracellular organelle;intracellular organelle part;intracellular part;membrane;membrane part;membrane-bounded organelle;nuclear membrane;nuclear part;nucleoplasm;nucleus;orga…	NOD-like receptor signaling pathway	+		38	38	36	38	38	36.1	150.6	0
28.1364	28.4102	28.2535	28.5519	28.5436	28.5257	28.2957	28.5288	28.5586	28.5831	28.6743	28.6975	28.2728	28.4723	28.419	28.7579	28.637	28.5069	28.5957	28.7091	28.5485	28.5007	28.5232	28.5943	28.0505	28.1463	28.1151	28.3941	28.4791	28.3279	28.2113	28.3987	28.0327	28.1128	28.2968	28.4474	biological regulation;positive regulation of biological process;positive regulation of cytokine production;positive regulation of interleukin-6 production;positive regulation of multicellular organismal process;regulation of biological process;regulation of cytokine production;regulation of defense response;regulation of inflammatory response;regulation of interleukin-6 production;regulation of m…				+		10	10	10	19.7	19.7	19.7	78.321	0
27.4029	27.7127	27.7478	27.5733	28.0836	27.97	27.5707	28.2221	27.8421	27.8982	27.682	27.454	27.6873	27.9178	27.6464	27.4229	27.4956	27.8053	27.6644	27.6389	27.5784	27.5497	27.3267	27.4225	28.1162	27.5742	27.8207	26.8838	26.7959	27.2812	26.9099	27.2321	27.4612	27.0235	26.9646	26.9625	biosynthetic process;carbohydrate biosynthetic process;carbohydrate metabolic process;cellular biosynthetic process;cellular carbohydrate biosynthetic process;cellular carbohydrate metabolic process;cellular lipid metabolic process;cellular macromolecule biosynthetic process;cellular macromolecule metabolic process;cellular metabolic process;cellular polysaccharide biosynthetic process;cellular p…	beta-1,4-mannosyltransferase activity;catalytic activity;chitobiosyldiphosphodolichol beta-mannosyltransferase activity;mannosyltransferase activity;transferase activity;transferase activity, transferring glycosyl groups;transferase activity, transferring hexosyl groups	cell part;cytoplasmic part;endoplasmic reticulum;endoplasmic reticulum membrane;endoplasmic reticulum part;integral to membrane;intracellular membrane-bounded organelle;intracellular organelle;intracellular organelle part;intracellular part;intrinsic to membrane;membrane;membrane part;membrane-bounded organelle;organelle;organelle membrane;organelle part	N-Glycan biosynthesis;Various types of N-glycan biosynthesis	+		9	9	9	29.7	29.7	29.7	40.337	0
30.9562	31.0027	31.0196	31.1656	30.9376	31.1283	31.082	31.0293	31.2219	31.0243	31.031	31.0734	30.9751	31.051	31.0227	31.2558	31.1583	31.1244	31.1678	31.0341	31.1536	30.9055	31.0296	31.0651	31.0415	31.0775	31.0837	31.2692	31.41	31.3821	31.1054	31.1342	31.2021	31.3134	31.3524	31.2795	ATP-dependent chromatin remodeling;cellular component organization;cellular component organization at cellular level;cellular component organization or biogenesis;cellular component organization or biogenesis at cellular level;cellular macromolecular complex subunit organization;cellular process;chromatin modification;chromatin organization;chromatin remodeling;chromosome organization;histone exc…	binding;enzyme inhibitor activity;enzyme regulator activity;histone binding;phosphatase inhibitor activity;phosphatase regulator activity;protein binding	cell part;chromatin remodeling complex;chromosomal part;cytoplasmic membrane-bounded vesicle;cytoplasmic part;cytoplasmic vesicle;intracellular membrane-bounded organelle;intracellular organelle;intracellular organelle part;intracellular part;macromolecular complex;membrane-bounded organelle;membrane-bounded vesicle;nuclear chromosome part;nuclear part;nucleus;organelle;organelle part;protein com…		+		16	16	16	36.6	36.6	36.6	30.692	0
26.478	26.3847	26.7107	27.3363	27.3763	26.8976	27.1526	26.9254	26.8094	26.6549	26.9328	27.0258	26.5995	26.5999	26.4314	26.5942	26.5577	26.5962	26.6724	26.6964	26.7357	26.7125	26.7453	26.9646	27.2353	26.8306	26.9061	27.2273	27.3507	27.271	27.2399	27.298	27.2419	27.1676	26.9676	26.9255	cellular component assembly;cellular component assembly at cellular level;cellular component biogenesis;cellular component organization;cellular component organization at cellular level;cellular component organization or biogenesis;cellular component organization or biogenesis at cellular level;cellular macromolecular complex assembly;cellular macromolecular complex subunit organization;cellular …		cell part;cytoplasmic part;integral to membrane;intracellular organelle part;intracellular part;intrinsic to membrane;macromolecular complex;membrane part;mitochondrial inner membrane presequence translocase complex;mitochondrial membrane part;mitochondrial part;organelle part;protein complex		+		5	5	5	16.5	16.5	16.5	28.202	0
27.5109	27.7752	27.469	27.9176	27.7425	27.8621	27.4762	27.9106	27.9786	27.1254	27.3524	27.5584	27.286	27.1643	26.9497	27.7468	27.7159	27.7493	27.6319	28.0488	27.501	27.6664	27.219	27.7186	27.145	26.9885	27.0951	27.2967	27.3454	27.5648	26.7809	26.9935	27.1133	27.0013	27.2833	26.7582	biological regulation;cell cycle phase;cell cycle process;cell division;cell migration;cell motility;cellular component movement;cellular component organization;cellular component organization at cellular level;cellular component organization or biogenesis;cellular component organization or biogenesis at cellular level;cellular process;cytoplasmic microtubule organization;cytoskeleton organizatio…	adenyl nucleotide binding;adenyl ribonucleotide binding;ATP binding;ATPase activity;ATPase activity, coupled;binding;catalytic activity;cytoskeletal protein binding;hydrolase activity;hydrolase activity, acting on acid anhydrides;hydrolase activity, acting on acid anhydrides, in phosphorus-containing anhydrides;microtubule binding;microtubule-severing ATPase activity;nucleoside-triphosphatase act…	axon;cell body;cell part;cell projection;cell projection part;centrosome;cytoplasm;cytoplasmic part;cytoskeletal part;growth cone;intracellular membrane-bounded organelle;intracellular non-membrane-bounded organelle;intracellular organelle;intracellular organelle part;intracellular part;lipid particle;macromolecular complex;membrane;membrane-bounded organelle;microtubule;microtubule organizing ce…		+		12	12	7	26.3	26.3	16.7	55.392	0
30.6758	30.7272	30.8202	30.9363	30.8549	30.7873	30.8644	30.8135	30.7614	30.6403	30.6631	30.6761	30.7262	30.6796	30.8791	30.6256	30.7178	30.5965	30.934	30.7812	30.9245	30.6656	30.6407	30.7192	30.8763	30.9015	30.8323	30.8186	30.9304	30.8935	31.0044	30.9843	30.9326	30.793	30.8159	30.8199	biological regulation;cell proliferation;cell surface receptor linked signaling pathway;cellular component biogenesis;cellular component biogenesis at cellular level;cellular component organization or biogenesis;cellular component organization or biogenesis at cellular level;cellular macromolecule metabolic process;cellular metabolic process;cellular nitrogen compound metabolic process;cellular p…	binding;ribonucleoprotein binding	cell part;intracellular non-membrane-bounded organelle;intracellular organelle;intracellular organelle part;intracellular part;macromolecular complex;non-membrane-bounded organelle;nuclear part;nucleolar part;nucleolus;nucleoplasm;organelle;organelle part;PeBoW complex;preribosome;preribosome, large subunit precursor;protein complex;ribonucleoprotein complex		+		19	19	19	57	57	57	47.707	0
27.3299	27.5658	27.1463	27.7017	27.5844	27.5516	27.5275	27.5097	27.2505	27.5023	27.6508	27.2636	27.6292	27.0539	27.3769	28.0977	29.1598	28.0024	28.4603	28.3825	28.4097	27.8629	27.8009	28.4315	26.3319	26.1412	26.0588	26.8756	26.6005	26.7434	26.0325	27.3186	26.9717	26.2961	26.1286	26.3789	antigen processing and presentation;antigen processing and presentation of exogenous antigen;antigen processing and presentation of exogenous peptide antigen;antigen processing and presentation of exogenous peptide antigen via MHC class I;antigen processing and presentation of exogenous peptide antigen via MHC class I, TAP-dependent;antigen processing and presentation of exogenous peptide antigen…	antigen binding;beta-2-microglobulin binding;binding;peptide antigen binding;peptide binding;protein binding;TAP binding	cell part;cell surface;coated vesicle membrane;cytoplasmic part;cytoplasmic vesicle membrane;cytoplasmic vesicle part;early endosome membrane;endocytic vesicle membrane;endoplasmic reticulum;endoplasmic reticulum part;endosomal part;endosome membrane;ER to Golgi transport vesicle membrane;extracellular membrane-bounded organelle;extracellular organelle;extracellular region;extracellular region pa…		+		11	3	0	40.7	13.4	0	40.885	0
25.9394	26.3572	26.6244	26.3675	26.7383	26.4037	26.6346	26.7703	26.76	26.344	26.9336	26.3911	26.6085	26.2848	26.8969	27.1245	26.8436	26.7167	27.1889	26.7762	27.1881	26.915	26.1334	26.9035	25.6494	25.7436	25.7001	26.2795	26.268	25.9602	25.9118	26.248	26.2216	25.8414	25.7564	25.5452	ATP-dependent chromatin remodeling;biological regulation;cell cycle;cellular component assembly;cellular component assembly at cellular level;cellular component organization;cellular component organization at cellular level;cellular component organization or biogenesis;cellular component organization or biogenesis at cellular level;cellular macromolecular complex assembly;cellular macromolecular …	binding;kinetochore binding	cell part;chromosomal part;condensed chromosome kinetochore;cytoplasmic part;cytosol;intracellular membrane-bounded organelle;intracellular non-membrane-bounded organelle;intracellular organelle;intracellular organelle part;intracellular part;kinetochore;macromolecular complex;membrane-bounded organelle;non-membrane-bounded organelle;nuclear part;nucleoplasm;nucleus;organelle;organelle part;prote…		+		5	5	5	27.1	27.1	27.1	28.481	0
30.4314	30.3593	30.4734	30.5813	30.5616	30.6585	30.3884	30.4174	30.4266	30.4095	30.4117	30.3375	30.4963	30.5933	30.5935	30.6944	30.6919	30.5167	30.4923	30.5306	30.5659	30.2648	30.2443	30.337	30.5442	30.2946	30.2413	30.5635	30.5016	30.4865	30.4305	30.1722	30.1368	30.2638	30.1706	30.3266	2'-deoxyribonucleotide metabolic process;aging;alcohol metabolic process;amino sugar metabolic process;biological regulation;carbohydrate metabolic process;catabolic process;cell death;cellular carbohydrate metabolic process;cellular macromolecule metabolic process;cellular metabolic process;cellular nitrogen compound metabolic process;cellular process;cellular protein metabolic process;dATP meta…	acetyltransferase activity;beta-N-acetylglucosaminidase activity;beta-N-acetylhexosaminidase activity;catalytic activity;hexosaminidase activity;histone acetyltransferase activity;hyalurononglucosaminidase activity;hydrolase activity;hydrolase activity, acting on glycosyl bonds;hydrolase activity, hydrolyzing O-glycosyl compounds;lysine N-acetyltransferase activity;N-acetyltransferase activity;N-…	cell part;cytoplasmic part;cytosol;intracellular membrane-bounded organelle;intracellular organelle;intracellular part;membrane;membrane-bounded organelle;nucleus;organelle		+		27	27	27	38.4	38.4	38.4	96.931	0
32.5675	32.5717	32.6186	32.767	32.6652	32.6382	32.6364	32.6602	32.5943	32.5259	32.5652	32.5604	32.6331	32.562	32.5522	32.6977	32.6839	32.6703	32.6707	32.6573	32.6906	32.5035	32.4353	32.4962	32.5784	32.4859	32.4999	32.5931	32.5004	32.5452	32.5707	32.5659	32.5134	32.4063	32.3416	32.4724	antigen processing and presentation;antigen processing and presentation of exogenous antigen;antigen processing and presentation of exogenous peptide antigen;antigen processing and presentation of exogenous peptide antigen via MHC class II;antigen processing and presentation of peptide antigen;antigen processing and presentation of peptide antigen via MHC class II;antigen processing and presentat…	adenyl nucleotide binding;adenyl ribonucleotide binding;ATP binding;ATPase activity;binding;catalytic activity;enzyme binding;hydrolase activity;hydrolase activity, acting on acid anhydrides;hydrolase activity, acting on acid anhydrides, in phosphorus-containing anhydrides;kinase binding;microtubule motor activity;motor activity;nucleoside-triphosphatase activity;nucleotide binding;plus-end-direc…	cell part;cytoplasm;cytoplasmic part;cytoskeletal part;cytosol;intracellular non-membrane-bounded organelle;intracellular organelle;intracellular organelle part;intracellular part;kinesin complex;macromolecular complex;membrane;microtubule;microtubule associated complex;non-membrane-bounded organelle;organelle;organelle part;protein complex;spindle;spindle pole		+		60	60	60	59.1	59.1	59.1	119.16	0
26.7451	26.9523	26.9454	27.1899	27.2264	27.1002	27.257	26.9748	26.9887	26.8213	26.9503	26.6454	27.1235	26.6344	26.8638	27.0175	27.179	27.0133	27.0037	27.2314	26.9313	26.3644	26.3753	26.7488	26.9458	26.8196	26.6767	26.3682	26.9116	26.8618	26.7601	26.8324	26.6003	26.3929	26.5369	26.117			cell part;cytoplasmic part;cytosol;endosomal part;endosome membrane;Golgi apparatus;intracellular membrane-bounded organelle;intracellular organelle;intracellular organelle part;intracellular part;membrane;membrane-bounded organelle;organelle;organelle membrane;organelle part;perinuclear region of cytoplasm		+		6	6	6	7.4	7.4	7.4	100.4	0
28.8042	28.731	28.8366	28.9615	28.9039	28.9958	29.1072	29.0235	29.002	28.9235	29.0466	28.7241	28.8114	28.989	28.7776	29.0728	28.9977	28.9149	29.1202	28.8396	29.0708	28.64	28.6319	28.774	28.7689	28.7215	28.5455	28.7813	28.8517	28.7442	28.7909	28.5999	28.3974	28.6771	28.5403	28.5023	biological regulation;cell surface receptor linked signaling pathway;cellular process;cellular response to chemical stimulus;cellular response to fibroblast growth factor stimulus;cellular response to growth factor stimulus;cellular response to organic substance;cellular response to stimulus;enzyme linked receptor protein signaling pathway;fibroblast growth factor receptor signaling pathway;regul…				+		12	12	12	17.9	17.9	17.9	75.69	0
31.019	31.0145	31.12	31.2381	31.1206	31.2062	30.9314	30.8788	30.8758	30.8893	30.8007	30.7941	31.0351	30.9383	30.9575	31.1298	31.1857	31.137	30.9023	30.8873	30.8879	30.8727	30.8039	30.9347	31.0217	30.8199	30.8936	31.1446	31.1194	31.1436	30.9596	30.7807	30.9066	30.8144	30.8895	30.6946	anatomical structure formation involved in morphogenesis;biological regulation;blood circulation;cellular component organization;cellular component organization or biogenesis;cellular membrane organization;cellular process;cellular response to heat;cellular response to stimulus;cellular response to stress;circulatory system process;developmental process;membrane organization;multicellular organis…	binding;lipid binding;phospholipid binding	caveola;cell part;cytoplasmic part;cytoplasmic vesicle;cytoplasmic vesicle membrane;cytoplasmic vesicle part;envelope;extracellular membrane-bounded organelle;extracellular organelle;extracellular region part;extracellular vesicular exosome;integral to membrane;intracellular membrane-bounded organelle;intracellular organelle;intracellular organelle part;intracellular part;intrinsic to membrane;me…		+		59	59	59	32.5	32.5	32.5	233.47	0
29.4541	29.667	29.5606	29.5019	29.6392	29.4674	29.4282	29.4567	29.4131	29.5926	29.728	29.6316	29.5597	29.3696	29.4499	29.5252	29.6386	29.4895	29.5658	29.5851	29.5092	29.3644	29.3757	29.5599	29.4412	29.2931	29.3576	29.303	29.4102	29.256	29.2243	29.2921	29.4496	29.2542	28.9516	29.2179	biological regulation;cellular process;cellular response to stimulus;regulation of biological process;regulation of cellular process;response to stimulus;signal transduction	binding;GTP binding;guanyl nucleotide binding;guanyl ribonucleotide binding;nucleotide binding;purine nucleotide binding;purine ribonucleoside triphosphate binding;purine ribonucleotide binding;ribonucleotide binding	cell part;cytoplasm;cytoplasmic part;intracellular membrane-bounded organelle;intracellular organelle;intracellular part;membrane;membrane-bounded organelle;mitochondrion;organelle		+		17	15	15	53.4	50.7	50.7	38.129	0
27.7475	27.434	27.85	27.1777	27.2973	26.8105	27.3803	27.495	27.4227	27.3247	27.6799	27.676	27.3539	27.2465	27.1998	26.8305	27.4669	26.8978	27.0162	27.1316	26.7318	26.8355	27.1427	27.5015	26.7117	26.8135	26.9376	26.6144	26.774	26.6559	26.5061	26.5719	26.5619	26.3705	25.8014	26.4697	biological regulation;cellular macromolecule metabolic process;cellular metabolic process;cellular process;cellular protein metabolic process;dephosphorylation;electron transport chain;generation of precursor metabolites and energy;macromolecule metabolic process;macromolecule modification;metabolic process;mitochondrial electron transport, succinate to ubiquinone;negative regulation of biologica…		cell part;cytoplasmic part;intracellular membrane-bounded organelle;intracellular organelle;intracellular organelle lumen;intracellular organelle part;intracellular part;membrane-bounded organelle;membrane-enclosed lumen;mitochondrial matrix;mitochondrial part;mitochondrion;organelle;organelle lumen;organelle part		+		2	2	2	14.9	14.9	14.9	18.388	0.0002318
27.6843	27.5565	27.6726	27.2862	27.995	26.4403	26.9828	26.3065	26.5543	28.3324	27.8219	27.2863	27.3551	26.9898	27.0578	26.3556	27.3167	27.1146	27.1056	26.1529	26.757	26.2637	27.3105	26.5377	25.7311	25.8001	25.774	26.6406	26.1566	26.1068	26.1367	26.5553	26.9594	25.7286	24.7253	25.9534	catabolic process;cellular catabolic process;cellular macromolecule catabolic process;cellular macromolecule metabolic process;cellular metabolic process;cellular process;cellular protein metabolic process;macromolecule catabolic process;macromolecule metabolic process;macromolecule modification;metabolic process;modification-dependent macromolecule catabolic process;modification-dependent protei…	acid-amino acid ligase activity;catalytic activity;ligase activity;ligase activity, forming carbon-nitrogen bonds;small conjugating protein ligase activity;ubiquitin-protein ligase activity;ubiquitin-ubiquitin ligase activity	cell part;cytoplasm;intracellular part;macromolecular complex;protein complex;ubiquitin ligase complex	Ubiquitin mediated proteolysis	+		7	7	7	11.3	11.3	11.3	122.56	0
30.0705	29.9951	30.1783	29.9921	30.0548	30.006	30.1256	30.0268	30.108	30.0346	29.9757	30.084	30.0289	30.0007	30.1637	30.2595	30.2219	29.9304	30.2987	30.178	30.2943	29.9879	30.0845	30.0553	30.3729	30.3764	30.4308	30.2936	29.8613	30.228	30.6096	30.4243	30.5897	30.249	30.1912	30.1283	biosynthetic process;cellular biosynthetic process;cellular macromolecule biosynthetic process;cellular macromolecule metabolic process;cellular metabolic process;cellular process;cellular protein metabolic process;gene expression;macromolecule biosynthetic process;macromolecule metabolic process;metabolic process;primary metabolic process;protein metabolic process;translation;translational initi…	binding;nucleic acid binding;RNA binding;translation factor activity, nucleic acid binding;translation initiation factor activity	cell part;cytoplasmic part;cytosol;intracellular part	RNA transport	+		8	8	5	43.8	43.8	25.7	16.46	0
30.4497	30.3555	30.3174	30.1556	29.9924	30.1372	30.2182	30.1853	30.2756	29.9661	29.9753	30.0229	30.2526	30.3562	30.4178	30.2022	30.1208	29.8476	30.4731	30.6013	30.4273	29.8335	30.1168	30.1605	30.6531	30.7105	30.6711	30.0823	30.2915	30.2353	30.749	30.814	30.9359	30.4273	30.2393	30.4549	biological regulation;biosynthetic process;cellular biosynthetic process;cellular component assembly;cellular component assembly at cellular level;cellular component organization;cellular component organization at cellular level;cellular component organization or biogenesis;cellular component organization or biogenesis at cellular level;cellular macromolecular complex assembly;cellular macromolec…	binding;chromatin binding;core promoter proximal region DNA binding;core promoter proximal region sequence-specific DNA binding;DNA bending activity;DNA binding;mitochondrial light strand promoter sense binding;nucleic acid binding;nucleic acid binding transcription factor activity;regulatory region DNA binding;regulatory region nucleic acid binding;RNA polymerase II core promoter proximal region…	cell part;cytoplasmic part;cytosol;intracellular membrane-bounded organelle;intracellular non-membrane-bounded organelle;intracellular organelle;intracellular organelle lumen;intracellular organelle part;intracellular part;membrane-bounded organelle;membrane-enclosed lumen;mitochondrial matrix;mitochondrial nucleoid;mitochondrial part;mitochondrion;non-membrane-bounded organelle;nucleoid;nucleus;…	Huntington's disease	+		15	15	15	48	48	48	29.096	0
32.8755	32.9424	32.9033	32.8354	32.8415	32.8109	32.8476	32.847	32.9989	32.9082	32.8802	32.8852	32.8864	33.1395	33.0955	32.9229	33.0121	32.9171	33.0003	32.9835	33.0503	32.8647	33.0411	32.9276	33.0017	32.9974	32.996	32.9649	32.918	32.9726	33.1526	33.1462	33.2263	32.9695	32.9933	33.0593	biological regulation;biosynthetic process;cellular biosynthetic process;cellular component assembly;cellular component assembly at cellular level;cellular component organization;cellular component organization at cellular level;cellular component organization or biogenesis;cellular component organization or biogenesis at cellular level;cellular macromolecular complex assembly;cellular macromolec…	binding;nucleic acid binding;RNA binding;translation factor activity, nucleic acid binding;translation initiation factor activity	cell part;cytoplasmic part;cytosol;eukaryotic 43S preinitiation complex;eukaryotic 48S preinitiation complex;eukaryotic translation initiation factor 3 complex;eukaryotic translation initiation factor 3 complex, eIF3m;extracellular membrane-bounded organelle;extracellular organelle;extracellular region part;extracellular vesicular exosome;intracellular part;macromolecular complex;membrane-bounded…	RNA transport	+		26	26	26	83.1	83.1	83.1	36.501	0
29.0181	29.0748	28.5543	28.7687	28.8194	28.7363	28.7181	28.6411	28.7489	28.772	28.7956	28.4712	28.8707	28.8574	29.1847	28.8288	29.0916	28.8664	28.8077	28.4746	28.9223	28.2764	29.033	28.6506	29.1425	29.2365	29.1006	28.8907	28.812	29.089	29.6794	29.6748	29.965	29.0169	29.2678	28.8121	cellular macromolecule metabolic process;cellular metabolic process;cellular nitrogen compound metabolic process;cellular process;macromolecule metabolic process;macromolecule methylation;macromolecule modification;metabolic process;methylation;ncRNA metabolic process;ncRNA processing;nitrogen compound metabolic process;nucleic acid metabolic process;nucleobase-containing compound metabolic proce…	catalytic activity;methyltransferase activity;RNA methyltransferase activity;S-adenosylmethionine-dependent methyltransferase activity;transferase activity;transferase activity, transferring one-carbon groups;tRNA (adenine) methyltransferase activity;tRNA (adenine-N1-)-methyltransferase activity;tRNA methyltransferase activity	cell part;cytoplasmic part;intracellular membrane-bounded organelle;intracellular organelle;intracellular part;macromolecular complex;membrane-bounded organelle;methyltransferase complex;nucleus;organelle;protein complex;tRNA (m1A) methyltransferase complex;tRNA methyltransferase complex		+		9	9	9	44.6	44.6	44.6	31.381	0
32.1966	32.1853	32.2302	32.2064	32.1175	32.1632	32.2207	32.2281	32.2461	32.2545	32.2575	32.3577	32.297	32.196	32.257	32.0351	32.077	32.1811	32.2256	32.2742	32.3109	32.2857	32.3357	32.3518	32.1335	31.9851	32.0953	32.0692	32.0166	32.0461	32.0483	32.031	32.0462	32.2443	32.2119	32.1654	3'-phosphoadenosine 5'-phosphosulfate biosynthetic process;3'-phosphoadenosine 5'-phosphosulfate metabolic process;amine metabolic process;aminoglycan metabolic process;anatomical structure development;biological regulation;biosynthetic process;blood coagulation;bone development;carbohydrate metabolic process;cellular biosynthetic process;cellular metabolic process;cellular nitrogen compound bios…	adenyl nucleotide binding;adenyl ribonucleotide binding;adenylylsulfate kinase activity;adenylyltransferase activity;ATP binding;binding;catalytic activity;kinase activity;nucleotide binding;nucleotidyltransferase activity;phosphotransferase activity, alcohol group as acceptor;purine nucleotide binding;purine ribonucleoside triphosphate binding;purine ribonucleotide binding;ribonucleotide binding…	cell part;cytoplasmic part;cytosol;intracellular part	Purine metabolism;Selenocompound metabolism;Sulfur metabolism	+		37	37	35	66.1	66.1	63.2	69.5	0
33.3668	33.4696	33.4797	33.5656	33.4319	33.4977	33.507	33.5504	33.453	33.5248	33.5586	33.5985	33.5141	33.5685	33.5538	33.4826	33.417	33.4242	33.4612	33.5465	33.5362	33.5891	33.6284	33.5971	33.519	33.4568	33.4338	33.3692	33.3602	33.3727	33.3934	33.3788	33.3774	33.5	33.4521	33.5145	actin cytoskeleton organization;actin filament-based process;actomyosin structure organization;anatomical structure homeostasis;anatomical structure morphogenesis;associative learning;axon extension;axon guidance;B cell activation;B cell differentiation;behavior;biological adhesion;biological regulation;blood coagulation;blood vessel endothelial cell migration;calcium ion homeostasis;calcium-inde…	actin binding;binding;cation binding;cell adhesion molecule binding;cytoskeletal protein binding;enzyme binding;ion binding;metal ion binding;peptide binding;protease binding;protein binding;protein dimerization activity;protein heterodimerization activity;receptor activity;viral receptor activity	acrosomal vesicle;adherens junction;alpha10-beta1 integrin complex;alpha11-beta1 integrin complex;alpha1-beta1 integrin complex;alpha2-beta1 integrin complex;alpha3-beta1 integrin complex;alpha7-beta1 integrin complex;alpha8-beta1 integrin complex;alpha9-beta1 integrin complex;anchoring junction;basement membrane;cell division site part;cell junction;cell part;cell projection;cell projection memb…	Arrhythmogenic right ventricular cardiomyopathy (ARVC);Axon guidance;Bacterial invasion of epithelial cells;Cell adhesion molecules (CAMs);Dilated cardiomyopathy;ECM-receptor interaction;Focal adhesion;Hypertrophic cardiomyopathy (HCM);Leishmaniasis;Leukocyte transendothelial migration;Pathogenic Escherichia coli infection;Pathways in cancer;Phagosome;Regulation of actin cytoskeleton;Shigellosis;…	+		36	36	36	45.4	45.4	45.4	88.414	0
31.2628	31.3202	31.3785	31.387	31.3379	31.3425	31.3941	31.3947	31.408	31.5102	31.5686	31.5566	31.4466	31.4754	31.4836	31.2597	31.4748	31.4415	31.4526	31.4663	31.5101	31.5197	31.5875	31.6863	31.4955	31.3984	31.4345	31.3076	31.4054	31.3442	31.2619	31.3473	31.297	31.5332	31.6283	31.5251	amine biosynthetic process;amine metabolic process;biosynthetic process;cellular amine metabolic process;cellular biogenic amine biosynthetic process;cellular biogenic amine metabolic process;cellular biosynthetic process;cellular metabolic process;cellular nitrogen compound biosynthetic process;cellular nitrogen compound metabolic process;cellular process;metabolic process;nitrogen compound meta…	binding;catalytic activity;identical protein binding;protein binding;protein dimerization activity;protein homodimerization activity;spermidine synthase activity;transferase activity;transferase activity, transferring alkyl or aryl (other than methyl) groups	cell part;cytoplasmic part;cytosol;intracellular part	Arginine and proline metabolism;beta-Alanine metabolism;Cysteine and methionine metabolism;Glutathione metabolism	+		22	22	22	89.4	89.4	89.4	33.824	0
33.661	33.6254	33.6592	33.6172	33.5424	33.5646	33.6135	33.6048	33.6088	33.8612	33.9408	33.9195	33.6595	33.7364	33.7213	33.5252	33.5257	33.4862	33.6533	33.5991	33.5911	33.8768	33.9084	33.8407	33.6426	33.614	33.5861	33.4626	33.3953	33.4528	33.5017	33.5175	33.5574	33.8329	33.7791	33.8781	anatomical structure formation involved in morphogenesis;anatomical structure morphogenesis;apoptotic cell clearance;biological regulation;blood vessel remodeling;branching involved in salivary gland morphogenesis;calcium ion homeostasis;cation homeostasis;cellular calcium ion homeostasis;cellular cation homeostasis;cellular chemical homeostasis;cellular component assembly;cellular component orga…	binding;catalytic activity;cation binding;GTP binding;guanyl nucleotide binding;guanyl ribonucleotide binding;ion binding;metal ion binding;nucleotide binding;protein-glutamine gamma-glutamyltransferase activity;purine nucleotide binding;purine ribonucleoside triphosphate binding;purine ribonucleotide binding;ribonucleotide binding;transferase activity;transferase activity, transferring acyl grou…	adherens junction;anchoring junction;cell junction;cell part;cell-substrate adherens junction;cell-substrate junction;cytoplasmic part;cytosol;extracellular membrane-bounded organelle;extracellular organelle;extracellular region part;extracellular vesicular exosome;focal adhesion;intracellular membrane-bounded organelle;intracellular organelle;intracellular part;intrinsic to membrane;intrinsic to…	Huntington's disease	+		41	41	40	57.2	57.2	56.2	77.328	0
33.8722	33.9352	33.9186	33.8766	33.8434	33.8464	33.9236	33.9345	33.9538	33.959	34.0218	34.0425	33.9983	34.007	34.0595	33.9428	33.8839	33.9287	33.9377	33.899	33.9606	34.0685	33.9744	34.0769	33.7499	33.7751	33.7242	33.7916	33.8506	33.7853	33.823	33.7135	33.8043	33.9612	33.993	33.9571	biological regulation;cell cycle;cellular process;cellular response to stimulus;intracellular signal transduction;mitotic cell cycle;negative regulation of biological process;negative regulation of intracellular protein transport;negative regulation of intracellular transport;negative regulation of nucleocytoplasmic transport;negative regulation of protein export from nucleus;negative regulation …	enzyme activator activity;enzyme regulator activity;GTPase activator activity;GTPase regulator activity;nucleoside-triphosphatase regulator activity	cell part;chromosomal part;condensed chromosome kinetochore;cytoplasm;cytoplasmic part;cytoskeletal part;cytosol;intracellular non-membrane-bounded organelle;intracellular organelle;intracellular organelle part;intracellular part;kinetochore;macromolecular complex;membrane;membrane part;non-membrane-bounded organelle;nuclear membrane;nuclear part;nuclear pore;organelle;organelle membrane;organell…	RNA transport	+		48	48	48	71.7	71.7	71.7	63.541	0
31.9815	31.9968	31.962	31.9654	31.929	32.0343	31.9796	31.9642	31.9923	31.9552	32.0114	32.008	32.1135	32.1081	32.0058	31.8855	31.9381	31.8609	31.9719	31.9639	31.9851	32.0444	32.0381	32.1032	31.9495	31.8549	31.9193	31.8176	31.864	31.8055	31.8756	31.8409	31.7773	32.0358	32.0263	32.0143	ADP metabolic process;AMP catabolic process;AMP metabolic process;ATP metabolic process;biological regulation;biosynthetic process;catabolic process;cellular aromatic compound metabolic process;cellular biosynthetic process;cellular catabolic process;cellular metabolic compound salvage;cellular metabolic process;cellular nitrogen compound biosynthetic process;cellular nitrogen compound catabolic …	AMP deaminase activity;binding;catalytic activity;cation binding;deaminase activity;hydrolase activity;hydrolase activity, acting on carbon-nitrogen (but not peptide) bonds;hydrolase activity, acting on carbon-nitrogen (but not peptide) bonds, in cyclic amidines;ion binding;metal ion binding	cell part;cytoplasmic part;cytosol;intracellular part	Purine metabolism	+		42	42	42	49.4	49.4	49.4	92.07	0
32.2161	32.4012	32.5093	32.3886	32.3845	32.3148	32.4853	32.4363	32.4184	32.7482	32.6767	32.7588	32.4727	32.5332	32.6011	32.2725	32.3445	32.3674	32.4587	32.3765	32.4733	32.7058	32.597	32.7568	32.2808	32.3064	32.2572	32.1358	32.1334	32.2147	32.225	32.1482	32.0517	32.4777	32.5562	32.592	anatomical structure development;cell differentiation;cellular developmental process;cellular process;developmental process;epithelial cell differentiation;muscle organ development;muscle structure development;organ development		cell part;cytoplasm;intracellular part		+		20	20	8	89.1	89.1	25.4	22.611	0
30.8613	30.9227	31.111	30.9035	30.9776	31.017	31.1003	31.0065	30.978	31.1589	31.2697	31.1551	31.2437	30.9903	30.9473	30.9304	31.0817	30.9989	31.0568	31.1141	31.177	31.251	31.2187	31.2305	31.1372	30.9262	30.9709	30.6958	30.7639	30.739	30.8732	30.8031	30.8798	31.2234	31.1979	30.9261	anatomical structure development;biological regulation;biosynthetic process;catabolic process;cell cycle arrest;cell cycle process;cellular biosynthetic process;cellular catabolic process;cellular macromolecule biosynthetic process;cellular macromolecule catabolic process;cellular macromolecule metabolic process;cellular metabolic process;cellular nitrogen compound metabolic process;cellular proc…		cell part;CUL4 RING ubiquitin ligase complex;Cul4A-RING ubiquitin ligase complex;cullin-RING ubiquitin ligase complex;intracellular organelle part;intracellular part;macromolecular complex;nuclear part;nucleoplasm;organelle part;protein complex;ubiquitin ligase complex	Nucleotide excision repair;Ubiquitin mediated proteolysis	+		44	32	32	55.7	45.7	45.7	87.679	0
30.0058	30.061	30.0036	30.1301	30.0229	30.1059	30.2666	30.3015	30.2898	30.0679	30.2483	30.2003	30.164	30.369	30.3871	30.1771	29.9602	30.145	30.2101	30.3635	30.3572	30.2507	30.391	30.2708	30.1503	30.2087	30.221	29.9285	29.9269	29.9625	30.0152	29.9477	30.0664	30.1296	30.1682	30.1427	biological regulation;cell cycle process;cell proliferation;cellular component movement;cellular metabolic process;cellular process;chromosome movement towards spindle pole;dephosphorylation;establishment of chromosome localization;establishment of localization;establishment of localization in cell;establishment of organelle localization;metabolic process;microtubule-based movement;microtubule-ba…	catalytic activity;hydrolase activity;hydrolase activity, acting on ester bonds;phosphatase activity;phosphoprotein phosphatase activity;phosphoric ester hydrolase activity	cell part;centrosome;cytoplasm;cytoplasmic part;cytoskeletal part;intracellular membrane-bounded organelle;intracellular non-membrane-bounded organelle;intracellular organelle;intracellular organelle part;intracellular part;membrane-bounded organelle;microtubule organizing center;non-membrane-bounded organelle;nucleus;organelle;organelle part;spindle pole centrosome		+		27	27	2	42.8	42.8	5.2	95.114	0
28.0613	28.4504	28.4371	28.2283	27.7293	27.8972	28.3519	28.052	27.9298	28.7063	28.4301	28.5199	28.5996	28.2811	28.4451	27.9739	28.2822	28.1466	27.8686	27.567	28.2037	28.5997	28.6927	28.7672	28.0688	28.1084	28.3048	27.7931	27.6577	27.6737	27.772	27.7396	27.8037	28.1938	28.1407	28.0079		catalytic activity;hydrolase activity	cell part;cytoplasmic part;cytosol;extracellular membrane-bounded organelle;extracellular organelle;extracellular region part;extracellular vesicular exosome;intracellular part;membrane-bounded organelle;membrane-bounded vesicle;organelle;vesicle	Chlorocyclohexane and chlorobenzene degradation;Fluorobenzoate degradation;Toluene degradation	+		9	9	9	37.1	37.1	37.1	28.048	0
31.1802	31.3741	31.2986	31.3549	31.3012	31.3974	31.3086	31.347	31.3977	31.4158	31.4052	31.3269	31.455	31.3476	31.4693	31.2517	31.2668	31.3443	31.3195	31.4039	31.3676	31.3995	31.4262	31.5338	31.1996	31.1338	31.1565	31.1891	31.2265	31.2133	31.2038	31.1009	31.2125	31.3365	31.3361	31.2023	anatomical structure development;antigen processing and presentation;antigen processing and presentation of exogenous antigen;antigen processing and presentation of exogenous peptide antigen;antigen processing and presentation of exogenous peptide antigen via MHC class II;antigen processing and presentation of peptide antigen;antigen processing and presentation of peptide antigen via MHC class II…	binding;identical protein binding;lipid binding;protein binding	cell junction;cell part;cell projection;clathrin coated vesicle membrane;clathrin-coated endocytic vesicle membrane;coated vesicle membrane;cytoplasm;cytoplasmic part;cytoplasmic vesicle membrane;cytoplasmic vesicle part;cytoskeletal part;cytosol;early endosome membrane;endocytic vesicle membrane;endosomal part;endosome membrane;extracellular membrane-bounded organelle;extracellular organelle;ext…	Endocytosis	+		22	22	21	58.7	58.7	56.8	41.489	0
34.0645	33.9977	34.0218	34.0016	33.9705	33.9613	34.0563	34.0697	34.0161	33.908	34.0368	34.0765	34.0874	34.1995	34.203	33.9291	33.976	33.943	34.0782	34.0926	34.1361	34.0714	34.1272	34.1677	33.9596	33.9718	33.9595	33.9091	33.9152	33.9563	33.8979	33.9784	33.9891	34.0275	34.0296	34.0407	aging;biological regulation;cardiac cell differentiation;cardiac muscle cell differentiation;cell differentiation;cellular developmental process;cellular process;cellular response to calcium ion;cellular response to chemical stimulus;cellular response to inorganic substance;cellular response to metal ion;cellular response to stimulus;developmental process;muscle cell differentiation;negative regu…	binding;identical protein binding;protein binding;protein dimerization activity;protein homodimerization activity	beta-catenin destruction complex;cell body;cell part;cell projection;cytoplasm;cytoplasmic part;extracellular membrane-bounded organelle;extracellular organelle;extracellular region part;extracellular vesicular exosome;intracellular organelle part;intracellular part;macromolecular complex;membrane-bounded organelle;membrane-bounded vesicle;membrane-enclosed lumen;neuron projection;nuclear envelop…	Wnt signaling pathway	+		36	36	36	88.2	88.2	88.2	26.21	0
36.0618	36.1115	36.0827	36.0497	35.982	36.0746	35.9484	35.9907	36.0461	36.1957	36.1647	36.1151	35.9614	36.0095	36.0986	36.1203	36.1908	36.0473	36.0365	35.9853	36.053	36.2086	36.3552	36.333	35.8975	36.0557	36.0531	36.0852	36.0809	36.1177	36.0238	35.9976	36.095	36.2201	36.2984	36.3292	anatomical structure homeostasis;biological adhesion;biological regulation;cell adhesion;cell surface receptor linked signaling pathway;cell-cell adhesion;cellular component movement;cellular process;cellular response to chemical stimulus;cellular response to growth factor stimulus;cellular response to organic substance;cellular response to stimulus;cellular response to vascular endothelial growt…	binding;enzyme binding;enzyme inhibitor activity;enzyme regulator activity;identical protein binding;kinase binding;kinase inhibitor activity;kinase regulator activity;protein binding;protein kinase binding;protein kinase C binding;protein kinase C inhibitor activity;protein kinase inhibitor activity;protein kinase regulator activity;protein serine/threonine kinase inhibitor activity;small conjug…	adherens junction;anchoring junction;cell junction;cell part;cell-substrate adherens junction;cell-substrate junction;contractile fiber part;cytoplasm;cytoplasmic part;cytoskeletal part;cytoskeleton;cytosol;extracellular membrane-bounded organelle;extracellular organelle;extracellular region part;extracellular space;extracellular vesicular exosome;focal adhesion;intracellular membrane-bounded org…	Amoebiasis;MAPK signaling pathway;VEGF signaling pathway	+		27	27	27	94.1	94.1	94.1	22.782	0
35.2772	35.2773	35.3417	35.402	35.295	35.4008	35.2567	35.3263	35.3252	35.2812	35.3165	35.287	35.2597	35.386	35.3288	35.3671	35.345	35.2539	35.3629	35.3849	35.3537	35.4619	35.6158	35.5324	35.1781	35.2383	35.2232	35.2603	35.2665	35.3027	35.2654	35.2633	35.3188	35.3807	35.5194	35.5008					+		71	61	38	88.9	84.2	59.6	70.051	0
36.2472	36.3719	36.3572	36.2803	36.1867	36.2504	36.2446	36.3606	36.359	36.3937	36.3704	36.4285	36.3444	36.458	36.4206	36.3833	36.4108	36.4086	36.3946	36.3441	36.3977	36.5415	36.556	36.4451	36.235	36.3347	36.3117	36.3816	36.3912	36.4248	36.3273	36.3777	36.4159	36.4727	36.4943	36.6138	actin cytoskeleton organization;actin cytoskeleton reorganization;actin filament bundle assembly;actin filament organization;actin filament-based process;anatomical structure development;axon guidance;biological adhesion;biological regulation;cell adhesion;cell development;cell projection assembly;cell projection organization;cell-cell adhesion;cellular component assembly;cellular component assem…	actin binding;actin filament binding;binding;cell adhesion molecule binding;cytoskeletal protein binding;protein binding	actin cytoskeleton;actin filament;adherens junction;anchoring junction;apical part of cell;apical plasma membrane;basolateral plasma membrane;brush border;cell body;cell cortex part;cell junction;cell part;cell periphery;cell pole;cell projection;cell projection membrane;cell projection part;cell tip;cell-substrate adherens junction;cell-substrate junction;cortical cytoskeleton;cytoplasm;cytoplas…	Gastric acid secretion;Leukocyte transendothelial migration;Pathogenic Escherichia coli infection;Regulation of actin cytoskeleton	+		97	97	78	83.3	83.3	68.9	69.412	0
30.0627	30.1328	30.1613	30.1985	30.1326	30.1533	30.26	30.2253	30.2583	30.3301	30.262	30.3559	30.062	30.0234	30.1317	30.3648	30.3438	30.3988	30.5292	30.7564	30.6803	31.1654	31.261	31.0905	29.6015	29.5008	29.4603	30.4532	30.431	30.5647	30.2722	30.3208	30.3632	31.3863	31.5199	31.4099	autophagy;biological regulation;catabolic process;cell communication;cell differentiation;cell surface receptor linked signaling pathway;cellular catabolic process;cellular component assembly;cellular component organization;cellular component organization or biogenesis;cellular developmental process;cellular macromolecule catabolic process;cellular macromolecule metabolic process;cellular metabol…	binding;catalytic activity;cation binding;enzyme binding;identical protein binding;ion binding;kinase activity;kinase binding;metal ion binding;phosphotransferase activity, alcohol group as acceptor;protein binding;protein domain specific binding;protein kinase activity;protein kinase binding;protein kinase C binding;protein serine/threonine kinase activity;receptor binding;receptor tyrosine kina…	aggresome;autophagic vacuole;cell part;cytoplasm;cytoplasmic mRNA processing body;cytoplasmic part;cytoplasmic vesicle;cytosol;endoplasmic reticulum;endosome;extracellular membrane-bounded organelle;extracellular organelle;extracellular region part;extracellular vesicular exosome;inclusion body;intracellular membrane-bounded organelle;intracellular non-membrane-bounded organelle;intracellular org…	Osteoclast differentiation	+		16	16	16	59.5	59.5	59.5	47.687	0
24.4775	23.096	23.9346	24.6242	23.8321	24.1338	19.2903	20.4432	24.9381	24.0686	24.6436	26.8637	19.8833	19.1353	24.5469	24.6047	24.0914	24.2744	23.3951	23.1142	24.0383	32.2774	32.4231	32.4519	24.5902	24.0353	25.2611	24.2106	20.9025	25.6293	24.5247	25.1434	24.2626	31.8234	32.0791	31.963			cell part;integral to membrane;intrinsic to membrane;membrane part		+		12	12	12	31.3	31.3	31.3	51.396	0
30.7447	30.703	30.7509	30.5675	30.6423	30.6964	30.7257	30.8297	30.8461	30.2469	30.4436	30.2996	30.2136	30.2231	30.2232	30.4271	30.0329	30.0651	30.4138	30.3125	30.4087	30.1987	30.4021	30.4478	30.6434	30.4859	30.5328	30.4951	30.479	30.5635	30.9887	30.8427	30.8239	30.42	30.4609	30.4331	biological regulation;cellular macromolecule metabolic process;cellular metabolic process;cellular nitrogen compound metabolic process;cellular process;macromolecule metabolic process;metabolic process;ncRNA metabolic process;ncRNA processing;nitrogen compound metabolic process;nucleic acid metabolic process;nucleobase-containing compound metabolic process;positive regulation of biological proces…	binding;catalytic activity;methyltransferase activity;nucleic acid binding;RNA binding;S-adenosylmethionine-dependent methyltransferase activity;transferase activity;transferase activity, transferring one-carbon groups	cell part;intracellular non-membrane-bounded organelle;intracellular organelle;intracellular organelle part;intracellular part;non-membrane-bounded organelle;nuclear part;nucleolus;organelle;organelle part		+		26	26	26	34.7	34.7	34.7	94.095	0
35.8997	35.7016	35.7444	35.8652	35.8516	35.8886	35.6771	35.603	35.7478	35.6252	35.7127	35.5933	35.5925	35.5031	35.4669	35.6371	35.4936	35.5145	35.3582	35.4094	35.3694	35.6046	35.5186	35.6259	35.8032	35.5837	35.65	35.7108	35.6816	35.6358	35.7343	35.6684	35.5722	35.7441	35.6712	35.6276	antigen processing and presentation;antigen processing and presentation of exogenous antigen;antigen processing and presentation of exogenous peptide antigen;antigen processing and presentation of exogenous peptide antigen via MHC class II;antigen processing and presentation of peptide antigen;antigen processing and presentation of peptide antigen via MHC class II;antigen processing and presentat…	binding;clathrin binding;clathrin light chain binding;double-stranded RNA binding;enzyme binding;kinase binding;nucleic acid binding;protein binding;protein kinase binding;RNA binding;structural molecule activity	adherens junction;anchoring junction;cell junction;cell part;cell-substrate adherens junction;cell-substrate junction;clathrin coat;clathrin coat of coated pit;clathrin coat of trans-Golgi network vesicle;clathrin coated vesicle membrane;clathrin complex;clathrin vesicle coat;clathrin-coated endocytic vesicle membrane;clathrin-coated vesicle;coated vesicle;coated vesicle membrane;cytoplasm;cytopl…	Bacterial invasion of epithelial cells;Endocrine and other factor-regulated calcium reabsorption;Endocytosis;Huntington's disease;Lysosome	+		147	147	121	81.1	81.1	70.6	192.06	0
30.0145	29.911	29.897	30.1877	30.1476	30.0655	30.0198	29.8959	29.9719	29.2458	29.4586	29.4993	29.112	29.4455	29.2625	29.6262	29.0396	28.9536	29.5114	29.5193	29.4359	29.1926	28.7937	29.1036	29.6495	29.6025	29.5577	29.6877	29.3845	29.5982	29.7535	29.7433	30.0129	29.394	29.497	29.6228	anatomical structure development;cell development;cellular developmental process;cellular metabolic process;cellular process;central nervous system neuron development;cerebellar Purkinje cell layer development;developmental process;electron transport chain;forebrain neuron development;generation of precursor metabolites and energy;hippocampus development;hypothalamus development;metabolic process…	catalytic activity;cation transmembrane transporter activity;hydrogen ion transmembrane transporter activity;inorganic cation transmembrane transporter activity;ion transmembrane transporter activity;monovalent inorganic cation transmembrane transporter activity;oxidoreductase activity;oxidoreductase activity, acting on diphenols and related substances as donors;oxidoreductase activity, acting on…	cell part;cytoplasmic part;intracellular membrane-bounded organelle;intracellular organelle;intracellular organelle part;intracellular part;membrane;membrane part;membrane-bounded organelle;mitochondrial inner membrane;mitochondrial membrane;mitochondrial part;mitochondrion;organelle;organelle inner membrane;organelle membrane;organelle part;respiratory chain	Alzheimer's disease;Cardiac muscle contraction;Huntington's disease;Oxidative phosphorylation;Parkinson's disease	+		8	8	8	96.3	96.3	96.3	9.9062	0
30.824	31.0729	31.0218	30.451	30.5409	30.4956	30.7067	30.5839	30.7625	30.5123	30.6793	30.529	30.2288	30.2407	30.2646	30.2097	30.104	30.1598	30.2261	30.3243	30.4061	30.2125	30.2763	30.1652	30.4607	30.2173	30.3397	30.4693	30.2892	30.6137	30.758	30.7249	30.9081	30.3396	30.1339	30.5347	biological regulation;cell differentiation;cellular developmental process;cellular process;developmental process;osteoblast differentiation;regulation of apoptosis;regulation of biological process;regulation of cell aging;regulation of cell death;regulation of cellular process;regulation of cellular response to stress;regulation of cellular senescence;regulation of developmental process;regulatio…	binding;nucleic acid binding;RNA binding	cell part;intracellular non-membrane-bounded organelle;intracellular organelle;intracellular organelle part;intracellular part;membrane;non-membrane-bounded organelle;nuclear part;nucleolus;organelle;organelle part		+		17	17	17	36.3	36.3	36.3	54.972	0
31.7031	31.7866	31.7522	31.9778	31.8044	31.8258	31.8043	31.8338	31.8057	31.5907	31.6162	31.6025	31.6869	31.4989	31.7171	31.6981	31.8197	31.8379	31.605	31.563	31.6557	31.4316	31.4804	31.6321	31.7445	31.7549	31.7594	31.8733	31.8092	31.9079	31.6407	31.6581	31.6339	31.7652	31.6719	31.6966	amine biosynthetic process;amine metabolic process;anatomical structure development;anion homeostasis;biological regulation;biosynthetic process;carboxylic acid biosynthetic process;carboxylic acid metabolic process;cellular amine metabolic process;cellular amino acid biosynthetic process;cellular amino acid metabolic process;cellular anion homeostasis;cellular biosynthetic process;cellular chemi…	adenyl nucleotide binding;adenyl ribonucleotide binding;ATP binding;binding;catalytic activity;creatine kinase activity;enzyme binding;kinase activity;nucleotide binding;phosphotransferase activity, nitrogenous group as acceptor;protein binding;purine nucleotide binding;purine ribonucleoside triphosphate binding;purine ribonucleotide binding;ribonucleotide binding;transferase activity;transferase…	cell part;cytoplasmic part;cytosol;extracellular membrane-bounded organelle;extracellular organelle;extracellular region part;extracellular vesicular exosome;intracellular membrane-bounded organelle;intracellular organelle;intracellular part;membrane-bounded organelle;membrane-bounded vesicle;mitochondrion;organelle;vesicle	Arginine and proline metabolism	+		19	19	19	69.6	69.6	69.6	42.644	0
29.2385	29.4173	29.3285	29.8487	29.9366	29.8978	29.5836	29.6645	29.5113	29.1613	29.2485	29.3422	29.1404	29.0161	29.1319	28.9231	29.0012	29.1048	29.0868	29.1537	29.2285	28.9399	28.8596	28.8978	29.152	29.1841	29.2101	29.3363	29.4457	29.5287	29.4679	29.5972	29.6904	29.3136	29.2513	29.4216	aerobic respiration;cellular metabolic process;cellular process;cellular respiration;electron transport chain;energy derivation by oxidation of organic compounds;generation of precursor metabolites and energy;metabolic process;mitochondrial electron transport, ubiquinol to cytochrome c;oxidation-reduction process;oxidative phosphorylation;phosphate-containing compound metabolic process;phosphorus…		cell part;cytoplasmic part;intracellular organelle part;intracellular part;macromolecular complex;membrane;membrane part;mitochondrial inner membrane;mitochondrial membrane;mitochondrial membrane part;mitochondrial part;mitochondrial respiratory chain;mitochondrial respiratory chain complex III;organelle inner membrane;organelle membrane;organelle part;protein complex;respiratory chain;respirator…	Alzheimer's disease;Cardiac muscle contraction;Huntington's disease;Oxidative phosphorylation;Parkinson's disease	+		9	9	9	66.7	66.7	66.7	13.53	0
31.5222	31.6105	31.7748	31.8524	31.885	31.841	31.8877	31.8677	31.8411	31.2953	31.2944	31.4541	31.4109	31.331	31.3507	31.3816	31.3515	31.3539	31.2955	31.4343	31.3944	31.2605	31.3463	31.4636	31.4261	31.4649	31.5925	31.6036	31.5438	31.6285	31.9587	31.8943	31.8445	31.5227	31.6653	31.5772	aerobic respiration;cellular metabolic process;cellular process;cellular respiration;electron transport chain;energy derivation by oxidation of organic compounds;generation of precursor metabolites and energy;metabolic process;mitochondrial electron transport, ubiquinol to cytochrome c;oxidation-reduction process;oxidative phosphorylation;phosphate-containing compound metabolic process;phosphorus…	binding;catalytic activity;cation binding;cation transmembrane transporter activity;enzyme binding;hydrogen ion transmembrane transporter activity;inorganic cation transmembrane transporter activity;ion binding;ion transmembrane transporter activity;metal ion binding;monovalent inorganic cation transmembrane transporter activity;oxidoreductase activity;oxidoreductase activity, acting on diphenols…	cell part;cytoplasmic part;intracellular membrane-bounded organelle;intracellular organelle;intracellular organelle part;intracellular part;macromolecular complex;membrane;membrane part;membrane-bounded organelle;mitochondrial inner membrane;mitochondrial membrane;mitochondrial membrane part;mitochondrial part;mitochondrial respiratory chain;mitochondrial respiratory chain complex III;mitochondri…	Alzheimer's disease;Cardiac muscle contraction;Huntington's disease;Oxidative phosphorylation;Parkinson's disease	+		26	26	25	55.4	55.4	55.4	52.645	0
30.3519	30.1494	30.005	30.131	29.8406	30.0493	30.1082	29.9411	30.0144	29.9051	29.8087	29.8756	29.6973	29.9034	29.4941	30.0124	29.5423	29.4361	29.6191	29.6177	29.6275	29.4746	29.3099	29.6008	29.8643	29.9654	29.852	29.8103	29.7305	29.823	29.9796	29.9183	29.7677	29.6518	29.6655	29.6898	actin cytoskeleton organization;actin filament-based process;biological regulation;cellular component organization;cellular component organization at cellular level;cellular component organization or biogenesis;cellular component organization or biogenesis at cellular level;cellular process;cytoskeleton organization;negative regulation of actin filament polymerization;negative regulation of biolo…	actin binding;actin monomer binding;adenyl nucleotide binding;adenyl-nucleotide exchange factor activity;ATPase regulator activity;binding;cytoskeletal protein binding;enzyme regulator activity;lipid binding;nucleoside-triphosphatase regulator activity;nucleotide binding;phosphatidylinositol binding;phosphatidylinositol-4,5-bisphosphate binding;phospholipid binding;protein binding;purine nucleoti…	axon part;cell part;cell projection part;cytoplasm;cytoskeleton;extracellular membrane-bounded organelle;extracellular organelle;extracellular region part;extracellular vesicular exosome;intracellular non-membrane-bounded organelle;intracellular organelle;intracellular part;membrane-bounded organelle;membrane-bounded vesicle;non-membrane-bounded organelle;organelle;synapse part;terminal button;ve…	Regulation of actin cytoskeleton;Shigellosis	+		9	4	4	78.6	18.6	18.6	15.046	0.0035277
29.3897	29.5664	29.7153	29.6157	29.4276	29.5361	29.5495	29.5674	29.6011	29.5143	29.2885	29.4069	29.209	28.8139	28.9834	29.0275	29.251	29.2424	28.8753	29.1237	29.1813	29.1059	29.1981	29.3647	29.5222	29.3746	29.185	29.1595	29.2063	29.062	29.2912	29.271	29.4049	29.3371	29.2129	29.1825	biological regulation;cellular component biogenesis;cellular component biogenesis at cellular level;cellular component organization;cellular component organization at cellular level;cellular component organization or biogenesis;cellular component organization or biogenesis at cellular level;cellular macromolecule metabolic process;cellular metabolic process;cellular process;cellular protein metab…	ATPase binding;binding;enzyme binding;protein binding;protein N-terminus binding	brush border membrane;cell part;cell projection membrane;cell projection part;cytoplasm;cytoplasmic part;cytosol;integral to membrane;intracellular membrane-bounded organelle;intracellular organelle;intracellular organelle part;intracellular part;intrinsic to membrane;macromolecular complex;membrane;membrane part;membrane-bounded organelle;microbody;microbody membrane;microbody part;nuclear part;…	Peroxisome	+		12	12	7	59.2	59.2	34.1	32.806	0
28.9102	28.8402	28.6308	29.1978	29.0687	29.1735	28.9741	28.983	29.0626	28.822	28.8288	28.9296	28.8693	28.8885	28.8241	28.7216	28.7968	28.8149	28.9976	29.11	28.9438	28.7583	28.4969	28.7177	29.0136	28.9316	28.9586	28.902	28.8944	28.9897	29.087	29.0913	29.1003	28.9333	28.8609	28.875	biological regulation;regulation of biological process;regulation of biosynthetic process;regulation of cellular biosynthetic process;regulation of cellular macromolecule biosynthetic process;regulation of cellular metabolic process;regulation of cellular process;regulation of gene expression;regulation of macromolecule biosynthetic process;regulation of macromolecule metabolic process;regulation…	binding;DNA binding;lamin binding;nucleic acid binding;protein binding	cell part;chromatin;chromosomal part;cytoplasm;envelope;integral to membrane;intracellular membrane-bounded organelle;intracellular organelle;intracellular organelle part;intracellular part;intrinsic to membrane;membrane;membrane part;membrane-bounded organelle;nuclear envelope;nuclear inner membrane;nuclear membrane;nuclear part;nucleus;organelle;organelle envelope;organelle inner membrane;organ…		+		14	14	7	25.2	25.2	15	75.491	0
29.5877	29.4485	29.4412	29.6262	29.5344	29.6685	29.4505	29.5248	29.4236	29.0206	29.1301	28.6069	28.8116	28.9881	29.0441	29.2657	28.8989	29.0403	29.2844	29.1071	29.3154	28.9677	28.7435	29.1456	29.1322	28.9186	28.835	28.9152	28.9975	28.9776	29.3208	29.2891	29.137	29.1851	29.1726	29.012	cellular metabolic process;cellular process;electron transport chain;generation of precursor metabolites and energy;metabolic process;oxidation-reduction process;respiratory electron transport chain;response to antibiotic;response to chemical stimulus;response to drug;response to endogenous stimulus;response to hormone stimulus;response to organic substance;response to stimulus;small molecule met…	2 iron, 2 sulfur cluster binding;binding;catalytic activity;cation binding;cation transmembrane transporter activity;hydrogen ion transmembrane transporter activity;inorganic cation transmembrane transporter activity;ion binding;ion transmembrane transporter activity;iron-sulfur cluster binding;metal cluster binding;metal ion binding;monovalent inorganic cation transmembrane transporter activity;…	cell part;cytoplasmic part;intracellular membrane-bounded organelle;intracellular organelle;intracellular organelle part;intracellular part;macromolecular complex;membrane;membrane part;membrane-bounded organelle;mitochondrial inner membrane;mitochondrial membrane;mitochondrial membrane part;mitochondrial part;mitochondrial respiratory chain complex III;mitochondrion;organelle;organelle inner mem…	Alzheimer's disease;Cardiac muscle contraction;Huntington's disease;Oxidative phosphorylation;Parkinson's disease	+		10	10	10	43.8	43.8	43.8	29.668	0
29.6446	29.4185	29.4758	29.715	29.4738	29.5869	29.1976	29.4985	29.4398	29.2459	29.3862	29.4854	28.9526	29.1521	28.9782	28.8664	28.8621	28.7595	29.0661	28.9948	28.9958	28.8636	28.7361	28.8702	29.1089	29.3072	29.3093	28.8405	29.4149	28.9646	29.0623	28.9187	29.2239	29.4509	29.1701	29.1533	cellular macromolecule metabolic process;cellular metabolic process;cellular process;cellular protein metabolic process;macromolecule metabolic process;metabolic process;primary metabolic process;protein folding;protein metabolic process;response to stimulus;response to stress	adenyl nucleotide binding;adenyl ribonucleotide binding;ATP binding;binding;nucleotide binding;purine nucleotide binding;purine ribonucleoside triphosphate binding;purine ribonucleotide binding;ribonucleotide binding	cell part;cytoplasm;intracellular part		+		11	3	3	16.8	7.1	7.1	58.264	0
31.0913	31.0788	31.102	31.0684	31.0166	31.0085	31.1076	30.9145	30.9845	30.7092	30.8249	30.7179	30.8796	30.6855	30.6686	30.9727	30.8872	30.9487	30.7237	30.8643	30.8498	30.8167	30.7078	30.8264	31.1314	30.8206	30.8497	31.001	30.9594	31.0103	31.1813	31.0444	31.0368	30.7413	30.7613	30.6674			cell part;integral to membrane;intracellular non-membrane-bounded organelle;intracellular organelle;intracellular organelle part;intracellular part;intrinsic to membrane;membrane;membrane part;non-membrane-bounded organelle;nuclear membrane;nuclear part;nucleolus;organelle;organelle membrane;organelle part		+		32	32	32	28.6	28.6	28.6	143.7	0
29.0869	29.056	28.9047	29.0313	29.0027	29.0886	28.8575	28.8486	28.7221	28.6118	28.8574	28.6351	28.455	27.2145	27.8968	28.5001	28.7199	28.4325	28.384	28.6575	28.6772	28.0881	27.8448	27.6236	28.6422	28.6608	28.6627	28.517	28.6262	28.5316	28.6784	28.8297	28.9046	28.3026	28.4655	28.3042	biological regulation;biosynthetic process;cell communication;cell differentiation;cellular biosynthetic process;cellular developmental process;cellular macromolecule biosynthetic process;cellular macromolecule metabolic process;cellular metabolic process;cellular nitrogen compound metabolic process;cellular process;cellular response to external stimulus;cellular response to extracellular stimulu…	binding;catalytic activity;core promoter binding;DNA binding;DNA polymerase activity;DNA-directed DNA polymerase activity;nucleic acid binding;nucleotidyltransferase activity;protein binding;protein binding transcription factor activity;regulatory region DNA binding;regulatory region nucleic acid binding;sequence-specific DNA binding;transcription cofactor activity;transcription corepressor activ…	cell part;cytoplasm;intracellular membrane-bounded organelle;intracellular non-membrane-bounded organelle;intracellular organelle;intracellular organelle part;intracellular part;macromolecular complex;membrane;membrane-bounded organelle;NLS-dependent protein nuclear import complex;non-membrane-bounded organelle;nuclear part;nucleocytoplasmic shuttling complex;nucleolus;nucleus;organelle;organelle…		+		21	21	21	20.5	20.5	20.5	148.85	0
25.4655	25.7337	26.0478	25.6055	25.5398	25.8381	25.7503	25.1053	25.4798	24.802	25.5673	24.9899	24.7572	24.3168	24.3901	23.9754	24.5665	24.5908	24.3489	24.4948	24.1888	25.0674	23.9928	24.2034	25.6575	25.462	25.6696	25.5394	25.4393	25.5522	25.8197	25.3944	25.5272	25.2821	25.3391	25.0393	cellular macromolecule metabolic process;cellular metabolic process;cellular nitrogen compound metabolic process;cellular process;macromolecule metabolic process;metabolic process;nitrogen compound metabolic process;nucleic acid metabolic process;nucleobase-containing compound metabolic process;primary metabolic process;RNA metabolic process;RNA secondary structure unwinding	adenyl nucleotide binding;adenyl ribonucleotide binding;ATP binding;ATPase activity;ATPase activity, coupled;ATP-dependent helicase activity;ATP-dependent RNA helicase activity;binding;catalytic activity;helicase activity;hydrolase activity;hydrolase activity, acting on acid anhydrides;hydrolase activity, acting on acid anhydrides, in phosphorus-containing anhydrides;nucleoside-triphosphatase act…	cell part;cytoplasm;cytoplasmic part;intracellular membrane-bounded organelle;intracellular non-membrane-bounded organelle;intracellular organelle;intracellular organelle part;intracellular part;membrane-bounded organelle;mitochondrial nucleoid;mitochondrial part;mitochondrion;non-membrane-bounded organelle;nuclear part;nucleoid;nucleolus;nucleus;organelle;organelle part		+		4	4	4	9.8	9.8	9.8	59.58	0
29.5282	29.6542	29.8454	29.806	29.4983	29.5609	29.6118	29.5882	29.5726	29.7594	29.649	29.6509	29.6416	29.6721	29.6626	29.7834	29.7451	29.722	29.506	29.4484	29.544	30.0847	29.9246	30.2319	29.6625	29.7153	29.7108	29.7597	29.9556	29.9241	30.0599	29.9985	30.1471	30.0576	30.0814	29.9111	biological adhesion;biological regulation;cell adhesion;cell surface receptor linked signaling pathway;cell-cell adhesion;cellular macromolecule metabolic process;cellular metabolic process;cellular process;cellular protein metabolic process;cellular response to stimulus;detection of abiotic stimulus;detection of external stimulus;detection of light stimulus;detection of stimulus;detection of vis…	aminopeptidase activity;binding;catalytic activity;cation binding;exopeptidase activity;hydrolase activity;ion binding;metal ion binding;metalloaminopeptidase activity;metalloexopeptidase activity;metallopeptidase activity;peptidase activity;peptidase activity, acting on L-amino acid peptides	cell part;cytoplasm;cytoplasmic part;cytosol;cytosolic part;cytosolic ribosome;intracellular membrane-bounded organelle;intracellular non-membrane-bounded organelle;intracellular organelle;intracellular part;macromolecular complex;membrane-bounded organelle;non-membrane-bounded organelle;nucleus;organelle;ribonucleoprotein complex;ribosome		+		12	12	12	51.3	51.3	51.3	43.215	0
30.3515	29.5654	30.0045	29.4989	28.9691	29.3501	29.0531	29.3115	29.0142	29.5875	28.9998	29.4837	29.5831	29.4825	29.2626	30.4612	28.9988	29.2119	29.2652	28.9584	28.9307	30.2901	29.8153	30.5904	30.4672	29.9943	29.7194	30.3528	30.681	30.0892	30.7909	30.2334	30.6079	30.9285	30.9487	30.0144	antibacterial humoral response;antimicrobial humoral response;biosynthetic process;catabolic process;cellular biosynthetic process;cellular catabolic process;cellular component disassembly;cellular component disassembly at cellular level;cellular component organization;cellular component organization at cellular level;cellular component organization or biogenesis;cellular component organization o…	binding;nucleic acid binding;RNA binding;structural constituent of ribosome;structural molecule activity	cell part;cytoplasmic part;cytosol;cytosolic large ribosomal subunit;extracellular region part;extracellular space;intracellular non-membrane-bounded organelle;intracellular organelle;intracellular organelle part;intracellular part;large ribosomal subunit;macromolecular complex;non-membrane-bounded organelle;organelle;organelle part;ribonucleoprotein complex;ribosome	Ribosome	+		2	2	2	23.5	23.5	23.5	6.3225	0.00066548
29.2252	29.1559	29.2194	29.1869	29.1753	29.0997	29.1493	29.1642	29.0455	29.1097	29.1324	29.243	29.1545	29.2825	29.0076	29.1419	29.1109	29.0864	29.0651	29.0318	28.9892	29.4509	29.4694	29.3927	29.4048	29.2856	29.1975	29.4053	29.5026	29.411	29.5788	29.3156	29.3017	29.5669	29.556	29.4604	biosynthetic process;cellular biosynthetic process;cellular component disassembly;cellular component disassembly at cellular level;cellular component organization;cellular component organization at cellular level;cellular component organization or biogenesis;cellular component organization or biogenesis at cellular level;cellular macromolecular complex disassembly;cellular macromolecular complex …		cell part;cytoplasmic part;intracellular non-membrane-bounded organelle;intracellular organelle;intracellular organelle part;intracellular part;macromolecular complex;membrane;mitochondrial inner membrane;mitochondrial membrane;mitochondrial part;non-membrane-bounded organelle;organelle;organelle inner membrane;organelle membrane;organelle part;ribonucleoprotein complex;ribosome		+		5	5	5	49.4	49.4	49.4	18.325	0
30.1985	30.3167	30.4689	30.3518	30.2715	30.3676	30.5127	30.4051	30.3526	30.5949	30.4521	30.6486	30.5613	30.4233	30.5721	30.3413	30.4169	30.5208	30.3846	30.4513	30.3993	30.636	30.499	30.9548	30.6534	30.3721	30.6124	30.688	30.6379	30.69	30.5079	30.5959	30.5015	30.9267	30.7969	30.776		binding;GTP binding;guanyl nucleotide binding;guanyl ribonucleotide binding;nucleotide binding;purine nucleotide binding;purine ribonucleoside triphosphate binding;purine ribonucleotide binding;ribonucleotide binding	cell part;cytoplasm;cytoskeleton;intracellular non-membrane-bounded organelle;intracellular organelle;intracellular part;non-membrane-bounded organelle;organelle		+		20	12	12	55.2	40.1	40.1	49.355	0
30.8739	30.9277	31.0714	31.1169	31.1114	31.0598	31.1817	31.1246	31.042	31.2903	31.2863	31.4313	31.3767	31.2194	31.2365	31.0727	31.231	31.1874	31.0623	31.1328	31.1991	31.4747	31.1473	31.5706	31.4881	31.2661	31.3487	31.442	31.4683	31.4415	31.3638	31.2869	31.2815	31.6012	31.6645	31.5414	amine biosynthetic process;amine metabolic process;anatomical structure development;betaine biosynthetic process;betaine metabolic process;biological regulation;biosynthetic process;carbohydrate biosynthetic process;carbohydrate metabolic process;carboxylic acid biosynthetic process;carboxylic acid catabolic process;carboxylic acid metabolic process;cardiac cell differentiation;cardiac muscle cel…	acyl-CoA dehydrogenase activity;binding;catalytic activity;coenzyme binding;cofactor binding;flavin adenine dinucleotide binding;identical protein binding;medium-chain-acyl-CoA dehydrogenase activity;oxidoreductase activity;oxidoreductase activity, acting on the CH-CH group of donors;protein binding	axon;cell part;cell projection;cytoplasmic part;extracellular membrane-bounded organelle;extracellular organelle;extracellular region part;extracellular vesicular exosome;intracellular membrane-bounded organelle;intracellular organelle;intracellular organelle lumen;intracellular organelle part;intracellular part;membrane-bounded organelle;membrane-bounded vesicle;membrane-enclosed lumen;mitochond…	beta-Alanine metabolism;Fatty acid metabolism;PPAR signaling pathway;Propanoate metabolism;Valine, leucine and isoleucine degradation	+		21	21	21	60.5	60.5	60.5	42.426	0
31.3187	31.1965	31.2196	31.402	31.3943	31.3191	31.473	31.5499	31.5845	31.6107	31.534	31.6798	31.4587	31.4884	31.4616	31.3933	31.5473	31.6009	31.5659	31.423	31.5029	31.716	31.6441	31.6344	31.6398	31.6806	31.7982	31.8505	31.8735	31.8767	32.0344	31.9572	31.989	32.0488	31.8847	31.9028	biological regulation;cellular macromolecule metabolic process;cellular metabolic process;cellular nitrogen compound metabolic process;cellular process;gene expression;macromolecule metabolic process;metabolic process;mRNA metabolic process;mRNA processing;nitrogen compound metabolic process;nuclear mRNA splicing, via spliceosome;nucleic acid metabolic process;nucleobase-containing compound metab…	binding;nucleic acid binding;nucleotide binding;poly(U) RNA binding;poly-pyrimidine tract binding;RNA binding;single-stranded RNA binding	catalytic step 2 spliceosome;cell part;intracellular membrane-bounded organelle;intracellular organelle;intracellular organelle part;intracellular part;macromolecular complex;membrane;membrane-bounded organelle;nuclear part;nucleoplasm;nucleus;organelle;organelle part;ribonucleoprotein complex;spliceosomal complex		+		18	16	9	45.7	43.4	29.8	47.087	0
34.1083	34.0089	34.1276	34.1303	33.9886	34.0381	34.0845	33.9918	33.8967	34.3723	34.21	34.2603	33.9423	34.1233	34.0537	34.1342	34.0416	34.0233	33.8404	33.8082	33.8704	34.1778	34.0969	34.2272	34.1566	34.1586	34.1169	34.3139	34.1928	34.3116	34.1338	34.1735	34.1346	34.4248	34.1977	34.3669	actin filament-based movement;actin filament-based process;actin-mediated cell contraction;actin-myosin filament sliding;anatomical structure development;axon guidance;biological regulation;cell surface receptor linked signaling pathway;cellular component movement;cellular process;cellular response to stimulus;chemotaxis;developmental process;enzyme linked receptor protein signaling pathway;ephri…	actin-dependent ATPase activity;ATPase activity;ATPase activity, coupled;binding;calcium ion binding;catalytic activity;cation binding;hydrolase activity;hydrolase activity, acting on acid anhydrides;hydrolase activity, acting on acid anhydrides, in phosphorus-containing anhydrides;ion binding;metal ion binding;motor activity;nucleoside-triphosphatase activity;pyrophosphatase activity;structural …	brush border;cell part;cell projection;cytoplasmic part;cytoskeletal part;cytosol;extracellular membrane-bounded organelle;extracellular organelle;extracellular region part;extracellular vesicular exosome;intracellular organelle part;intracellular part;macromolecular complex;membrane;membrane-bounded organelle;membrane-bounded vesicle;myosin complex;organelle;organelle part;protein complex;unconv…	Vascular smooth muscle contraction	+		16	16	13	73.1	73.1	64.1	16.29	0
32.5278	32.4997	32.6794	32.5896	32.5643	32.4878	32.6075	32.5585	32.602	32.6461	32.6391	32.6317	32.6694	32.6775	32.6507	32.6824	32.7127	32.6419	32.5992	32.6798	32.6549	32.7844	32.6809	32.9012	32.7008	32.7248	32.7386	32.7319	32.866	32.8161	32.7165	32.6845	32.7054	32.8032	32.8898	32.8941	2-oxoglutarate metabolic process;acetyl-CoA catabolic process;acetyl-CoA metabolic process;amine metabolic process;anatomical structure development;carbohydrate metabolic process;carboxylic acid metabolic process;catabolic process;cellular aldehyde metabolic process;cellular amine metabolic process;cellular amino acid metabolic process;cellular carbohydrate metabolic process;cellular catabolic pr…	binding;catalytic activity;cation binding;coenzyme binding;cofactor binding;identical protein binding;ion binding;isocitrate dehydrogenase (NADP+) activity;isocitrate dehydrogenase activity;magnesium ion binding;metal ion binding;NAD binding;NADP binding;nucleotide binding;oxidoreductase activity;oxidoreductase activity, acting on CH-OH group of donors;oxidoreductase activity, acting on the CH-OH…	cell part;cytoplasm;cytoplasmic part;cytosol;extracellular membrane-bounded organelle;extracellular organelle;extracellular region part;extracellular vesicular exosome;intracellular membrane-bounded organelle;intracellular organelle;intracellular organelle lumen;intracellular organelle part;intracellular part;membrane-bounded organelle;membrane-bounded vesicle;membrane-enclosed lumen;microbody;mi…	Carbon fixation pathways in prokaryotes;Citrate cycle (TCA cycle);Glutathione metabolism;Peroxisome	+		34	34	33	78.3	78.3	78.3	46.659	0
35.223	35.1895	35.1163	35.2977	35.1617	35.186	35.2556	35.3354	35.2032	35.3693	35.3415	35.4539	35.2208	35.3224	35.4371	35.3976	35.3023	35.2266	35.3602	35.3091	35.3029	35.5034	35.5654	35.6355	35.2749	35.3358	35.3998	35.4088	35.4289	35.5369	35.4117	35.4212	35.4112	35.5759	35.6626	35.6185	apoptosis;B cell activation;B cell activation involved in immune response;B cell differentiation;biological regulation;carbohydrate homeostasis;cell activation;cell activation involved in immune response;cell death;cell differentiation;cellular chemical homeostasis;cellular developmental process;cellular glucose homeostasis;cellular homeostasis;cellular process;cellular response to carbohydrate s…	binding;carbohydrate binding;disaccharide binding;galactoside binding;lactose binding;molecular transducer activity;monosaccharide binding;signal transducer activity;sugar binding	cell part;cell surface;cytoplasm;extracellular matrix;extracellular membrane-bounded organelle;extracellular organelle;extracellular region part;extracellular space;extracellular vesicular exosome;intracellular;intracellular membrane-bounded organelle;intracellular organelle;intracellular part;membrane-bounded organelle;membrane-bounded vesicle;nucleus;organelle;proteinaceous extracellular matrix…		+		18	18	18	94.1	94.1	94.1	14.716	0
30.6599	30.9358	30.8261	30.8755	30.7661	30.8539	30.844	30.8164	30.8412	30.8958	30.7965	30.8768	30.9553	30.7879	30.9267	30.7965	30.8141	30.9415	30.8467	30.8502	30.8216	30.9749	30.9241	30.991	30.9648	30.7447	30.9077	31.031	31.0889	31.1618	31.093	30.9283	31.1048	31.1834	31.2108	31.1123	cellular macromolecule metabolic process;cellular metabolic process;cellular nitrogen compound metabolic process;cellular process;gene expression;macromolecule metabolic process;metabolic process;mRNA metabolic process;mRNA processing;nitrogen compound metabolic process;nuclear mRNA splicing, via spliceosome;nucleic acid metabolic process;nucleobase-containing compound metabolic process;primary m…		catalytic step 2 spliceosome;cell part;intracellular organelle part;intracellular part;macromolecular complex;nuclear part;nucleoplasm;organelle part;ribonucleoprotein complex;small nuclear ribonucleoprotein complex;spliceosomal complex;U2 snRNP;viral nucleocapsid;virion part	Spliceosome	+		17	17	17	62.7	62.7	62.7	28.415	0
30.0953	30.1478	30.1561	30.453	30.2696	30.2803	30.2521	30.1635	30.2402	30.3035	30.3416	30.4209	30.0688	29.9485	30.0683	30.3321	30.2395	30.3223	30.1604	30.1284	30.1465	30.4632	30.5094	30.5035	30.2644	30.1879	30.178	30.5413	30.5103	30.4827	30.4065	30.4346	30.2824	30.5851	30.7483	30.6097	anatomical structure development;anatomical structure morphogenesis;biological regulation;cell surface receptor linked signaling pathway;cellular component organization;cellular component organization or biogenesis;cellular membrane organization;cellular process;cellular response to stimulus;developmental process;endocytosis;enzyme linked receptor protein signaling pathway;establishment of locali…	binding;carbohydrate binding;carboxylic acid binding;catalytic activity;glycoprotein binding;G-protein coupled receptor activity;identical protein binding;insulin-like growth factor-activated receptor activity;isoprenoid binding;kinase activity;lipid binding;mannose binding;molecular transducer activity;monocarboxylic acid binding;monosaccharide binding;phosphoprotein binding;phosphotransferase a…	adherens junction;anchoring junction;cell junction;cell part;cell surface;cell-substrate adherens junction;cell-substrate junction;clathrin coat;clathrin-coated vesicle;coated vesicle;cytoplasm;cytoplasmic membrane-bounded vesicle;cytoplasmic part;cytoplasmic vesicle;early endosome;endocytic vesicle;endosome;extracellular membrane-bounded organelle;extracellular organelle;extracellular region par…	Lysosome	+		40	40	40	21.5	21.5	21.5	274.37	0
35.0244	34.9024	34.8877	34.892	34.8379	34.8684	34.7842	34.8021	34.8251	34.9383	34.8961	34.9768	34.9634	35.027	34.9066	34.9947	34.9161	34.9295	34.9244	34.8688	34.8767	34.988	34.9998	35.0236	35.0228	34.9473	34.927	34.9966	35.0063	35.0837	34.9463	34.9369	34.8716	34.9546	35.0559	35.043	anatomical structure development;apoptosis;biological regulation;biosynthetic process;cell death;cellular biosynthetic process;cellular component organization;cellular component organization or biogenesis;cellular macromolecule metabolic process;cellular metabolic process;cellular nitrogen compound metabolic process;cellular process;cellular response to stimulus;death;developmental process;establ…	binding;protein binding;protein N-terminus binding	adherens junction;anchoring junction;cell junction;cell part;cell-substrate adherens junction;cell-substrate junction;cytoplasm;cytoplasmic part;cytoplasmic vesicle membrane;cytoplasmic vesicle part;cytosol;extracellular membrane-bounded organelle;extracellular organelle;extracellular region part;extracellular vesicular exosome;focal adhesion;intracellular organelle part;intracellular part;macrom…	Cell cycle;Neurotrophin signaling pathway;Oocyte meiosis	+		38	32	31	90.6	90.6	87.8	27.764	0
32.2038	32.1456	32.099	32.3479	32.3191	32.2692	32.2392	32.1159	32.1832	32.3563	32.4501	32.3198	32.2416	32.1603	32.1976	32.336	32.2251	32.297	32.1685	32.1481	32.2128	32.5296	32.3764	32.571	32.4266	32.1943	32.2594	32.4933	32.3818	32.3315	32.3834	32.228	32.2764	32.4797	32.5246	32.438	adherens junction assembly;adherens junction organization;anatomical structure development;anatomical structure formation involved in morphogenesis;anatomical structure homeostasis;anatomical structure morphogenesis;androgen receptor signaling pathway;anterior/posterior axis specification;apoptosis;appendage morphogenesis;axis specification;biological adhesion;biological regulation;biosynthetic p…	activating transcription factor binding;alpha-catenin binding;androgen receptor binding;binding;cadherin binding;cell adhesion molecule binding;DNA binding;double-stranded DNA binding;enzyme binding;estrogen receptor binding;hormone receptor binding;ion channel binding;I-SMAD binding;kinase binding;molecular transducer activity;nuclear hormone receptor binding;nucleic acid binding;nucleic acid bi…	adherens junction;anchoring junction;apical part of cell;basolateral plasma membrane;beta-catenin destruction complex;beta-catenin-TCF7L2 complex;catenin complex;catenin-TCF7L2 complex;cell cortex;cell junction;cell part;cell periphery;cell projection;cell projection membrane;cell projection part;cell-cell adherens junction;cell-cell junction;cell-substrate adherens junction;cell-substrate juncti…	Adherens junction;Arrhythmogenic right ventricular cardiomyopathy (ARVC);Bacterial invasion of epithelial cells;Basal cell carcinoma;Colorectal cancer;Endometrial cancer;Focal adhesion;Leukocyte transendothelial migration;Melanogenesis;Pathogenic Escherichia coli infection;Pathways in cancer;Prostate cancer;Thyroid cancer;Tight junction;Wnt signaling pathway	+		35	35	30	54.2	54.2	48.8	85.496	0
32.1102	32.2198	32.2839	32.1943	32.1139	32.2914	32.1276	32.074	32.1274	32.1635	32.2208	32.2564	31.9539	31.8875	31.9729	32.2466	32.1056	32.1729	32.1383	32.1408	32.0809	32.2652	32.2921	32.3984	32.1266	32.0409	32.1263	32.1839	32.1883	32.223	32.1551	32.1661	32.0906	32.3541	32.2112	32.2127	actin filament capping;anatomical structure development;apical protein localization;asymmetric protein localization;biological regulation;cell development;cell projection assembly;cell projection organization;cellular component assembly;cellular component assembly at cellular level;cellular component organization;cellular component organization at cellular level;cellular component organization or…		adherens junction;anchoring junction;apical part of cell;cell division site part;cell junction;cell part;cell periphery;cell pole;cell projection;cell tip;cell-substrate adherens junction;cell-substrate junction;cleavage furrow;cytoplasm;cytoskeleton;extracellular membrane-bounded organelle;extracellular organelle;extracellular region part;extracellular space;extracellular vesicular exosome;extri…	Regulation of actin cytoskeleton	+		64	38	38	71.2	49.6	49.6	68.563	0
32.473	32.5114	32.6146	32.5444	32.5469	32.5742	32.5735	32.4719	32.51	32.6171	32.6507	32.7116	32.603	32.5469	32.5521	32.4847	32.5904	32.6207	32.5261	32.5317	32.606	32.805	32.68	32.8539	32.7316	32.5927	32.5995	32.8509	32.8327	32.7763	32.8041	32.6721	32.6647	32.9736	32.905	32.9014	actin cytoskeleton organization;actin filament-based movement;actin filament-based process;actomyosin structure organization;adult heart development;anatomical structure development;anatomical structure formation involved in morphogenesis;axon guidance;biological adhesion;biological regulation;cardiac cell development;cardiac muscle cell development;cardiac myofibril assembly;cell adhesion;cell c…	actin binding;actin filament binding;actin-dependent ATPase activity;adenyl nucleotide binding;adenyl ribonucleotide binding;ADP binding;ATP binding;ATPase activity;ATPase activity, coupled;binding;catalytic activity;cytoskeletal protein binding;hydrolase activity;hydrolase activity, acting on acid anhydrides;hydrolase activity, acting on acid anhydrides, in phosphorus-containing anhydrides;micro…	actin cytoskeleton;actin filament bundle;actomyosin;axon;cell body;cell cortex;cell division site part;cell part;cell projection;cell projection part;cleavage furrow;cytoplasm;cytoplasmic part;cytoskeletal part;cytoskeleton;cytosol;dendritic spine;extracellular membrane-bounded organelle;extracellular organelle;extracellular region part;extracellular vesicular exosome;growth cone;intracellular me…	Tight junction;Viral myocarditis	+		138	102	93	62.2	50.8	47.7	229	0
34.2179	34.122	34.1186	34.2715	34.25	34.2386	34.2076	34.2033	34.2344	34.3549	34.3857	34.3622	34.2904	34.2815	34.2701	34.4303	34.3123	34.3411	34.2647	34.2408	34.2538	34.4656	34.358	34.5111	34.4196	34.2863	34.2763	34.3666	34.3883	34.3599	34.3312	34.3048	34.3123	34.5057	34.4571	34.4445	anatomical structure development;biological regulation;cell development;cell surface receptor linked signaling pathway;cellular developmental process;cellular metabolic process;cellular process;cellular response to calcium ion;cellular response to chemical stimulus;cellular response to endogenous stimulus;cellular response to epidermal growth factor stimulus;cellular response to fibroblast growth…	binding;calcium ion binding;calmodulin binding;cation binding;enzyme activator activity;enzyme binding;enzyme inhibitor activity;enzyme regulator activity;GTPase activator activity;GTPase inhibitor activity;GTPase regulator activity;ion binding;kinase activator activity;kinase binding;kinase regulator activity;lipid binding;metal ion binding;nucleoside-triphosphatase regulator activity;phosphatas…	actin filament;adherens junction;anchoring junction;axon;cell junction;cell leading edge;cell part;cell projection;cell projection part;cell-substrate adherens junction;cell-substrate junction;cytoplasm;cytoplasmic part;cytoskeletal part;cytosol;extracellular membrane-bounded organelle;extracellular organelle;extracellular region part;extracellular vesicular exosome;extrinsic to internal side of …	Regulation of actin cytoskeleton	+		106	106	101	67	67	64.8	189.25	0
32.834	32.8244	32.8782	32.9175	32.9379	32.9353	32.8781	32.9817	32.8932	32.9862	33.0503	33.0538	32.8985	32.9092	32.8976	32.9014	32.9048	32.8925	32.888	32.8648	32.884	32.9895	33.0547	33.0455	33.0693	32.9963	32.9131	33.0249	33.1356	33.0829	32.9426	32.9593	32.95	33.1555	33.1795	33.0828	alcohol metabolic process;amine biosynthetic process;amine catabolic process;amine metabolic process;aspartate family amino acid catabolic process;aspartate family amino acid metabolic process;betaine biosynthetic process;betaine metabolic process;biosynthetic process;carboxylic acid biosynthetic process;carboxylic acid catabolic process;carboxylic acid metabolic process;catabolic process;cellula…	aldehyde dehydrogenase (NAD) activity;betaine-aldehyde dehydrogenase activity;catalytic activity;L-aminoadipate-semialdehyde dehydrogenase activity;oxidoreductase activity;oxidoreductase activity, acting on the aldehyde or oxo group of donors;oxidoreductase activity, acting on the aldehyde or oxo group of donors, NAD or NADP as acceptor	cell part;cytoplasm;cytoplasmic part;cytosol;extracellular membrane-bounded organelle;extracellular organelle;extracellular region part;extracellular vesicular exosome;intracellular membrane-bounded organelle;intracellular organelle;intracellular organelle lumen;intracellular organelle part;intracellular part;membrane-bounded organelle;membrane-bounded vesicle;membrane-enclosed lumen;mitochondria…	Arginine and proline metabolism;Ascorbate and aldarate metabolism;beta-Alanine metabolism;Fatty acid metabolism;Glycerolipid metabolism;Glycine, serine and threonine metabolism;Glycolysis / Gluconeogenesis;Histidine metabolism;Lysine biosynthesis;Lysine degradation;Propanoate metabolism;Pyruvate metabolism;Tryptophan metabolism;Valine, leucine and isoleucine degradation	+		39	39	39	75.3	75.3	75.3	55.366	0
34.2303	34.2083	34.2516	34.1823	34.098	34.1446	34.1602	34.211	34.2445	34.2982	34.2186	34.3156	34.3023	34.3206	34.3625	34.2274	34.3198	34.3406	34.3532	34.2565	34.2358	34.4114	34.4444	34.3816	34.1892	34.2628	34.3798	34.4449	34.4494	34.5414	34.3862	34.4407	34.4405	34.6161	34.7312	34.771	biological regulation;cell surface receptor linked signaling pathway;cellular component movement;cellular process;cellular response to stimulus;enzyme linked receptor protein signaling pathway;intracellular signal transduction;negative regulation of apoptosis;negative regulation of axonogenesis;negative regulation of biological process;negative regulation of cell adhesion;negative regulation of c…	enzyme activator activity;enzyme regulator activity;GDP-dissociation inhibitor activity;GTPase activator activity;GTPase regulator activity;nucleoside-triphosphatase regulator activity;Rho GDP-dissociation inhibitor activity;small GTPase regulator activity	cell part;cytoplasm;cytoplasmic part;cytoskeleton;cytosol;extracellular membrane-bounded organelle;extracellular organelle;extracellular region part;extracellular vesicular exosome;immunological synapse;intracellular non-membrane-bounded organelle;intracellular organelle;intracellular part;membrane part;membrane-bounded organelle;membrane-bounded vesicle;non-membrane-bounded organelle;organelle;p…	Neurotrophin signaling pathway;Vasopressin-regulated water reabsorption	+		22	22	22	82.8	82.8	82.8	23.207	0
31.3813	31.4341	31.5439	31.5714	31.535	31.3541	31.4769	31.3706	31.3975	31.8209	31.7074	31.767	31.6749	31.6658	31.6659	31.5353	31.6917	31.8436	31.6138	31.5426	31.5244	31.8655	31.9246	31.9403	31.8626	31.6327	31.6227	31.8246	31.8781	31.9719	31.7313	31.7902	31.3513	32.0204	32.0863	32.0527	acetyl-CoA catabolic process;acetyl-CoA metabolic process;carboxylic acid metabolic process;catabolic process;cellular catabolic process;cellular ketone metabolic process;cellular metabolic process;cellular process;coenzyme catabolic process;coenzyme metabolic process;cofactor catabolic process;cofactor metabolic process;dicarboxylic acid metabolic process;metabolic process;organic acid metabolic…	acid-thiol ligase activity;ATP citrate synthase activity;binding;catalytic activity;CoA-ligase activity;cofactor binding;GDP binding;GTP binding;guanyl nucleotide binding;guanyl ribonucleotide binding;ligase activity;ligase activity, forming carbon-sulfur bonds;nucleotide binding;purine nucleotide binding;purine ribonucleoside triphosphate binding;purine ribonucleotide binding;ribonucleotide bind…	cell part;cytoplasm;cytoplasmic part;extracellular membrane-bounded organelle;extracellular organelle;extracellular region part;extracellular vesicular exosome;intracellular membrane-bounded organelle;intracellular organelle;intracellular organelle lumen;intracellular organelle part;intracellular part;macromolecular complex;membrane;membrane-bounded organelle;membrane-bounded vesicle;membrane-enc…	Citrate cycle (TCA cycle);Propanoate metabolism	+		20	20	20	47.7	47.7	47.7	36.249	0
37.2081	37.2554	37.3381	37.4537	37.3122	37.3663	37.3085	37.2933	37.3308	37.3795	37.4534	37.4836	37.2538	37.3886	37.3918	37.3977	37.3127	37.3279	37.2581	37.2287	37.2632	37.4119	37.4516	37.4308	37.2169	37.2753	37.2676	37.4446	37.4429	37.4867	37.3849	37.3757	37.4305	37.462	37.4338	37.5245	androgen receptor signaling pathway;biological regulation;biosynthetic process;cellular biosynthetic process;cellular component assembly;cellular component organization;cellular component organization or biogenesis;cellular macromolecule biosynthetic process;cellular macromolecule metabolic process;cellular metabolic process;cellular nitrogen compound metabolic process;cellular process;cellular r…	androgen receptor binding;binding;core promoter binding;core promoter sequence-specific DNA binding;DNA binding;estrogen receptor binding;glucocorticoid receptor binding;hormone receptor binding;nuclear hormone receptor binding;nucleic acid binding;protein binding;protein binding transcription factor activity;receptor binding;regulatory region DNA binding;regulatory region nucleic acid binding;se…	actin cytoskeleton;adherens junction;anchoring junction;cell junction;cell part;cell-cell contact zone;cell-cell junction;cell-substrate adherens junction;cell-substrate junction;chromatin remodeling complex;contractile fiber part;costamere;cytoplasm;cytoplasmic part;cytoskeleton;cytosol;extracellular membrane-bounded organelle;extracellular organelle;extracellular region part;extracellular vesic…		+		517	517	517	88.1	88.1	88.1	629.09	0
28.422	28.4087	28.3385	28.779	28.6615	28.8156	28.4511	28.4844	28.499	28.5554	28.685	28.7551	28.4662	28.6653	28.5561	28.8474	28.6674	28.6374	28.6527	28.5998	28.3421	28.7744	28.8041	28.6425	28.752	28.6631	28.632	28.9585	28.7918	28.9185	28.7348	28.6436	28.6868	29.0573	28.7974	29.0156	carboxylic acid catabolic process;carboxylic acid metabolic process;catabolic process;cellular catabolic process;cellular ketone metabolic process;cellular lipid catabolic process;cellular lipid metabolic process;cellular metabolic process;cellular process;fatty acid beta-oxidation;fatty acid catabolic process;fatty acid metabolic process;fatty acid oxidation;lipid catabolic process;lipid metabol…	binding;catalytic activity;isomerase activity;protein binding;receptor binding	cell part;cytoplasmic part;extracellular membrane-bounded organelle;extracellular organelle;extracellular region part;extracellular vesicular exosome;intracellular membrane-bounded organelle;intracellular organelle;intracellular part;membrane;membrane-bounded organelle;membrane-bounded vesicle;microbody;mitochondrion;organelle;peroxisome;vesicle	Peroxisome	+		15	8	8	47.6	27.4	27.4	35.816	0
34.1634	34.1718	34.141	34.3354	34.2621	34.3165	34.3386	34.3593	34.4232	34.4449	34.5241	34.4929	34.3402	34.3368	34.348	34.519	34.5823	34.5387	34.5252	34.4809	34.4926	34.6337	34.675	34.6242	34.5285	34.5142	34.4877	34.7222	34.7049	34.8568	34.8722	34.7756	34.8268	34.87	34.8227	34.8507	biological regulation;C21-steroid hormone metabolic process;cell activation;cell differentiation;cellular developmental process;cellular hormone metabolic process;cellular metabolic process;cellular process;cellular response to chemical stimulus;cellular response to oxidative stress;cellular response to stimulus;cellular response to stress;developmental process;hormone metabolic process;immune sy…	carbonyl reductase (NADPH) activity;catalytic activity;oxidoreductase activity;oxidoreductase activity, acting on CH-OH group of donors;oxidoreductase activity, acting on the CH-OH group of donors, NAD or NADP as acceptor	cell part;cytoplasm;cytoplasmic part;envelope;extracellular membrane-bounded organelle;extracellular organelle;extracellular region part;extracellular vesicular exosome;intracellular membrane-bounded organelle;intracellular organelle;intracellular organelle lumen;intracellular organelle part;intracellular part;membrane-bounded organelle;membrane-bounded vesicle;membrane-enclosed lumen;mitochondri…		+		24	24	24	71.1	71.1	71.1	29.926	0
32.4551	32.4564	32.5789	32.7426	32.6931	32.7214	32.7188	32.7016	32.7279	32.8307	32.8165	32.8037	32.7567	32.6984	32.7124	32.934	32.884	32.8049	32.7142	32.718	32.7263	32.8432	32.8507	32.794	32.7557	32.7334	32.7176	32.9756	32.9505	33.0202	32.9098	32.8685	32.8619	32.8452	32.7912	32.8709	actin filament capping;apoptosis;axon guidance;biological regulation;cell death;cellular component disassembly;cellular component disassembly at cellular level;cellular component disassembly involved in apoptosis;cellular component organization;cellular component organization at cellular level;cellular component organization or biogenesis;cellular component organization or biogenesis at cellular …	actin binding;binding;calcium ion binding;cation binding;cytoskeletal protein binding;ion binding;metal ion binding;protein binding;structural constituent of cytoskeleton;structural molecule activity	adherens junction;anchoring junction;cell cortex part;cell junction;cell part;cell-cell adherens junction;cell-cell junction;contractile fiber part;cuticular plate;cytoplasmic part;cytoskeletal part;cytoskeleton;cytosol;extracellular membrane-bounded organelle;extracellular organelle;extracellular region part;extracellular vesicular exosome;fascia adherens;intracellular membrane-bounded organelle…		+		114	114	1	53.3	53.3	0.7	284.54	0
31.9609	31.955	32.0351	32.1042	32.0504	31.9903	32.006	31.9869	31.9115	32.0289	32.1554	32.0355	32.0916	32.0138	32.0886	32.1839	32.102	32.0996	32.0286	32.0217	32.0646	32.3084	32.1067	32.279	32.1555	32.0654	32.1276	32.1901	32.2024	32.2208	32.2945	32.2059	32.1725	32.3754	32.2447	32.3339	biological regulation;biosynthetic process;cell surface receptor linked signaling pathway;cellular biosynthetic process;cellular macromolecule biosynthetic process;cellular macromolecule metabolic process;cellular metabolic process;cellular nitrogen compound metabolic process;cellular process;cellular protein metabolic process;cellular response to chemical stimulus;cellular response to cytokine s…	acid-amino acid ligase activity;binding;catalytic activity;cation binding;ion binding;ligase activity;ligase activity, forming carbon-nitrogen bonds;metal ion binding;nucleic acid binding transcription factor activity;sequence-specific DNA binding transcription factor activity;transition metal ion binding;zinc ion binding	cell part;cytoplasm;cytoplasmic part;cytosol;intracellular organelle part;intracellular part;nuclear part;nucleoplasm;organelle part	RIG-I-like receptor signaling pathway	+		32	32	32	55.2	55.2	55.2	70.973	0
33.5691	33.5691	33.5725	33.8965	33.8356	33.8629	33.739	33.7103	33.7428	33.7167	33.7375	33.8546	33.7167	33.7735	33.8291	33.9294	33.8889	33.9622	33.7625	33.7591	33.7816	33.8134	33.7824	33.8551	33.7166	33.76	33.7177	33.9515	33.9095	33.9607	33.7411	33.8411	33.8044	33.8554	33.8646	33.9031	anatomical structure development;axon guidance;biological regulation;brain development;cellular component organization;cellular component organization at cellular level;cellular component organization or biogenesis;cellular component organization or biogenesis at cellular level;cellular membrane organization;cellular metabolic process;cellular nitrogen compound metabolic process;cellular process;…	catalytic activity;dihydropyrimidinase activity;hydrolase activity;hydrolase activity, acting on carbon-nitrogen (but not peptide) bonds;hydrolase activity, acting on carbon-nitrogen (but not peptide) bonds, in cyclic amides	axon part;cell body;cell part;cell projection;cell projection part;cytoplasmic part;cytoskeleton;cytosol;dendrite;extracellular membrane-bounded organelle;extracellular organelle;extracellular region part;extracellular vesicular exosome;growth cone;intracellular membrane-bounded organelle;intracellular non-membrane-bounded organelle;intracellular organelle;intracellular part;macromolecular comple…	Axon guidance	+		43	43	37	80.4	80.4	69.1	62.293	0
31.9278	32.0252	31.9746	32.1263	32.0751	32.1221	32.2992	32.2256	32.0075	32.148	32.042	32.0903	32.1815	32.1637	32.299	32.2722	32.0614	32.1642	32.1755	32.0998	32.2224	32.3481	32.0787	32.2895	32.2807	32.2264	32.1692	32.2584	32.3294	32.3862	32.1615	32.234	32.2429	32.459	32.4508	32.3969	ATP-dependent chromatin remodeling;biological regulation;biosynthetic process;cell proliferation;cellular biosynthetic process;cellular component assembly;cellular component assembly at cellular level;cellular component organization;cellular component organization at cellular level;cellular component organization or biogenesis;cellular component organization or biogenesis at cellular level;cellul…	binding;nucleic acid binding;RNA binding	cell part;chromatin remodeling complex;ESC/E(Z) complex;histone deacetylase complex;histone methyltransferase complex;intracellular membrane-bounded organelle;intracellular organelle;intracellular organelle part;intracellular part;macromolecular complex;membrane-bounded organelle;methyltransferase complex;nuclear part;nucleoplasm;nucleoplasm part;nucleus;NuRD complex;organelle;organelle part;PcG …		+		23	13	13	76.5	65.6	65.6	47.82	0
28.2933	28.5512	28.3815	28.9813	28.9676	28.9111	28.7621	28.8343	28.7842	28.8491	29.1785	29.0195	28.9177	29.1723	29.1885	29.4657	29.034	29.1128	29.1702	29.2188	29.0757	29.4634	29.5268	29.6212	29.278	29.2128	29.2348	29.7563	29.7583	29.7394	29.359	29.2781	29.2267	29.3046	29.3597	29.4441	actin cytoskeleton organization;actin filament organization;actin filament-based process;biological regulation;cell communication;cell communication by chemical coupling;cell communication by electrical coupling;cell proliferation;cellular component organization;cellular component organization at cellular level;cellular component organization or biogenesis;cellular component organization or bioge…	actin binding;binding;cytoskeletal protein binding;profilin binding;protein binding	actin cytoskeleton;actomyosin;cell cortex;cell junction;cell part;cell projection;cell-cell junction;cytoplasm;cytoplasmic part;cytoskeletal part;cytoskeleton;dendrite;gap junction;intracellular;intracellular non-membrane-bounded organelle;intracellular organelle;intracellular organelle part;intracellular part;membrane;neuron projection;non-membrane-bounded organelle;organelle;organelle part;plas…		+		11	11	11	20.6	20.6	20.6	71.428	0
26.7131	26.9308	26.8831	27.0635	27.175	27.2356	27.1559	26.9811	26.8978	27.0522	27.0203	27.2092	26.9679	26.7129	27.0237	27.1402	27.4515	27.0559	26.9785	26.6555	26.7163	27.2115	27.099	27.3509	27.2219	26.9838	27.0947	27.1634	27.4311	27.4078	27.1833	26.9547	27.0403	27.4014	27.4357	27.3944	biosynthetic process;cellular biosynthetic process;cellular metabolic process;cellular nitrogen compound biosynthetic process;cellular nitrogen compound metabolic process;cellular process;coenzyme biosynthetic process;coenzyme metabolic process;cofactor biosynthetic process;cofactor metabolic process;heterocycle biosynthetic process;heterocycle metabolic process;metabolic process;NAD metabolic pr…	adenyl nucleotide binding;adenyl ribonucleotide binding;ATP binding;binding;catalytic activity;identical protein binding;kinase activity;NAD+ kinase activity;nucleotide binding;phosphotransferase activity, alcohol group as acceptor;protein binding;protein dimerization activity;protein homodimerization activity;purine nucleotide binding;purine ribonucleoside triphosphate binding;purine ribonucleot…	cell part;cytoplasmic part;intracellular membrane-bounded organelle;intracellular organelle;intracellular part;membrane-bounded organelle;mitochondrion;organelle		+		5	5	5	15.2	15.2	15.2	49.432	0
30.6189	30.6841	30.6338	30.8101	30.7948	30.667	30.7118	30.7185	30.6443	30.7734	30.971	30.8556	30.7013	30.6925	30.602	30.7053	30.7286	30.7874	30.8108	30.7415	30.7846	30.8289	30.6962	30.8246	30.7721	30.7801	30.808	30.8553	30.8714	30.8948	30.8305	30.8513	30.7729	31.0642	30.8412	30.9764	cellular macromolecule metabolic process;cellular metabolic process;cellular nitrogen compound metabolic process;cellular process;localization;macromolecule localization;macromolecule metabolic process;metabolic process;nitrogen compound metabolic process;nucleic acid metabolic process;nucleobase-containing compound metabolic process;primary metabolic process;protein localization;RNA metabolic pr…	adenyl nucleotide binding;adenyl ribonucleotide binding;ATP binding;ATPase activity;ATPase activity, coupled;ATP-dependent helicase activity;ATP-dependent RNA helicase activity;binding;catalytic activity;helicase activity;hydrolase activity;hydrolase activity, acting on acid anhydrides;hydrolase activity, acting on acid anhydrides, in phosphorus-containing anhydrides;nucleic acid binding;nucleosi…	Cajal body;cell part;cytoplasm;intracellular membrane-bounded organelle;intracellular non-membrane-bounded organelle;intracellular organelle;intracellular organelle part;intracellular part;membrane;membrane-bounded organelle;non-membrane-bounded organelle;nuclear body;nuclear part;nuclear speck;nucleolus;nucleoplasm;nucleoplasm part;nucleus;organelle;organelle part	Spliceosome	+		32	32	32	51.6	51.6	51.6	90.067	0
31.4098	31.5541	31.473	31.5564	31.5472	31.5929	31.4743	31.5283	31.5844	31.5399	31.5875	31.6675	31.6282	31.5134	31.533	31.6605	31.6391	31.6225	31.6253	31.6867	31.6085	31.6359	31.6501	31.7846	31.6125	31.47	31.596	31.6396	31.7369	31.7178	31.7435	31.6722	31.6775	31.7215	31.8272	31.729	biological regulation;cellular component assembly;cellular component assembly at cellular level;cellular component organization;cellular component organization at cellular level;cellular component organization or biogenesis;cellular component organization or biogenesis at cellular level;cellular macromolecular complex assembly;cellular macromolecular complex subunit organization;cellular process;…		cell part;cytoplasm;cytoplasmic part;intracellular non-membrane-bounded organelle;intracellular organelle;intracellular organelle part;intracellular part;macromolecular complex;membrane;non-membrane-bounded organelle;nuclear body;nuclear part;nuclear speck;nucleoplasm part;organelle;organelle part;ribonucleoprotein complex;RNA granule;stress granule		+		35	35	35	35.7	35.7	35.7	113.37	0
30.2823	30.3206	30.4925	30.4858	30.3269	30.3987	30.4224	30.3683	30.4939	30.451	30.4893	30.4916	30.6249	30.5095	30.449	30.5734	30.4941	30.5129	30.4287	30.5201	30.4839	30.7001	30.5837	30.6026	30.5681	30.4623	30.4163	30.5188	30.618	30.6721	30.6022	30.5541	30.5415	30.7204	30.6795	30.6759	cellular macromolecule metabolic process;cellular metabolic process;cellular nitrogen compound metabolic process;cellular process;macromolecule metabolic process;macromolecule modification;metabolic process;ncRNA metabolic process;ncRNA processing;nitrogen compound metabolic process;nucleic acid metabolic process;nucleobase-containing compound metabolic process;primary metabolic process;pseudouri…	binding;catalytic activity;enzyme binding;intramolecular transferase activity;isomerase activity;nucleic acid binding;protein binding;pseudouridine synthase activity;RNA binding			+		27	27	27	48	48	48	75.035	0
29.9589	29.9666	29.964	30.067	30.0806	30.1296	30.1521	30.1277	30.1862	29.9894	30.0906	30.2486	29.9571	30.1784	30.0963	30.0792	30.0663	30.0955	30.1516	30.0634	30.1213	30.2245	30.0839	30.171	30.1473	30.0242	30.0058	30.2119	30.2519	30.256	30.1032	30.1305	30.0136	30.3049	30.2937	30.4156	carboxylic acid transport;cellular lipid metabolic process;cellular metabolic process;cellular process;establishment of localization;fatty acid transport;lipid localization;lipid metabolic process;lipid storage;lipid transport;localization;long-chain fatty acid transport;macromolecule localization;metabolic process;monocarboxylic acid transport;organic acid transport;organic substance transport;p…		cell part;cytoplasmic part;cytosol;endoplasmic reticulum;extracellular region;intracellular membrane-bounded organelle;intracellular organelle;intracellular part;lipid particle;membrane;membrane-bounded organelle;nucleus;organelle;plasma membrane		+		19	19	19	58.1	58.1	58.1	48.075	0
32.8897	32.9653	32.9254	33.1972	33.0578	33.1034	32.9932	33.0222	32.983	33.008	33.0548	33.0499	32.997	33.0783	33.098	33.2015	33.1371	33.1444	33.0885	33.1356	33.1051	33.0405	33.1018	33.1575	33.1589	33.1181	33.1411	33.2158	33.2155	33.2193	33.1516	33.1221	33.0591	33.1188	33.1541	33.206	acetyl-CoA catabolic process;acetyl-CoA metabolic process;carboxylic acid metabolic process;catabolic process;cellular catabolic process;cellular ketone metabolic process;cellular metabolic process;cellular process;citrate metabolic process;coenzyme catabolic process;coenzyme metabolic process;cofactor catabolic process;cofactor metabolic process;generation of precursor metabolites and energy;iso…	3 iron, 4 sulfur cluster binding;4 iron, 4 sulfur cluster binding;aconitate hydratase activity;binding;carbon-oxygen lyase activity;catalytic activity;cation binding;hydro-lyase activity;ion binding;iron ion binding;iron-sulfur cluster binding;lyase activity;metal cluster binding;metal ion binding;transition metal ion binding	cell part;cytoplasmic part;intracellular membrane-bounded organelle;intracellular organelle;intracellular organelle lumen;intracellular organelle part;intracellular part;membrane-bounded organelle;membrane-enclosed lumen;mitochondrial matrix;mitochondrial part;mitochondrion;nucleus;organelle;organelle lumen;organelle part	Carbon fixation pathways in prokaryotes;Citrate cycle (TCA cycle);Glyoxylate and dicarboxylate metabolism	+		48	48	48	64.9	64.9	64.9	85.424	0
31.4412	31.5795	31.4592	31.5389	31.3256	31.2923	31.2072	31.3993	31.5433	31.4634	31.4757	31.4897	31.5424	31.4651	31.6503	31.3845	31.4361	31.4487	31.4869	31.5959	31.331	31.5133	31.5846	31.6491	31.5183	31.5601	31.6036	31.4854	31.7771	31.7091	31.4128	31.5143	31.633	31.8564	31.9697	31.9067	biological regulation;cell redox homeostasis;cellular component organization;cellular component organization or biogenesis;cellular homeostasis;cellular process;homeostatic process;positive regulation of catalytic activity;positive regulation of GTPase activity;positive regulation of hydrolase activity;positive regulation of molecular function;regulation of actin cytoskeleton organization;regulat…	binding;catalytic activity;disulfide oxidoreductase activity;electron carrier activity;enzyme activator activity;enzyme regulator activity;GTPase activator activity;GTPase regulator activity;nucleoside-triphosphatase regulator activity;oxidoreductase activity;oxidoreductase activity, acting on a sulfur group of donors;protein binding;protein disulfide oxidoreductase activity;receptor binding;sema…	cell part;cell projection;cytoplasm;extracellular membrane-bounded organelle;extracellular organelle;extracellular region part;extracellular vesicular exosome;intracellular membrane-bounded organelle;intracellular organelle;intracellular part;lamellipodium;membrane-bounded organelle;membrane-bounded vesicle;nucleus;organelle;vesicle		+		9	9	2	83.9	83.9	18.3	10.438	0
29.9221	29.982	30.0321	29.9809	29.9238	29.9599	29.8477	29.9595	29.8647	29.985	30.0217	30.0705	30.0377	30.0882	30.1504	29.9977	29.9927	29.9892	29.9833	29.9639	29.9084	30.1974	30.0941	30.1219	30.1002	29.9892	29.9473	30.2492	30.2057	30.2584	30.0174	30.095	30.0562	30.1705	30.2361	30.3468	amine catabolic process;amine metabolic process;biotin metabolic process;branched chain family amino acid catabolic process;branched chain family amino acid metabolic process;carboxylic acid catabolic process;carboxylic acid metabolic process;catabolic process;cellular amide metabolic process;cellular amine metabolic process;cellular amino acid catabolic process;cellular amino acid metabolic proc…	adenyl nucleotide binding;adenyl ribonucleotide binding;ATP binding;binding;catalytic activity;CoA carboxylase activity;ligase activity;ligase activity, forming carbon-carbon bonds;methylcrotonoyl-CoA carboxylase activity;nucleotide binding;purine nucleotide binding;purine ribonucleoside triphosphate binding;purine ribonucleotide binding;ribonucleotide binding	cell part;cytoplasmic part;cytosol;intracellular membrane-bounded organelle;intracellular organelle;intracellular organelle lumen;intracellular organelle part;intracellular part;membrane-bounded organelle;membrane-enclosed lumen;mitochondrial matrix;mitochondrial part;mitochondrion;organelle;organelle lumen;organelle part	Valine, leucine and isoleucine degradation	+		20	20	20	42.6	42.6	42.6	61.332	0
30.0845	30.2045	30.338	30.3002	30.3478	30.325	30.5377	30.3811	30.2292	30.4995	30.4507	30.4709	30.4844	30.4317	30.5788	30.3854	30.4617	30.4891	30.4472	30.3473	30.4566	30.7539	30.6346	30.7167	30.491	30.363	30.5253	30.7248	30.7235	30.7355	30.6231	30.5639	30.4695	30.7474	30.7627	30.7782	actin cytoskeleton organization;actin filament-based process;biological regulation;cell differentiation;cellular component organization;cellular component organization at cellular level;cellular component organization or biogenesis;cellular component organization or biogenesis at cellular level;cellular developmental process;cellular membrane organization;cellular process;cytoskeleton organizatio…	binding;cation binding;ion binding;metal ion binding;transition metal ion binding;zinc ion binding	actin cytoskeleton;actin filament bundle;actomyosin;adherens junction;anchoring junction;cell junction;cell part;cell projection;cell-substrate adherens junction;cell-substrate junction;cytoplasm;cytoskeletal part;cytoskeleton;focal adhesion;intracellular membrane-bounded organelle;intracellular non-membrane-bounded organelle;intracellular organelle;intracellular organelle part;intracellular part…		+		17	17	17	41.8	41.8	41.8	49.844	0
30.1309	30.3104	30.259	30.3813	30.1708	30.1055	30.239	30.1634	30.1516	30.3906	30.3229	30.2811	30.3304	30.3866	30.2252	30.4465	30.341	30.3152	30.2433	30.1487	30.2992	30.2959	30.438	30.4764	30.4446	30.3398	30.2568	30.4534	30.4107	30.465	30.3883	30.3605	30.1835	30.6599	30.6309	30.5471					+		24	24	24	56.9	56.9	56.9	39.315	0
26.8578	26.2687	26.9362	26.6367	26.3809	26.4911	26.9884	26.6389	26.7246	26.9981	26.7884	27.1268	26.7621	26.4205	26.469	26.45	26.5397	26.7073	26.5072	26.8204	26.8736	27.0988	27.2322	27.5177	27.1537	26.644	27.0263	27.3496	27.3605	27.0576	26.9932	26.8851	26.9917	27.811	27.8538	27.144	biological adhesion;cell adhesion;cell-cell adhesion;cellular process;response to abiotic stimulus;response to heat;response to stimulus;response to stress;response to temperature stimulus	binding;calcium ion binding;cation binding;ion binding;metal ion binding	cell part;cytoplasm;extracellular membrane-bounded organelle;extracellular organelle;extracellular region part;extracellular vesicular exosome;intracellular part;membrane;membrane-bounded organelle;membrane-bounded vesicle;organelle;vesicle		+		2	2	2	4.4	4.4	4.4	53.533	0.0086139
30.5659	30.6167	30.704	30.6974	30.649	30.7245	30.7722	30.7802	30.7335	30.8543	30.7754	30.829	30.7472	30.6425	30.7069	30.7468	30.8267	30.829	30.6845	30.624	30.6991	30.9477	30.8887	30.9436	30.8309	30.7241	30.6672	30.9712	31.007	30.9154	30.9549	30.8042	30.5676	30.9725	30.851	30.8289	B cell activation;B cell activation involved in immune response;cell activation;cell activation involved in immune response;cellular macromolecule metabolic process;cellular metabolic process;cellular nitrogen compound metabolic process;cellular process;DNA metabolic process;DNA recombination;immune effector process;immune system process;isotype switching;leukocyte activation;leukocyte activation…	adenyl nucleotide binding;adenyl ribonucleotide binding;ATP binding;binding;calcium ion binding;cation binding;DNA binding;ion binding;metal ion binding;nucleic acid binding;nucleotide binding;purine nucleotide binding;purine ribonucleoside triphosphate binding;purine ribonucleotide binding;ribonucleotide binding	cell part;cell projection;cytoplasm;intracellular membrane-bounded organelle;intracellular organelle;intracellular part;lamellipodium;membrane;membrane-bounded organelle;nucleus;organelle;plasma membrane		+		35	35	30	62.1	62.1	50.1	68.997	0
33.3459	33.4411	33.3717	33.4355	33.3574	33.3388	33.3559	33.4001	33.4422	33.4318	33.5437	33.5825	33.4738	33.5626	33.5769	33.5105	33.4183	33.3984	33.4794	33.4267	33.4761	33.6152	33.5454	33.6416	33.5126	33.5779	33.542	33.5654	33.5351	33.5958	33.5051	33.5907	33.5638	33.7128	33.7177	33.6986	biological regulation;cell cycle;cell division;cellular component assembly;cellular component organization;cellular component organization or biogenesis;cellular process;cellular response to stimulus;intracellular signal transduction;macromolecular complex assembly;macromolecular complex subunit organization;metabolic process;protein complex assembly;protein complex subunit organization;protein h…	binding;catalytic activity;GTP binding;GTPase activity;guanyl nucleotide binding;guanyl ribonucleotide binding;hydrolase activity;hydrolase activity, acting on acid anhydrides;hydrolase activity, acting on acid anhydrides, in phosphorus-containing anhydrides;nucleoside-triphosphatase activity;nucleotide binding;purine nucleotide binding;purine ribonucleoside triphosphate binding;purine ribonucleo…	actin cytoskeleton;actin filament bundle;actomyosin;cell part;cytoplasm;cytoplasmic part;cytoskeletal part;cytoskeleton;intracellular non-membrane-bounded organelle;intracellular organelle;intracellular organelle part;intracellular part;macromolecular complex;microtubule;non-membrane-bounded organelle;organelle;organelle part;perinuclear region of cytoplasm;protein complex;stress fiber		+		44	44	44	70.8	70.8	70.8	65.401	0
30.1234	30.1803	30.0797	30.2129	30.1716	30.2143	30.1785	30.2726	30.2992	30.2695	30.2619	30.427	30.1677	30.2675	30.4138	30.4813	30.3758	30.2769	30.3327	30.3104	30.3803	30.3404	30.5169	30.3585	30.4432	30.3189	30.2811	30.4794	30.2452	30.3714	30.4118	30.4741	30.4561	30.5218	30.5268	30.6626	actin cytoskeleton organization;actin filament-based process;anatomical structure morphogenesis;biological regulation;caveola assembly;caveolin-mediated endocytosis;cell part morphogenesis;cell projection morphogenesis;cell projection organization;cellular component assembly;cellular component assembly at cellular level;cellular component morphogenesis;cellular component organization;cellular com…	binding;cytoskeletal protein binding;identical protein binding;lipid binding;phosphatidic acid binding;phospholipid binding;protein binding;transporter activity	adherens junction;anchoring junction;caveola;cell junction;cell part;cell projection membrane;cell projection part;cell-cell junction;cell-substrate adherens junction;cell-substrate junction;cytoplasm;cytoplasmic part;cytoplasmic vesicle membrane;cytoplasmic vesicle part;cytoskeleton;cytosol;early endosome;endosomal part;endosome;endosome membrane;extracellular membrane-bounded organelle;extracel…		+		18	18	18	38.7	38.7	38.7	51.353	0
29.4504	29.6966	29.5254	29.6686	29.6806	29.6297	29.534	29.7577	29.7042	29.794	29.7788	29.8714	29.8482	29.7077	29.8541	29.9854	29.7086	29.9768	29.7862	29.8643	29.9589	30.0822	30.1523	30.1486	29.8982	29.719	29.9401	30.1506	30.1545	30.1647	29.9382	30.1586	30.1349	30.2232	30.4657	30.2543					+		17	17	16	19.5	19.5	18.3	120.63	0
32.6796	32.6218	32.6516	32.7609	32.7566	32.7957	32.7136	32.7867	32.7927	32.7443	32.7633	32.8052	32.7484	32.7357	32.778	32.8252	32.7726	32.7878	32.8215	32.77	32.8518	32.8405	32.8558	32.8753	32.6902	32.7305	32.6986	32.8062	32.8135	32.8487	32.8575	32.8313	32.7934	32.8688	32.8939	32.827	actin cytoskeleton organization;actin filament-based process;anatomical structure formation involved in morphogenesis;anatomical structure morphogenesis;apoptosis;biological regulation;cell death;cell junction assembly;cell junction organization;cell part morphogenesis;cell projection morphogenesis;cell projection organization;cell-cell junction assembly;cell-cell junction organization;cellular c…	structural constituent of cytoskeleton;structural molecule activity	axolemma;axon part;cell junction;cell part;cell projection membrane;cell projection part;cell-cell junction;cytoplasm;cytoskeleton;extrinsic to membrane;intracellular non-membrane-bounded organelle;intracellular organelle;intracellular part;juxtaparanode region of axon;leading edge membrane;membrane;membrane part;neuron projection membrane;non-membrane-bounded organelle;organelle;paranode region …	Tight junction	+		60	51	2	66.4	59.5	3.7	96.513	0
28.8039	28.7796	28.8148	28.8384	28.7993	28.6607	28.5989	28.8902	28.3841	28.3781	28.1899	28.3328	29.0127	28.8616	28.6781	28.7756	28.8469	28.6267	28.4197	28.6161	28.5054	29.1696	28.7973	29.0798	28.6417	28.2321	28.3072	28.5581	28.5983	28.4746	28.5235	27.84	27.7489	28.1668	28.5746	28.1763	alcohol metabolic process;biosynthetic process;cellular aromatic compound metabolic process;cellular metabolic process;cellular process;cholesterol biosynthetic process;cholesterol metabolic process;lipid biosynthetic process;lipid metabolic process;metabolic process;primary metabolic process;response to chemical stimulus;response to organic substance;response to stimulus;small molecule metabolic…	binding;catalytic activity;coenzyme binding;cofactor binding;flavin adenine dinucleotide binding;monooxygenase activity;oxidoreductase activity;oxidoreductase activity, acting on paired donors, with incorporation or reduction of molecular oxygen;squalene monooxygenase activity	cell part;cytoplasmic part;endoplasmic reticulum membrane;endoplasmic reticulum part;integral to membrane;intracellular organelle part;intracellular part;intrinsic to membrane;membrane;membrane part;organelle membrane;organelle part	Steroid biosynthesis	+		11	11	11	35.1	35.1	35.1	53.067	0
27.9464	28.0778	27.8181	28.4995	28.1499	28.1116	27.8687	28.0245	27.6775	28.0947	28.3422	28.2067	27.8852	28.3175	27.7589	28.2784	28.4619	28.221	28.1908	28.1733	28.1583	28.0233	28.3356	27.9338	28.0154	27.3226	27.6996	27.9306	28.1225	27.7094	27.5864	27.36	27.0333	27.8377	27.6204	27.4901	anatomical structure development;anatomical structure formation involved in morphogenesis;androgen receptor signaling pathway;ATP-dependent chromatin remodeling;biological regulation;biosynthetic process;blood vessel development;cardiac chamber development;cellular biosynthetic process;cellular component disassembly;cellular component disassembly at cellular level;cellular component organization;…	binding;DNA binding;ligand-dependent nuclear receptor binding;nucleic acid binding;protein binding;protein binding transcription factor activity;receptor binding;transcription coactivator activity;transcription cofactor activity;transcription factor binding transcription factor activity	cell part;chromatin;chromatin remodeling complex;chromosomal part;intracellular membrane-bounded organelle;intracellular organelle;intracellular organelle part;intracellular part;macromolecular complex;membrane-bounded organelle;nBAF complex;npBAF complex;nuclear chromatin;nuclear chromosome part;nuclear part;nucleoplasm;nucleus;organelle;organelle part;protein complex;SWI/SNF complex;SWI/SNF-typ…		+		14	14	14	10.2	10.2	10.2	218.33	0
28.9538	29.1011	29.0979	29.3433	29.8511	28.9353	29.1192	28.8401	28.4587	29.547	29.2219	29.2189	29.339	29.4782	29.508	29.1529	29.4644	29.5372	29.2863	29.3668	29.0779	29.2117	28.8322	28.6217	28.6972	28.5693	28.6589	28.895	28.9164	28.3319	27.9328	27.7568	27.9544	28.6246	28.9399	27.8886	anatomical structure morphogenesis;angiotensin maturation;anterior/posterior pattern specification;biological regulation;cellular macromolecule metabolic process;cellular metabolic process;cellular process;cellular protein metabolic process;developmental pigmentation;developmental process;eye pigmentation;head morphogenesis;hormone metabolic process;macromolecule metabolic process;metabolic proce…	aspartic-type endopeptidase activity;aspartic-type peptidase activity;catalytic activity;endopeptidase activity;hydrolase activity;peptidase activity;peptidase activity, acting on L-amino acid peptides;receptor activity	cell body;cell part;cell projection;external side of plasma membrane;extracellular membrane-bounded organelle;extracellular organelle;extracellular region part;extracellular vesicular exosome;integral to membrane;intrinsic to membrane;membrane;membrane part;membrane-bounded organelle;membrane-bounded vesicle;neuron projection;organelle;plasma membrane;plasma membrane part;vesicle		+		7	7	7	29.2	29.2	29.2	35.612	0
26.3459	26.2204	26.2513	27.0785	26.5313	26.7567	26.4003	26.3854	26.7416	26.5902	26.6595	26.9539	26.4481	26.414	26.9576	26.8083	26.582	26.404	26.5676	26.5255	26.5795	26.7127	26.4651	27.0014	26.0375	26.1506	26.2097	26.0847	26.3595	26.3169	25.8093	24.4475	23.9455	24.9201	26.5079	26.0515	actin filament-based movement;actin filament-based process;actin-mediated cell contraction;actin-myosin filament sliding;anatomical structure development;anatomical structure morphogenesis;biological regulation;cardiac muscle contraction;cardiac muscle tissue morphogenesis;cellular component movement;cellular process;developmental process;multicellular organismal process;muscle contraction;muscle…	actin binding;actin monomer binding;binding;calcium ion binding;catalytic activity;cation binding;cytoskeletal protein binding;hydrolase activity;hydrolase activity, acting on acid anhydrides;hydrolase activity, acting on acid anhydrides, in phosphorus-containing anhydrides;ion binding;metal ion binding;motor activity;myosin binding;myosin heavy chain binding;myosin II binding;myosin II heavy cha…	A band;cell part;contractile fiber;contractile fiber part;cytoplasmic part;cytoskeletal part;cytosol;I band;intracellular non-membrane-bounded organelle;intracellular organelle;intracellular organelle part;intracellular part;macromolecular complex;muscle myosin complex;myofibril;myosin complex;myosin II complex;non-membrane-bounded organelle;organelle;organelle part;protein complex;sarcomere	Cardiac muscle contraction;Dilated cardiomyopathy;Hypertrophic cardiomyopathy (HCM)	+		2	2	2	10.7	10.7	10.7	16.684	0.00065804
29.489	29.6284	29.6367	29.6078	29.5406	29.4706	29.6412	29.6557	29.5398	29.6727	29.6469	29.6974	29.6361	29.7086	29.6209	29.6926	29.6344	29.3808	29.4629	29.5327	29.4548	29.6622	29.5559	29.5604	29.5048	29.25	29.2636	29.3193	29.254	29.3343	29.2077	29.0354	28.8163	29.13	29.5565	29.371	biological regulation;negative regulation of biological process;negative regulation of transport;regulation of biological process;regulation of localization;regulation of transport	binding;double-stranded RNA binding;nucleic acid binding;RNA binding	cell part;cytoplasmic part;intracellular membrane-bounded organelle;intracellular organelle;intracellular part;membrane;membrane-bounded organelle;mitochondrion;organelle		+		13	13	13	62	62	62	29.328	0
30.953	31.4926	31.3998	30.7155	30.9719	30.7187	31.0595	30.9795	30.8616	30.7217	30.5475	30.5288	30.3154	29.8748	30.2243	30.659	30.4373	30.6505	30.4957	30.5032	31.357	30.6024	30.7478	30.9477	31.4674	31.0449	31.1979	31.4375	31.3566	31.3376	31.8045	31.7873	31.8716	31.505	31.1986	31.2166	cellular component assembly;cellular component assembly at cellular level;cellular component organization;cellular component organization at cellular level;cellular component organization or biogenesis;cellular component organization or biogenesis at cellular level;cellular macromolecular complex assembly;cellular macromolecular complex subunit organization;cellular process;chromatin organization…	binding;DNA binding;nucleic acid binding	cell part;chromosomal part;intracellular membrane-bounded organelle;intracellular non-membrane-bounded organelle;intracellular organelle;intracellular organelle part;intracellular part;macromolecular complex;membrane-bounded organelle;non-membrane-bounded organelle;nuclear part;nucleolus;nucleosome;nucleus;organelle;organelle part;protein-DNA complex		+		13	13	13	41.3	41.3	41.3	22.487	0
28.9641	28.986	29.2442	29.2212	29.0163	29.3134	29.3894	29.0276	28.9787	29.1769	29.0541	29.1795	28.7301	28.6658	28.8461	28.953	29.0938	28.84	29.0792	29.0832	29.0304	29.0325	28.4763	29.1638	29.5234	29.464	29.3924	29.7358	29.6625	29.4259	29.8049	29.8261	29.8022	29.7373	29.5601	29.4761	biological regulation;biosynthetic process;cellular biosynthetic process;cellular component organization;cellular component organization at cellular level;cellular component organization or biogenesis;cellular component organization or biogenesis at cellular level;cellular macromolecule biosynthetic process;cellular macromolecule metabolic process;cellular metabolic process;cellular nitrogen comp…	binding;binding, bridging;ligand-dependent nuclear receptor transcription coactivator activity;nucleic acid binding;nucleotide binding;protein binding;protein binding transcription factor activity;protein binding, bridging;RNA binding;RNA polymerase II transcription cofactor activity;RNA polymerase II transcription factor binding transcription factor activity;transcription coactivator activity;tr…	cell part;intracellular non-membrane-bounded organelle;intracellular organelle;intracellular organelle part;intracellular part;macromolecular complex;mediator complex;non-membrane-bounded organelle;nuclear part;nucleolus;nucleoplasm;nucleoplasm part;organelle;organelle part;protein complex;ribonucleoprotein complex;transcription factor complex		+		14	14	9	23.8	23.8	14.5	69.491	0
28.9992	29.2461	29.1553	29.1707	29.1182	28.9385	29.2838	29.2887	29.1531	29.1536	29.0924	29.123	28.9212	28.9201	29.0549	28.9996	29.0783	29.159	29.0475	29.3375	29.2555	28.8793	29.0249	28.9926	29.387	29.1456	29.0484	29.3888	29.3873	29.3041	29.5669	29.5393	29.3229	29.179	29.0887	29.2365	cell growth;cellular macromolecule metabolic process;cellular metabolic process;cellular nitrogen compound metabolic process;cellular process;establishment of localization;establishment of localization in cell;establishment of protein localization;growth;intracellular protein transport;intracellular transport;macromolecule metabolic process;macromolecule modification;metabolic process;ncRNA metab…	binding;nucleic acid binding;RNA binding;snoRNA binding	box C/D snoRNP complex;Cajal body;cell part;cytoplasm;intracellular membrane-bounded organelle;intracellular non-membrane-bounded organelle;intracellular organelle;intracellular organelle part;intracellular part;macromolecular complex;membrane;membrane-bounded organelle;non-membrane-bounded organelle;nuclear body;nuclear part;nucleolar part;nucleolus;nucleoplasm part;nucleus;organelle;organelle p…	Ribosome biogenesis in eukaryotes	+		14	14	14	34.8	34.8	34.8	59.578	0
26.1592	25.8622	26.0525	26.252	25.7184	25.3947	25.1384	25.1407	25.4107	25.4043	24.2212	25.0848	25.2589	25.3992	25.608	25.1483	23.299	24.5942	24.1592	23.8352	23.9195	24.3734	25.3148	25.3307	25.4945	25.4908	25.2559	25.895	25.3807	25.3411	27.9403	27.2308	27.3871	24.2447	24.9043	24.3293		catalytic activity;hydrolase activity	cell part;cytoplasm;cytoplasmic part;intracellular membrane-bounded organelle;intracellular organelle;intracellular part;membrane-bounded organelle;mitochondrion;organelle		+		5	5	5	14.4	14.4	14.4	60.693	0
28.2606	28.2233	28.3024	27.9178	27.9987	27.5506	27.9693	28.0878	28.098	27.6868	27.7943	28.0171	27.8576	27.3878	27.7131	27.7776	28.0604	27.9975	27.8327	27.5365	27.8113	27.9496	28.1694	27.4994	28.1424	28.0806	28.0186	28.0399	27.9066	28.1709	28.9469	28.7288	28.7828	27.7167	28.0508	27.9876	anatomical structure development;biological regulation;biosynthetic process;cell differentiation;cellular biosynthetic process;cellular developmental process;cellular macromolecule biosynthetic process;cellular macromolecule metabolic process;cellular metabolic process;cellular nitrogen compound metabolic process;cellular process;developmental process;DNA conformation change;DNA duplex unwinding;…	binding;DNA binding;double-stranded DNA binding;double-stranded telomeric DNA binding;nucleic acid binding;nucleic acid binding transcription factor activity;protein binding;purine-rich negative regulatory element binding;regulatory region DNA binding;regulatory region nucleic acid binding;sequence-specific distal enhancer binding RNA polymerase II transcription factor activity;sequence-specific …	cell body;cell part;cell projection;chromosomal part;chromosome, telomeric region;cytoplasm;dendrite;DNA replication factor A complex;intracellular membrane-bounded organelle;intracellular organelle;intracellular organelle part;intracellular part;macromolecular complex;membrane-bounded organelle;neuron projection;neuronal cell body;nuclear chromosome part;nuclear chromosome, telomeric region;nucl…		+		13	10	10	36.6	30.4	30.4	34.91	0
28.8639	28.5441	28.785	28.3413	28.5041	28.2758	28.3154	28.4165	28.5124	27.7365	27.7188	27.6161	27.7218	27.6451	27.4995	28.1101	27.7348	26.8862	28.0556	27.9356	28.1189	27.4712	27.0439	27.3782	29.069	28.9087	28.6207	28.6833	28.4924	28.4822	29.752	29.5732	29.7328	28.486	28.3373	28.1376	cellular component assembly;cellular component assembly at cellular level;cellular component organization;cellular component organization at cellular level;cellular component organization or biogenesis;cellular component organization or biogenesis at cellular level;cellular macromolecular complex assembly;cellular macromolecular complex subunit organization;cellular process;chromatin organization…	binding;chromatin binding;chromatin DNA binding;DNA binding;nucleic acid binding;structure-specific DNA binding	cell part;chromatin;chromosomal part;euchromatin;intracellular organelle part;intracellular part;macromolecular complex;nuclear chromatin;nuclear chromosome part;nuclear euchromatin;nuclear part;nucleosome;organelle part;protein-DNA complex		+		16	5	5	43.7	25.1	25.1	21.842	0
37.0143	37.1106	37.1423	36.8643	36.8564	36.8713	36.9694	36.98	36.9864	36.4495	36.4486	36.4685	36.7349	36.7692	36.7719	36.7682	36.7395	36.7501	36.8496	36.8307	36.8672	36.4	36.3658	36.4211	37.0192	36.9883	37.0016	36.72	36.7264	36.7406	37.182	37.1931	37.2058	36.4972	36.5387	36.5074	apoptosis;cell death;cell junction assembly;cell junction organization;cell-substrate junction assembly;cellular component assembly;cellular component assembly at cellular level;cellular component disassembly;cellular component disassembly at cellular level;cellular component disassembly involved in apoptosis;cellular component organization;cellular component organization at cellular level;cellul…	ankyrin binding;binding;cytoskeletal protein binding;protein binding;structural constituent of muscle;structural molecule activity	adherens junction;anchoring junction;cell junction;cell part;cell-substrate adherens junction;cell-substrate junction;contractile fiber part;costamere;cytoplasm;cytoplasmic part;cytoskeleton;cytosol;extracellular membrane-bounded organelle;extracellular organelle;extracellular region part;extracellular vesicular exosome;focal adhesion;hemidesmosome;intermediate filament cytoskeleton;intracellular…		+		540	540	4	82.5	82.5	1.2	531.78	0
33.1252	33.1805	33.2525	33.1001	33.0345	33.0936	33.0702	33.0766	33.026	33.1048	33.0821	33.0693	33.037	32.9894	33.0259	32.9593	32.9377	33.0059	32.9081	32.9457	32.9508	33.0252	33.0623	33.0351	33.2292	33.1102	33.1282	33.0261	32.9493	32.9733	33.2739	33.2243	33.2062	32.9669	32.97	32.8603	biological regulation;cellular component movement;cellular process;cellular response to stimulus;intracellular signal transduction;microtubule-based movement;microtubule-based process;regulation of biological process;regulation of cellular process;response to stimulus;signal transduction;small GTPase mediated signal transduction		cell part;cytoplasmic part;endoplasmic reticulum;endoplasmic reticulum membrane;endoplasmic reticulum part;integral to membrane;integral to plasma membrane;intracellular membrane-bounded organelle;intracellular organelle;intracellular organelle part;intracellular part;intrinsic to membrane;intrinsic to plasma membrane;membrane;membrane part;membrane-bounded organelle;organelle;organelle membrane;…		+		94	94	92	67.6	67.6	66.7	156.27	0
29.3679	29.0398	29.148	29.0955	29.191	28.9301	29.0698	29.0415	28.9821	28.8773	28.931	28.7917	28.6843	28.8677	28.6359	28.81	28.7379	28.6919	28.8016	28.4964	28.855	28.7427	28.8199	28.8936	29.0547	28.7407	28.9231	29.2475	29.0715	29.1755	29.4451	29.3975	29.5482	29.1421	28.8787	29.1095	cellular component assembly;cellular component assembly at cellular level;cellular component organization;cellular component organization at cellular level;cellular component organization or biogenesis;cellular component organization or biogenesis at cellular level;cellular macromolecular complex assembly;cellular macromolecular complex subunit organization;cellular process;macromolecular complex…		cell part;intracellular membrane-bounded organelle;intracellular non-membrane-bounded organelle;intracellular organelle;intracellular organelle part;intracellular part;membrane-bounded organelle;non-membrane-bounded organelle;nuclear part;nucleolus;nucleus;organelle;organelle part		+		10	10	10	39.1	39.1	39.1	41.401	0
28.6084	28.4997	29.0544	28.4425	28.5745	27.9312	28.3498	28.366	28.2492	27.7926	27.8728	27.5977	28.0063	27.5687	27.6299	27.0103	27.5689	27.6466	27.3017	27.4016	27.8149	27.6606	28.2218	28.4947	28.9376	28.6391	28.4625	27.0765	28.5526	28.0379	29.1238	29.0659	29.049	27.5633	28.6462	28.3585	biological regulation;cell death;cellular metabolic process;cellular process;cellular response to stimulus;death;dephosphorylation;intracellular signal transduction;metabolic process;necroptosis;necrotic cell death;phosphate-containing compound metabolic process;phosphorus metabolic process;positive regulation of catalytic activity;positive regulation of GTPase activity;positive regulation of hyd…	binding;catalytic activity;enzyme activator activity;enzyme regulator activity;GTPase activator activity;GTPase regulator activity;hydrolase activity;hydrolase activity, acting on ester bonds;molecular transducer activity;nucleoside-triphosphatase regulator activity;phosphatase activity;phosphoprotein phosphatase activity;phosphoric ester hydrolase activity;protein binding;protein complex binding…	cell part;cytoplasmic part;integral to membrane;intracellular membrane-bounded organelle;intracellular organelle;intracellular organelle part;intracellular part;intrinsic to membrane;membrane;membrane part;membrane-bounded organelle;mitochondrial membrane;mitochondrial outer membrane;mitochondrial part;mitochondrion;organelle;organelle membrane;organelle outer membrane;organelle part;outer membra…		+		11	11	11	47.8	47.8	47.8	28.02	0
28.0802	28.4054	28.2187	27.525	27.3785	27.8307	27.9481	27.5934	27.726	27.514	27.5062	27.3812	27.7329	27.5846	27.7522	27.9648	27.4949	27.4189	27.7358	27.5096	27.5784	27.4647	27.5373	27.5609	28.1679	28.3243	28.1378	27.9708	27.8196	27.4492	27.9951	28.1827	28.3593	27.6069	27.77	27.7994					+		9	9	9	55	55	55	24.992	0
31.2426	31.1512	31.1513	30.9793	30.8218	30.8954	31.1912	31.2422	31.2132	30.7445	30.7217	30.7805	30.7423	30.8255	30.881	30.7626	30.67	30.6311	30.8278	30.8352	30.719	30.6519	30.7101	30.6879	31.2709	31.0528	31.2152	30.8184	30.8477	30.8908	31.8285	31.8525	31.8894	30.983	30.8672	30.91	biosynthetic process;cell differentiation;cellular biosynthetic process;cellular developmental process;cellular macromolecule biosynthetic process;cellular macromolecule metabolic process;cellular metabolic process;cellular nitrogen compound metabolic process;cellular process;developmental process;macromolecule biosynthetic process;macromolecule metabolic process;metabolic process;multi-organism …	adenyl nucleotide binding;adenyl ribonucleotide binding;ATP binding;ATPase activity;ATPase activity, coupled;ATP-dependent helicase activity;ATP-dependent RNA helicase activity;binding;catalytic activity;double-stranded RNA binding;helicase activity;hydrolase activity;hydrolase activity, acting on acid anhydrides;hydrolase activity, acting on acid anhydrides, in phosphorus-containing anhydrides;n…	cell part;cytoplasm;intracellular membrane-bounded organelle;intracellular non-membrane-bounded organelle;intracellular organelle;intracellular organelle part;intracellular part;membrane;membrane-bounded organelle;non-membrane-bounded organelle;nuclear part;nucleolus;nucleoplasm;nucleus;organelle;organelle part		+		36	36	35	52.2	52.2	50.3	87.343	0
28.5641	28.857	28.5383	28.5104	28.3033	27.9582	28.32	28.0007	28.4878	28.2419	27.8974	27.6145	27.4699	27.43	27.6191	27.804	27.7257	27.3353	27.8684	27.4759	27.3036	28.08	27.7725	28.2187	28.4185	28.3425	28.1431	28.7419	28.3301	28.3005	29.4301	29.3751	28.9641	27.9689	28.0842	28.3312	cellular macromolecule metabolic process;cellular metabolic process;cellular nitrogen compound metabolic process;cellular process;macromolecule metabolic process;metabolic process;nitrogen compound metabolic process;nucleic acid metabolic process;nucleobase-containing compound metabolic process;primary metabolic process;RNA metabolic process;RNA secondary structure unwinding	adenyl nucleotide binding;adenyl ribonucleotide binding;ATP binding;ATPase activity;ATPase activity, coupled;ATP-dependent helicase activity;ATP-dependent RNA helicase activity;binding;catalytic activity;helicase activity;hydrolase activity;hydrolase activity, acting on acid anhydrides;hydrolase activity, acting on acid anhydrides, in phosphorus-containing anhydrides;nucleic acid binding;nucleosi…	cell part;cytoplasm;intracellular non-membrane-bounded organelle;intracellular organelle;intracellular organelle part;intracellular part;membrane;non-membrane-bounded organelle;nuclear part;nucleolus;organelle;organelle part		+		12	12	12	20.3	20.3	20.3	75.406	0
28.7826	28.7451	28.5311	28.9992	28.81	28.9277	28.7134	28.9978	28.8228	29.0547	29.1272	29.0361	28.7967	28.8315	28.8709	29.321	29.0807	28.8941	28.9544	28.854	29.0669	29.1648	29.2744	29.0712	28.7088	28.5678	28.6935	28.7208	28.9713	28.8804	28.5225	28.5873	28.4784	28.9952	28.8831	28.6943	anatomical structure formation involved in morphogenesis;anatomical structure morphogenesis;axon guidance;biological regulation;cell projection assembly;cell projection organization;cellular component assembly;cellular component assembly at cellular level;cellular component assembly involved in morphogenesis;cellular component organization;cellular component organization at cellular level;cellula…	actin binding;binding;cation binding;cytoskeletal protein binding;ion binding;metal ion binding;protein binding;transition metal ion binding;zinc ion binding	actin cytoskeleton;actin filament bundle;actomyosin;cell part;cell projection;cytoplasm;cytoskeletal part;cytoskeleton;intracellular non-membrane-bounded organelle;intracellular organelle;intracellular organelle part;intracellular part;lamellipodium;non-membrane-bounded organelle;organelle;organelle part;stress fiber	Axon guidance	+		12	12	12	21.3	21.3	21.3	81.104	0
31.9454	32.019	32.041	31.9872	32.0034	32.0048	31.9668	31.997	31.9385	32.2059	32.1794	32.0829	31.9912	31.9708	31.9779	31.9434	32.0284	32.0167	31.9824	31.9405	31.9893	32.1407	32.1234	32.1798	31.8924	31.7643	31.7622	31.8639	31.8052	31.8528	31.8437	31.748	31.7782	31.9648	31.8716	31.994	aging;ameboidal cell migration;anatomical structure development;anatomical structure formation involved in morphogenesis;anatomical structure morphogenesis;axon ensheathment;biological adhesion;biological regulation;branching involved in ureteric bud morphogenesis;branching morphogenesis of a tube;cell adhesion;cell aging;cell cycle arrest;cell cycle process;cell junction assembly;cell junction o…	adenyl nucleotide binding;adenyl ribonucleotide binding;ATP binding;binding;catalytic activity;enzyme binding;kinase activity;kinase binding;molecular transducer activity;nucleotide binding;phosphotransferase activity, alcohol group as acceptor;protein binding;protein kinase activity;protein kinase binding;protein serine/threonine kinase activity;purine nucleotide binding;purine ribonucleoside tr…	actin filament bundle;actomyosin;adherens junction;anchoring junction;axon part;cell body;cell junction;cell part;cell projection;cell projection part;cell-cell junction;cell-substrate adherens junction;cell-substrate junction;contractile fiber part;costamere;cytoplasm;cytoplasmic part;cytoskeletal part;cytosol;dendritic shaft;focal adhesion;intracellular organelle part;intracellular part;lamelli…	Bacterial invasion of epithelial cells;Endometrial cancer;Focal adhesion;PPAR signaling pathway	+		30	30	30	61.5	61.5	61.5	54.611	0
28.4311	28.455	28.2251	28.5629	28.4664	28.5462	28.2042	28.3033	28.228	28.7353	28.6178	28.6351	28.6578	28.2131	28.3922	28.6366	28.6115	28.7539	28.5548	28.5958	28.4605	28.8189	28.7832	28.9984	28.2258	28.2344	28.2174	28.5082	28.5313	28.4832	28.3832	28.2395	28.2686	28.4239	28.5717	28.5363	cellular component organization;cellular component organization or biogenesis;cellular membrane organization;cellular process;endocytosis;establishment of localization;membrane invagination;membrane organization;transport;vesicle-mediated transport	binding;identical protein binding;lipid binding;protein binding	cell cortex;cell part;coated pit;cytoplasmic membrane-bounded vesicle;cytoplasmic part;cytoplasmic vesicle;cytoskeleton;intracellular membrane-bounded organelle;intracellular non-membrane-bounded organelle;intracellular organelle;intracellular part;lysosome;lytic vacuole;membrane;membrane part;membrane-bounded organelle;membrane-bounded vesicle;non-membrane-bounded organelle;organelle;plasma memb…		+		11	11	11	17.1	17.1	17.1	64.071	0
34.4668	34.405	34.4753	34.5423	34.4753	34.4977	34.422	34.3817	34.4169	34.5031	34.5536	34.5647	34.5197	34.5066	34.4744	34.5839	34.4814	34.5422	34.4286	34.4449	34.4225	34.6112	34.471	34.6402	34.4426	34.32	34.294	34.4479	34.436	34.3955	34.4165	34.3371	34.3483	34.5588	34.506	34.544	amide biosynthetic process;amine biosynthetic process;amine catabolic process;amine metabolic process;anatomical structure development;anatomical structure morphogenesis;arginine biosynthetic process;arginine metabolic process;biological regulation;biosynthetic process;body fluid secretion;carbamoyl phosphate biosynthetic process;carbamoyl phosphate metabolic process;carboxylic acid biosynthetic …	adenyl nucleotide binding;adenyl ribonucleotide binding;amine binding;amino acid binding;aspartate binding;aspartate carbamoyltransferase activity;ATP binding;binding;carbamoyl-phosphate synthase (ammonia) activity;carbamoyl-phosphate synthase (glutamine-hydrolyzing) activity;carbon-nitrogen ligase activity, with glutamine as amido-N-donor;carboxyl- or carbamoyltransferase activity;carboxylic aci…	axon part;cell body;cell part;cell projection;cell projection part;cytoplasmic part;cytosol;extracellular membrane-bounded organelle;extracellular organelle;extracellular region part;extracellular vesicular exosome;intracellular membrane-bounded organelle;intracellular organelle;intracellular organelle part;intracellular part;macromolecular complex;membrane;membrane-bounded organelle;membrane-bou…	Alanine, aspartate and glutamate metabolism;Pyrimidine metabolism	+		116	116	113	63	63	62.7	236.02	0
30.7258	30.6922	30.831	30.9451	30.8033	30.9143	30.755	30.7433	30.7294	31.1615	31.136	31.0769	30.9012	30.7502	30.7489	31.0066	30.8382	30.8802	30.7785	30.7853	30.8004	31.1501	31.022	31.1337	30.6367	30.5017	30.5821	30.5564	30.488	30.5327	30.5043	30.4895	30.4162	30.8655	30.8771	30.8834	biological regulation;catabolic process;cellular catabolic process;cellular macromolecule catabolic process;cellular macromolecule metabolic process;cellular metabolic process;cellular process;cellular protein metabolic process;macromolecule catabolic process;macromolecule metabolic process;macromolecule modification;metabolic process;modification-dependent macromolecule catabolic process;modific…	catalytic activity;cysteine-type endopeptidase activity;cysteine-type peptidase activity;endopeptidase activity;hydrolase activity;peptidase activity;peptidase activity, acting on L-amino acid peptides;small conjugating protein-specific protease activity;ubiquitin-specific protease activity	cell part;cytoplasm;intracellular membrane-bounded organelle;intracellular organelle;intracellular part;membrane-bounded organelle;nucleus;organelle		+		29	28	27	45.9	44.9	44.9	105.03	0
33.8765	33.9627	33.9149	33.9245	33.9075	33.9844	33.9501	33.941	33.9088	33.9825	34.0605	33.9755	33.9831	33.9804	33.9758	34.0498	34.0116	34.0107	33.9724	33.9446	33.9816	34.031	33.9254	34.073	33.8965	33.8118	33.8141	33.8438	33.8888	33.9052	33.8671	33.8856	33.8492	33.9963	33.9042	33.9645	anatomical structure morphogenesis;apoptosis;apoptotic mitochondrial changes;biological regulation;cell death;cell part morphogenesis;cellular component assembly;cellular component assembly at cellular level;cellular component disassembly;cellular component disassembly at cellular level;cellular component disassembly involved in apoptosis;cellular component morphogenesis;cellular component organi…	binding;catalytic activity;enzyme binding;GTP binding;GTPase activity;guanyl nucleotide binding;guanyl ribonucleotide binding;hydrolase activity;hydrolase activity, acting on acid anhydrides;hydrolase activity, acting on acid anhydrides, in phosphorus-containing anhydrides;identical protein binding;lipid binding;nucleoside-triphosphatase activity;nucleotide binding;protein binding;protein dimeriz…	cell junction;cell part;clathrin coated vesicle membrane;coated pit;coated vesicle membrane;cytoplasm;cytoplasmic part;cytoplasmic vesicle membrane;cytoplasmic vesicle part;cytoskeletal part;cytosol;Golgi apparatus;intracellular membrane-bounded organelle;intracellular organelle;intracellular organelle part;intracellular part;macromolecular complex;membrane;membrane part;membrane-bounded organell…	Bacterial invasion of epithelial cells;Endocrine and other factor-regulated calcium reabsorption;Endocytosis;Fc gamma R-mediated phagocytosis	+		69	69	0	89.7	89.7	0	81.876	0
31.2975	31.4247	31.561	31.5238	31.5322	31.4242	31.5647	31.4247	31.3812	31.5812	31.5992	31.5576	31.4994	31.2378	31.293	31.3895	31.5221	31.5671	31.4296	31.5111	31.4735	31.68	31.5444	31.6504	31.32	31.0558	31.1416	31.4162	31.3451	31.4566	31.3166	31.3157	31.27	31.3959	31.3243	31.2861	attachment of spindle microtubules to chromosome;attachment of spindle microtubules to kinetochore;attachment of spindle microtubules to kinetochore involved in mitotic sister chromatid segregation;biological regulation;cell cycle;cell cycle phase;cell cycle process;cell division;cellular component organization;cellular component organization at cellular level;cellular component organization or b…	binding;identical protein binding;protein binding;structural constituent of cytoskeleton;structural molecule activity	cell part;chromosomal part;chromosome, centromeric region;condensed chromosome kinetochore;condensed chromosome outer kinetochore;condensed nuclear chromosome outer kinetochore;cytoplasmic part;cytosol;intracellular membrane-bounded organelle;intracellular non-membrane-bounded organelle;intracellular organelle;intracellular organelle part;intracellular part;kinetochore;macromolecular complex;memb…		+		39	39	39	56.9	56.9	56.9	73.912	0
32.1351	31.9215	31.953	32.0864	32.1522	32.062	32.026	32.1185	32.0099	32.2691	32.2764	32.2289	32.0438	31.9428	31.9738	32.1902	32.1621	32.2805	32.1252	32.0305	32.1033	32.2621	32.0158	32.2664	32.054	31.8454	31.872	32.0362	31.9971	31.978	31.965	31.8894	31.8443	32.1105	32.0314	32.1806	actin cytoskeleton organization;actin filament organization;actin filament polymerization;actin filament-based process;actin polymerization or depolymerization;biological regulation;cell projection organization;cellular component assembly;cellular component assembly at cellular level;cellular component organization;cellular component organization at cellular level;cellular component organization …	binding;ion channel binding;protein binding;receptor binding	cell part;cell projection;cell projection membrane;cell projection part;cytoplasmic part;cytoskeletal part;cytosol;intracellular non-membrane-bounded organelle;intracellular organelle;intracellular organelle part;intracellular part;leading edge membrane;membrane part;mitotic spindle;neuron projection;non-membrane-bounded organelle;organelle;organelle part;plasma membrane part;ruffle membrane;spin…	Focal adhesion;Regulation of actin cytoskeleton;Shigellosis	+		58	58	58	48.5	48.5	48.5	141.35	0
30.8425	30.794	30.8536	30.8809	30.7488	30.7361	30.8109	30.8004	30.7302	31.0033	30.9925	30.8595	30.846	30.6532	30.7291	30.7817	30.9343	31.019	30.8196	30.9827	31.0133	31.0217	30.7979	31.0554	30.6551	30.5968	30.5585	30.7115	30.6864	30.7978	30.6419	30.673	30.7353	31.0184	30.837	30.9252	apoptosis;cell death;cellular component organization;cellular component organization or biogenesis;cellular membrane organization;cellular process;clathrin-mediated endocytosis;death;endocytosis;establishment of localization;membrane invagination;membrane organization;programmed cell death;receptor-mediated endocytosis;transport;vesicle-mediated transport	binding;lipid binding;phosphatidylinositol binding;phospholipid binding	cell part;clathrin coated vesicle membrane;clathrin-coated vesicle;coated pit;coated vesicle;coated vesicle membrane;cytoplasm;cytoplasmic membrane-bounded vesicle;cytoplasmic part;cytoplasmic vesicle;cytoplasmic vesicle membrane;cytoplasmic vesicle part;cytoskeleton;intracellular membrane-bounded organelle;intracellular non-membrane-bounded organelle;intracellular organelle;intracellular organel…		+		41	41	41	49.3	49.3	49.3	119.39	0
26.2654	26.3105	26.1738	26.6339	26.2785	26.2642	26.0471	26.3928	26.0933	26.1696	26.557	26.5404	26.014	26.33	26.0905	26.366	26.1286	26.4554	26.2846	26.3766	26.4878	26.5036	26.7098	26.6733	26.0324	25.63	25.5798	26.0065	26.278	25.8946	25.7271	26.0289	25.6642	26.327	26.1098	26.2656		binding;carboxypeptidase activity;catalytic activity;cation binding;exopeptidase activity;hydrolase activity;ion binding;metal ion binding;metallocarboxypeptidase activity;metalloexopeptidase activity;metallopeptidase activity;peptidase activity;peptidase activity, acting on L-amino acid peptides;serine hydrolase activity;serine-type carboxypeptidase activity;serine-type exopeptidase activity;ser…	cell part;extracellular membrane-bounded organelle;extracellular organelle;extracellular region part;extracellular vesicular exosome;integral to membrane;intrinsic to membrane;membrane;membrane part;membrane-bounded organelle;membrane-bounded vesicle;organelle;vesicle		+		5	5	5	6.1	6.1	6.1	152.93	0
[truncated: 4,679 more rows]
[truncated: 9 more columns]

## Sheet: No_Imputeted_matrix_U2OS_EBSS
Dataset EV1. Full Proteome analysis of U2OS cells overexpressing FAM134s
[truncated: 5,001 more rows]
[truncated: 1 more columns]

## Sheet: legend
Column	Description
GOBP name	GOBP annotation (Human Uniprot)
GOCC name	GOMF annotation (Human Uniprot)
GOMF name	GOCC annotation (Human Uniprot)
KEGG name	KEGG annotation (Human Uniprot)
Peptides	Number of identified The total number of peptide sequences associated with the protein group (i.e. for all the proteins in the group).
Razor + unique peptides	The total number of razor + unique peptides associated with the protein group (i.e. these peptides are shared with another protein group).
[truncated: 12 more rows]
