# Supplementary material for: Role of FAM134 paralogues in endoplasmic reticulum remodeling, ER‐phagy, and Collagen quality control
Source: EMBO Rep. 2021 Aug 2;22(9):e52289. doi: 10.15252/embr.202052289 (PMC8447607; doi:10.15252/embr.202052289)
Supplement: Supplementary file 9 — Dataset EV2 [file EMBR-22-e52289-s015.xlsx]

## Sheet: Enrichment_EBSS
Data Set EV2. GO caterogies enrichment of full proteomes from U2OS cells overexpressing FAM134s
Selection value	Category column	Category value	Total size	Selection size	Category size	Intersection size	Enrichment factor	P value	Benj. Hoch. FDR
Cluster	GOBP name	protein folding in endoplasmic reticulum	5000	149	7	5	23.969	4.3583e-07	0.0024367
Cluster	GOCC name	smooth endoplasmic reticulum	5000	149	12	8	22.371	2.2801e-10	6.7624e-07
Cluster	GOBP name	protein maturation by protein folding	5000	149	6	4	22.371	1.0722e-05	0.037957
Cluster	GOMF name	protein disulfide isomerase activity	5000	149	13	8	20.65	5.7608e-10	1.2747e-05
Cluster	GOMF name	intramolecular oxidoreductase activity, transposing S-S bonds	5000	149	13	8	20.65	5.7608e-10	1.2747e-05
Cluster	GOMF name	intramolecular oxidoreductase activity, interconverting keto- and enol-groups	5000	149	14	8	19.175	1.3062e-09	2.6494e-05
Cluster	GOCC name	rough endoplasmic reticulum	5000	149	10	5	16.779	4.7903e-06	0.0049078
Cluster	GOCC name	ER membrane protein complex	5000	149	8	4	16.779	4.7171e-05	0.037704
Cluster	GOCC name	endoplasmic reticulum lumen	5000	149	63	30	15.98	3.0887e-30	3.1645e-26
Cluster	GOBP name	endoplasmic reticulum organization	5000	149	22	7	10.677	2.0083e-06	0.008897
Cluster	GOBP name	response to endoplasmic reticulum stress	5000	149	80	24	10.067	1.3889e-18	2.2078e-14
Cluster	GOCC name	integral to endoplasmic reticulum membrane	5000	149	38	11	9.7139	6.42e-09	1.3155e-05
Cluster	GOBP name	cell redox homeostasis	5000	149	38	11	9.7139	6.42e-09	4.8642e-05
Cluster	GOCC name	intrinsic to endoplasmic reticulum membrane	5000	149	39	11	9.4648	8.6934e-09	1.7496e-05
Cluster	GOMF name	intramolecular oxidoreductase activity	5000	149	29	8	9.2571	1.2133e-06	0.011359
Cluster	GOCC name	endoplasmic reticulum-Golgi intermediate compartment	5000	149	40	11	9.2282	1.1657e-08	2.3049e-05
Cluster	GOCC name	endoplasmic reticulum part	5000	149	360	95	8.8553	6.2945e-75	7.0939e-70
Cluster	GOBP name	endoplasmic reticulum unfolded protein response	5000	149	51	13	8.5538	1.4369e-09	1.1649e-05
Cluster	GOBP name	cellular response to unfolded protein	5000	149	51	13	8.5538	1.4369e-09	1.1649e-05
Cluster	GOCC name	endoplasmic reticulum membrane	5000	149	267	68	8.5464	3.711e-49	1.0456e-44
Cluster	GOBP name	ER-nucleus signaling pathway	5000	149	56	14	8.3893	4.3083e-10	3.9244e-06
Cluster	GOBP name	chaperone-mediated protein folding	5000	149	33	8	8.135	3.498e-06	0.014469
Cluster	GOBP name	protein N-linked glycosylation via asparagine	5000	149	58	14	8.1	7.1226e-10	6.1429e-06
Cluster	GOBP name	protein N-linked glycosylation	5000	149	58	14	8.1	7.1226e-10	6.1429e-06
Cluster	GOBP name	peptidyl-asparagine modification	5000	149	59	14	7.9627	9.0834e-10	7.6707e-06
Cluster	GOBP name	cellular response to topologically incorrect protein	5000	149	57	13	7.6534	6.2487e-09	4.7791e-05
Cluster	GOCC name	endoplasmic reticulum	5000	149	313	70	7.5048	1.3885e-46	2.6081e-42
Cluster	GOBP name	response to unfolded protein	5000	149	73	16	7.355	1.9225e-10	1.9482e-06
Cluster	GOBP name	protein glycosylation	5000	149	74	16	7.2556	2.3867e-10	2.2499e-06
Cluster	GOBP name	macromolecule glycosylation	5000	149	74	16	7.2556	2.3867e-10	2.2499e-06
Cluster	GOBP name	glycosylation	5000	149	75	16	7.1588	2.952e-10	2.7195e-06
Cluster	GOBP name	response to topologically incorrect protein	5000	149	80	17	7.1309	8.4878e-11	9.054e-07
Cluster	GOBP name	ER to Golgi vesicle-mediated transport	5000	149	47	9	6.4258	6.7168e-06	0.025219
Cluster	GOBP name	protein folding	5000	149	154	26	5.6655	1.7351e-13	2.2687e-09
Cluster	GOMF name	carbohydrate binding	5000	149	76	12	5.2985	1.627e-06	0.014143
Cluster	GOCC name	integral to organelle membrane	5000	149	77	12	5.2297	1.8738e-06	0.0022227
Cluster	GOCC name	intrinsic to organelle membrane	5000	149	81	12	4.9714	3.221e-06	0.0035589
Cluster	GOCC name	pigment granule	5000	149	72	10	4.6607	3.7663e-05	0.032156
Cluster	GOCC name	melanosome	5000	149	72	10	4.6607	3.7663e-05	0.032156
Cluster	GOBP name	post-translational protein modification	5000	149	136	16	3.9479	1.6816e-06	0.0079725
Cluster	GOCC name	integral to membrane	5000	149	638	71	3.7344	2.4965e-26	2.0097e-22
Cluster	GOCC name	intrinsic to membrane	5000	149	646	71	3.6882	5.5139e-26	4.1428e-22
Cluster	GOBP name	lipid biosynthetic process	5000	149	146	16	3.6775	4.2323e-06	0.016986
Cluster	GOCC name	intracellular organelle lumen	5000	149	298	32	3.6034	6.8054e-11	2.1913e-07
Cluster	GOCC name	organelle lumen	5000	149	310	33	3.5722	4.1071e-11	1.3614e-07
Cluster	GOBP name	cellular homeostasis	5000	149	193	20	3.4774	6.2558e-07	0.0034037
Cluster	GOCC name	membrane-enclosed lumen	5000	149	342	33	3.238	5.5774e-10	1.4966e-06
Cluster	GOBP name	peptidyl-amino acid modification	5000	149	239	22	3.0889	1.2444e-06	0.0061143
Cluster	GOCC name	Golgi membrane	5000	149	189	17	3.0184	2.8003e-05	0.025047
Cluster	GOCC name	membrane part	5000	149	1183	96	2.7231	5.4152e-27	5.0858e-23
Cluster	GOBP name	lipid metabolic process	5000	149	313	24	2.5731	9.3666e-06	0.0336
Cluster	GOCC name	Golgi apparatus part	5000	149	264	20	2.5422	6.2279e-05	0.047106
Cluster	GOCC name	organelle membrane	5000	149	1077	78	2.4303	3.6292e-17	1.8591e-13
Cluster	GOCC name	membrane	5000	149	2185	109	1.674	9.9793e-14	4.0167e-10
Cluster	GOBP name	protein metabolic process	5000	149	1390	67	1.6175	2.2675e-06	0.0098302
Cluster	GOCC name	cytoplasmic part	5000	149	3199	125	1.3112	2.8862e-08	5.3324e-05

## Sheet: legend
Column	Description
Selection column	Column that indicates which items are taken as "selected" for the fisher exact test.
Selection value	Value in the "selection" column
Category column	Categorical column tested against the "selection"
Category value	Term from this categorical column
Total size	Total number of items used as a basis for the enrichment test
Selection size	Number of the items in the selection
Category size	Number of the items in the current category.
Intersection size	Number of the items that are in the current category as well as in the selection.
Enrichment factor	((Intersection size) * (Total size)) /((Selection size) * (category size)); Values < 1 indicates depletion.
P value	P value resulting from the Fischer exact test
Benj. Hoch. FDR	Benjmini Hochberg false discovery rate.
