# Supplementary material for: Role of FAM134 paralogues in endoplasmic reticulum remodeling, ER‐phagy, and Collagen quality control
Source: EMBO Rep. 2021 Aug 2;22(9):e52289. doi: 10.15252/embr.202052289 (PMC8447607; doi:10.15252/embr.202052289)
Supplement: Supplementary file 10 — Dataset EV3 [file EMBR-22-e52289-s002.xlsx]

## Sheet: Analysis
Dataset EV3. Full Proteome analysis of Fam134s knockout MEFs
Fam134a knockout	Fam134a knockout	Fam134a knockout	Fam134b knockout	Fam134b knockout	Fam134b knockout	Fam134c knockout	Fam134c knockout	Fam134c knockout	Wild-Type	Wild-Type	Wild-Type	GOBP name	GOMF name	GOCC name	KEGG name	Significantly regulated Fam134a knockout vs Wild-Type	Significantly regulated Fam134b knockout vs Wild-Type	Significantly regulated Fam134c knockout vs Wild-Type	ANOVA Significant	Cluster	Peptides	Razor + unique peptides	Unique peptides	Sequence coverage [%]	Unique + razor sequence coverage [%]	Unique sequence coverage [%]	Mol. weight [kDa]	Q-value	Score	Intensity	MS/MS count	-Log Student's T-test p-value FAM134A_WT	Student's T-test q-value FAM134A_WT	Student's T-test Difference FAM134A_WT	Student's T-test Test statistic FAM134A_WT	-Log Student's T-test p-value FAM134B_WT	Student's T-test q-value FAM134B_WT	Student's T-test Difference FAM134B_WT	Student's T-test Test statistic FAM134B_WT	-Log Student's T-test p-value FAM134C_WT	Student's T-test q-value FAM134C_WT	Student's T-test Difference FAM134C_WT	Student's T-test Test statistic FAM134C_WT	-Log ANOVA p vlaue	ANOVA q-value	Protein IDs	Majority protein IDs	Protein names	Gene names
26.7038	26.4828	26.3618	27.7307	27.5466	27.3796	27.7405	27.7273	27.5054	26.6439	26.7352	26.487	biological regulation;positive regulation of biological process;positive regulation of cellular component biogenesis;positive regulation of cellular component organization;positive regulation of cellular process;positive regulation of developmental process;positive regulation of nervous system development;positive regulation of synapse assembly;regulation of biological process;regulation of cellu…		cell part;cell surface;cytoplasm;cytoplasmic part;endoplasmic reticulum;integral to membrane;intracellular membrane-bounded organelle;intracellular organelle;intracellular part;intrinsic to membrane;membrane;membrane part;membrane-bounded organelle;organelle;plasma membrane				+	+	Cluster 1	5	5	5	16	16	16	46.451	0	59.873	1929600000	47	0.356649	0.472089	-0.105908	-0.856709	2.76416	0.0106325	0.930283	7.46472	3.22424	0.00267524	1.0357	9.84638	4.66661	0.000446866	Q9Z0L0	Q9Z0L0	Trophoblast glycoprotein	Tpbg
31.054	30.9185	31.1683	32.5878	32.8938	32.7734	33.0174	33.0834	33.0467	31.9435	32.0493	31.8741	actin crosslink formation;actin cytoskeleton organization;actin filament bundle assembly;actin filament organization;actin filament-based process;anatomical structure development;biological regulation;cell development;cellular component assembly;cellular component assembly at cellular level;cellular component organization;cellular component organization at cellular level;cellular component organi…	binding;carbohydrate binding;catalytic activity;chondroitin sulfate binding;glycosaminoglycan binding;hydrolase activity;hydrolase activity, acting on carbon-nitrogen (but not peptide) bonds;pattern binding;polysaccharide binding	cell body;cell part;cell projection;cell projection part;cytoplasm;cytoplasmic membrane-bounded vesicle;cytoplasmic part;cytoplasmic vesicle;cytoskeletal part;cytosol;exocytic vesicle;extracellular region part;extracellular space;filamentous actin;growth cone;intracellular membrane-bounded organelle;intracellular organelle;intracellular organelle part;intracellular part;lamellipodium;macromolecul…				+	+	Cluster 1	36	36	8	63.1	63.1	13.3	73.884	0	323.31	72703000000	423	3.29746	0.00179365	-0.908702	-10.2844	2.8286	0.00959021	0.796047	7.76326	4.44232	0	1.09352	20.1064	7.13504	0.000655738	E9PWE8;Q3TT92;D3YUS0;D3Z567	E9PWE8;Q3TT92		Dpysl3
26.3866	26.3085	26.1032	27.002	27.1475	27.4423	27.3817	26.9045	26.9994	25.9438	26.1659	25.7595	alcohol metabolic process;biosynthetic process;cellular biosynthetic process;cellular lipid metabolic process;cellular metabolic process;cellular process;cholesterol biosynthetic process;cholesterol metabolic process;farnesyl diphosphate metabolic process;isoprenoid biosynthetic process;isoprenoid metabolic process;lipid biosynthetic process;lipid metabolic process;metabolic process;organophospha…	catalytic activity;farnesyl-diphosphate farnesyltransferase activity;farnesyltranstransferase activity;oxidoreductase activity;prenyltransferase activity;squalene synthase activity;transferase activity;transferase activity, transferring alkyl or aryl (other than methyl) groups	cell part;cytoplasmic part;endoplasmic reticulum;endoplasmic reticulum membrane;endoplasmic reticulum part;integral to membrane;intracellular membrane-bounded organelle;intracellular organelle;intracellular organelle part;intracellular part;intrinsic to membrane;membrane;membrane part;membrane-bounded organelle;organelle;organelle membrane;organelle part	Steroid biosynthesis		+	+	+	Cluster 1	5	5	5	13.5	13.5	13.5	48.154	0	16.771	1414000000	22	1.00394	0.0927914	0.30967	2.13991	2.68132	0.0119591	1.24084	7.09601	2.43212	0.00757947	1.13877	6.0805	3.71575	0.000473846	P53798	P53798	Squalene synthase	Fdft1
25.9305	25.6441	25.6523	25.4927	26.2739	26.5773	26.2801	26.3181	26.9648	25.4231	25.0156	25.696	cellular component assembly;cellular component assembly at cellular level;cellular component organization;cellular component organization at cellular level;cellular component organization or biogenesis;cellular component organization or biogenesis at cellular level;cellular macromolecular complex assembly;cellular macromolecular complex subunit organization;cellular process;macromolecular complex…		cell part;cytoplasm;cytoplasmic part;cytosol;intracellular organelle part;intracellular part;macromolecular complex;nuclear body;nuclear part;nucleoplasm;nucleoplasm part;organelle part;protein complex;SMN complex;SMN-Sm protein complex	RNA transport			+	+	Cluster 1	3	3	3	27.7	27.7	27.7	18.75	0	10.291	847310000	18	0.765292	0.161236	0.364063	1.66286	0.907475	0.146148	0.736411	1.94444	1.73481	0.0206816	1.14275	3.84279	1.46621	0.00573109	Q9CX53	Q9CX53	Gem-associated protein 6	Gemin6
27.3838	26.9086	26.7049	27.6689	28.0403	28.3784	28.0977	28.4298	28.2548	26.556	27.1377	27.1898	alcohol metabolic process;biosynthetic process;carboxylic acid biosynthetic process;carboxylic acid metabolic process;cellular biosynthetic process;cellular ketone metabolic process;cellular lipid metabolic process;cellular metabolic process;cellular process;fatty acid biosynthetic process;fatty acid metabolic process;lipid biosynthetic process;lipid metabolic process;metabolic process;monocarbox…	binding;C-4 methylsterol oxidase activity;catalytic activity;cation binding;ion binding;iron ion binding;metal ion binding;monooxygenase activity;oxidoreductase activity;oxidoreductase activity, acting on paired donors, with incorporation or reduction of molecular oxygen;oxidoreductase activity, acting on paired donors, with incorporation or reduction of molecular oxygen, NADH or NADPH as one don…	cell part;cytoplasmic part;endoplasmic reticulum membrane;endoplasmic reticulum part;integral to membrane;intracellular organelle part;intracellular part;intrinsic to membrane;membrane;membrane part;organelle membrane;organelle part	Steroid biosynthesis		+	+	+	Cluster 1	2	2	2	14.7	14.7	14.7	34.772	0	36.671	2714400000	30	0.0453553	0.933011	0.0379365	0.132706	1.68183	0.034753	1.06806	3.70165	2.353	0.00808163	1.29961	5.78509	2.81086	0.000630811	Q9CRA4;D3YTN3;D3Z458	Q9CRA4;D3YTN3;D3Z458	Methylsterol monooxygenase 1	Msmo1
31.0131	31.0783	31.1857	32.7512	32.6424	32.724	32.8891	33.0733	32.7746	31.3735	31.5993	31.5101	biological regulation;cellular process;cellular response to stimulus;establishment of localization;establishment of localization in cell;establishment of protein localization;intracellular protein transport;intracellular transport;positive regulation of biological process;positive regulation of biosynthetic process;positive regulation of cAMP biosynthetic process;positive regulation of cAMP metab…	adenylate cyclase binding;binding;enzyme binding;protein binding;protein complex scaffold;receptor signaling complex scaffold activity;structural molecule activity	adherens junction;anchoring junction;cell junction;cell part;cell-substrate adherens junction;cell-substrate junction;cytoplasm;cytoskeleton;focal adhesion;intracellular non-membrane-bounded organelle;intracellular organelle;intracellular part;membrane;non-membrane-bounded organelle;organelle;plasma membrane			+	+	+	Cluster 1	66	66	66	53	53	53	180.69	0	323.31	65916000000	583	2.08163	0.0134215	-0.401955	-4.85881	4.10426	0.00161403	1.21155	16.5185	3.696	0.00264935	1.41803	13.0109	7.19067	0.000689655	Q9WTQ5;Q9WTQ5-2	Q9WTQ5;Q9WTQ5-2	A-kinase anchor protein 12	Akap12
26.7074	26.7676	27.112	27.9729	28.2474	28.1974	28.5644	28.6008	28.5191	27.3108	27.1888	26.7365	alcohol metabolic process;amyloid precursor protein catabolic process;amyloid precursor protein metabolic process;anatomical structure development;biological regulation;biosynthetic process;catabolic process;cellular component organization;cellular component organization or biogenesis;cellular macromolecule metabolic process;cellular metabolic process;cellular process;cellular response to stimulu…	antigen binding;binding;catalytic activity;coenzyme binding;cofactor binding;delta24(24-1) sterol reductase activity;delta24-sterol reductase activity;enzyme binding;flavin adenine dinucleotide binding;oxidoreductase activity;oxidoreductase activity, acting on CH-OH group of donors;oxidoreductase activity, acting on the CH-CH group of donors;oxidoreductase activity, acting on the CH-CH group of d…	cell part;cytoplasm;cytoplasmic part;cytoskeleton;cytosol;endoplasmic reticulum;endoplasmic reticulum membrane;endoplasmic reticulum part;Golgi apparatus part;Golgi membrane;integral to membrane;intracellular membrane-bounded organelle;intracellular non-membrane-bounded organelle;intracellular organelle;intracellular organelle part;intracellular part;intrinsic to membrane;membrane;membrane part;m…	Steroid biosynthesis		+	+	+	Cluster 1	6	6	6	15.5	15.5	15.5	60.112	0	14.146	3128100000	45	0.429413	0.38394	-0.216338	-1.00435	2.26385	0.0162405	1.06057	5.46649	2.96122	0.00336703	1.48278	8.41162	4.79078	0.000446043	Q8VCH6	Q8VCH6	Delta(24)-sterol reductase	Dhcr24
24.2273	23.3437	23.9021	25.1861	24.077	24.9531	25.2541	25.1722	25.2638	23.0899	23.735	24.3283	activation of caspase activity;adaptive immune response;adaptive immune response based on somatic recombination of immune receptors built from immunoglobulin superfamily domains;aging;apoptosis;biological regulation;cell death;cell killing;cellular process;death;developmental process;immune effector process;immune response;immune system process;induction of apoptosis;induction of programmed cell …	anion binding;apoptotic protease activator activity;binding;caspase activator activity;caspase regulator activity;catalytic activity;chloride ion binding;cysteine-type endopeptidase activity;cysteine-type peptidase activity;endopeptidase activity;enzyme activator activity;enzyme regulator activity;hydrolase activity;ion binding;peptidase activator activity;peptidase activity;peptidase activity, a…	cell part;cytoplasmic part;endoplasmic reticulum;extracellular membrane-bounded organelle;extracellular organelle;extracellular region part;extracellular space;extracellular vesicular exosome;Golgi apparatus;intracellular membrane-bounded organelle;intracellular organelle;intracellular part;lysosome;lytic vacuole;membrane;membrane-bounded organelle;membrane-bounded vesicle;organelle;vacuole;vesic…	Lysosome			+	+	Cluster 1	2	2	2	5.6	5.6	5.6	52.376	0	6.694	180380000	4	NaN	1	0	NaN	NaN	1	0	NaN	1.86878	0.0158361	1.51234	4.21538	1.88163	0.00196796	Q3UBY5;P97821;D3Z220	Q3UBY5;P97821;D3Z220	Dipeptidyl peptidase 1;Dipeptidyl peptidase 1 exclusion domain chain;Dipeptidyl peptidase 1 heavy chain;Dipeptidyl peptidase 1 light chain	Ctsc
25.8996	26.087	26.1133	27.6169	27.0933	27.816	27.9675	28.0195	28.1443	26.4635	25.9834	26.5022			cell part;integral to membrane;intrinsic to membrane;membrane part			+	+	+	Cluster 1	5	5	5	33.1	33.1	33.1	19.457	0	30.068	2104700000	19	0.719701	0.179262	-0.283121	-1.57366	1.92343	0.0244022	1.1923	4.37429	3.22929	0.0027013	1.72737	9.87601	4.62464	0.000430556	Q9CZH7;Q9D1T2	Q9CZH7	Matrix-remodeling-associated protein 7	Mxra7
25.0231	24.7555	25.5874	26.6349	26.9754	26.4825	26.6617	26.6903	26.7953	25.2235	25.5259	23.9561	amine biosynthetic process;amine catabolic process;amine metabolic process;behavior;behavioral interaction between organisms;biological regulation;biosynthetic process;carboxylic acid biosynthetic process;carboxylic acid catabolic process;carboxylic acid metabolic process;catabolic process;cell communication;cell-cell signaling;cellular amine metabolic process;cellular amino acid biosynthetic pro…	catalytic activity;glutaminase activity;hydrolase activity;hydrolase activity, acting on carbon-nitrogen (but not peptide) bonds;hydrolase activity, acting on carbon-nitrogen (but not peptide) bonds, in linear amides	cell part;cytoplasmic part;cytosol;intracellular membrane-bounded organelle;intracellular organelle;intracellular part;membrane-bounded organelle;mitochondrion;organelle	Alanine, aspartate and glutamate metabolism;Arginine and proline metabolism;D-Glutamine and D-glutamate metabolism;Nitrogen metabolism;Proximal tubule bicarbonate reclamation		+	+	+	Cluster 1	24	3	3	43.6	7.3	7.3	73.963	0	53.794	895810000	20	NaN	1	0	NaN	1.63278	0.0370088	1.79577	3.57397	1.70344	0.0215216	1.81392	3.75881	2.63791	0.000642857	D3Z7P3;D3Z7P4;F7B327	D3Z7P3;D3Z7P4	Glutaminase kidney isoform, mitochondrial	Gls
27.2815	27.2518	26.9837	28.3649	28.3698	28.5569	28.7373	28.8731	28.8076	26.9964	27.0434	26.7628	anatomical structure development;biological regulation;biomineral tissue development;cell proliferation;cell surface receptor linked signaling pathway;cellular component organization;cellular component organization at cellular level;cellular component organization or biogenesis;cellular component organization or biogenesis at cellular level;cellular macromolecule metabolic process;cellular metabo…	adenyl nucleotide binding;adenyl ribonucleotide binding;ATP binding;binding;catalytic activity;collagen binding;kinase activity;molecular transducer activity;nucleotide binding;phosphotransferase activity, alcohol group as acceptor;protein binding;protein kinase activity;protein tyrosine kinase activity;purine nucleotide binding;purine ribonucleoside triphosphate binding;purine ribonucleotide bin…	adherens junction;anchoring junction;cell junction;cell part;cell-substrate adherens junction;cell-substrate junction;extracellular membrane-bounded organelle;extracellular organelle;extracellular region part;extracellular vesicular exosome;focal adhesion;integral to membrane;integral to plasma membrane;intrinsic to membrane;intrinsic to plasma membrane;membrane part;membrane-bounded organelle;me…			+	+	+	Cluster 1	13	13	11	17.6	17.6	15.7	96.481	0	42.886	3690700000	53	0.86216	0.128358	0.238137	1.85399	3.81363	0.00242697	1.49634	13.9398	4.40347	0	1.87181	19.6581	6.69029	0.000611111	Q62371;A0A0A6YXY2	Q62371	Discoidin domain-containing receptor 2	Ddr2
24.4276	24.786	23.8071	27.626	27.4316	27.3085	26.5953	26.505	26.7586	24.579	24.3355	25.0982	anatomical structure development;biological adhesion;biological regulation;cell adhesion;cellular component organization;cellular component organization at cellular level;cellular component organization or biogenesis;cellular component organization or biogenesis at cellular level;cellular process;developmental process;extracellular matrix organization;extracellular structure organization;regulati…	binding;carbohydrate binding;cell adhesion molecule binding;glycosaminoglycan binding;heparin binding;pattern binding;polysaccharide binding;protein binding	cell part;cytoplasmic part;extracellular matrix;extracellular region part;extracellular space;Golgi apparatus part;intracellular organelle part;intracellular part;organelle part;proteinaceous extracellular matrix;trans-Golgi network			+	+	+	Cluster 1	10	10	10	17.9	17.9	17.9	87.098	0	18.024	913710000	19	NaN	1	0	NaN	3.47901	0.00473759	2.7845	11.4512	2.92465	0.00357938	1.94877	8.22812	5.15673	0.0005	Q62009-5;Q62009-4;Q62009-3;Q62009-2;Q62009;CON__Q2KJC7;F7C9H0	Q62009-5;Q62009-4;Q62009-3;Q62009-2;Q62009	Periostin	Postn
25.1771	24.3644	24.6576	27.5236	27.6249	27.5661	27.0285	27.4229	27.4974	24.9747	25.0719	25.5637	carbohydrate metabolic process;cellular carbohydrate metabolic process;cellular macromolecule metabolic process;cellular metabolic process;cellular process;cellular protein metabolic process;glycosylation;macromolecule glycosylation;macromolecule metabolic process;macromolecule modification;metabolic process;primary metabolic process;protein glycosylation;protein metabolic process;protein modific…	catalytic activity;glucosyltransferase activity;transferase activity;transferase activity, transferring glycosyl groups;transferase activity, transferring hexosyl groups;UDP-glucose:glycoprotein glucosyltransferase activity;UDP-glucosyltransferase activity;UDP-glycosyltransferase activity		Protein processing in endoplasmic reticulum		+	+	+	Cluster 1	19	16	16	14.4	12.5	12.5	172.76	0	25.522	1390400000	54	0.718157	0.179743	-0.470411	-1.57065	3.67133	0.00323809	2.36809	12.8239	3.08466	0.00322788	2.11283	9.05905	5.46874	0.000508475	E9Q4X2;F6YNY8;G3UXP5;F6X3X7	E9Q4X2		Uggt2
23.8856	25.2369	25.2666	26.2359	26.5878	25.8811	25.9274	25.7476	26.2911	23.8414	23.3283	24.3912						+	+	+	Cluster 1	5	5	5	6.5	6.5	6.5	142.54	0	18.961	584370000	16	NaN	1	0	NaN	2.52968	0.0124807	2.38127	6.46208	2.45552	0.00740967	2.13504	6.17024	2.74475	0.000595169	E9Q3Y7;E9Q5L4;Q5PR69-2;Q5PR69	E9Q3Y7;E9Q5L4;Q5PR69-2;Q5PR69	Uncharacterized protein KIAA1211	C530008M17Rik;Kiaa1211
24.1875	24.6432	24.121	26.6063	26.3046	26.6623	26.4949	26.0738	26.4949	23.6835	24.5026	23.9955			cell part;intracellular non-membrane-bounded organelle;intracellular organelle;intracellular organelle part;intracellular part;non-membrane-bounded organelle;nuclear part;nucleolus;organelle;organelle part			+	+	+	Cluster 1	8	8	8	19.2	19.2	19.2	59.679	0	8.8689	930820000	7	NaN	1	0	NaN	3.13901	0.00571698	2.46386	9.35836	2.93597	0.00363941	2.29399	8.28454	5.06702	0.000522727	E9QKQ3;Q9Z2Q2;F6ZLH4;H7BX94;K4DI66;Q9Z2Q2-3;Q9Z2Q2-2;D3Z5V3	E9QKQ3;Q9Z2Q2;F6ZLH4;H7BX94;K4DI66;Q9Z2Q2-3;Q9Z2Q2-2	Lysine-rich nucleolar protein 1	Knop1
25.9727	25.5673	25.6212	29.3542	29.0956	29.7734	27.8822	27.4339	27.2405	24.1421	25.988	24.7087	axon guidance;biological adhesion;cell adhesion;cellular process;chemotaxis;locomotion;motor axon guidance;response to chemical stimulus;response to external stimulus;response to stimulus;taxis		adherens junction;anchoring junction;axon;cell body;cell junction;cell part;cell projection;cell-substrate adherens junction;cell-substrate junction;external side of plasma membrane;extracellular membrane-bounded organelle;extracellular organelle;extracellular region part;extracellular vesicular exosome;focal adhesion;integral to membrane;intrinsic to membrane;membrane part;membrane-bounded organ…	Cell adhesion molecules (CAMs)		+	+	+	Cluster 1	11	11	11	20.5	20.5	20.5	63.668	0	33.938	2968000000	39	0.620872	0.231755	0.77417	1.38106	2.81182	0.00936119	4.46147	7.68451	1.949	0.013066	2.57257	4.45008	4.46396	0.000416	E9Q3Q6;Q54AJ5;Q61490;E9Q4G8;Q5MPX5;F6QH25	E9Q3Q6;Q54AJ5;Q61490;E9Q4G8	CD166 antigen	Alcam
24.7464	22.6292	23.453	25.4967	25.9874	26.0083	27.2622	27.1157	27.3647	24.52	25.0091	24.3966		binding;catalytic activity;cation binding;ion binding;metal ion binding;oxidoreductase activity;transition metal ion binding;zinc ion binding				+	+	+	Cluster 1	5	5	5	16.8	16.8	16.8	45.817	0	10.608	799430000	15	NaN	1	0	NaN	2.04389	0.0216485	1.18889	4.73977	3.69395	0.00261539	2.60563	12.9953	3.4874	0.000459605	Q80TB8;D3Z434	Q80TB8	Synaptic vesicle membrane protein VAT-1 homolog-like	Vat1l
25.4614	25.0951	25.567	27.7385	27.8628	27.4801	27.2693	27.0363	27.6	23.4218	24.5031	26.0656	aging;anatomical structure development;behavior;biological regulation;carbohydrate homeostasis;cell communication;cellular chemical homeostasis;cellular glucose homeostasis;cellular homeostasis;cellular process;cellular response to carbohydrate stimulus;cellular response to chemical stimulus;cellular response to cobalt ion;cellular response to corticosteroid stimulus;cellular response to dexameth…	endopeptidase inhibitor activity;endopeptidase regulator activity;enzyme inhibitor activity;enzyme regulator activity;peptidase inhibitor activity;peptidase regulator activity;serine-type endopeptidase inhibitor activity	axon hillock;axon part;basement membrane;cell part;cell projection part;cytoplasmic membrane-bounded vesicle;cytoplasmic part;cytoplasmic vesicle;extracellular matrix part;extracellular membrane-bounded organelle;extracellular organelle;extracellular region;extracellular region part;extracellular space;extracellular vesicular exosome;intracellular membrane-bounded organelle;intracellular organell…			+	+	+	Cluster 1	9	9	8	32.6	32.6	29	46.233	0	38.543	1410300000	37	0.383106	0.438051	0.711013	0.910852	1.75846	0.0305495	3.03029	3.90688	1.54919	0.0290981	2.63839	3.3626	2.74963	0.000556237	P97298;B7ZC25;F6S1M4;E9PWS2;Q5ND37	P97298;B7ZC25;F6S1M4	Pigment epithelium-derived factor	Serpinf1
25.8742	24.6564	23.8473	29.7621	29.6592	29.4115	27.6129	27.6825	27.7503	23.6466	25.1107	24.4816	biological regulation;negative regulation of biological process;negative regulation of cellular component organization;negative regulation of cellular process;negative regulation of establishment of protein localization in plasma membrane;positive regulation of biological process;positive regulation of cell migration;positive regulation of cell motility;positive regulation of cellular component m…	binding;collagen binding;extracellular matrix binding;fibronectin binding;laminin binding;protein binding	cell part;extracellular membrane-bounded organelle;extracellular organelle;extracellular region part;extracellular vesicular exosome;integral to membrane;intrinsic to membrane;membrane part;membrane-bounded organelle;membrane-bounded vesicle;organelle;vesicle			+	+	+	Cluster 1	10	10	10	32.5	32.5	32.5	64.176	0	139.91	3170900000	38	NaN	1	0	NaN	3.54486	0.00274194	5.19795	11.9045	2.80981	0.00427709	3.26894	7.67515	4.6354	0.000485437	Q80X72	Q80X72	Leucine-rich repeat-containing protein 15	Lrrc15
23.5157	26.7882	27.1671	27.9708	27.9631	27.6895	27.458	27.4581	27.6575	25.139	24.103	23.1985	amine metabolic process;aminoglycan metabolic process;anatomical structure formation involved in morphogenesis;biosynthetic process;carbohydrate biosynthetic process;carbohydrate metabolic process;cellular biosynthetic process;cellular carbohydrate biosynthetic process;cellular carbohydrate metabolic process;cellular macromolecule biosynthetic process;cellular macromolecule metabolic process;cell…	catalytic activity;heparan sulfate 2-O-sulfotransferase activity;heparan sulfate sulfotransferase activity;sulfotransferase activity;transferase activity;transferase activity, transferring sulfur-containing groups	cell part;cytoplasmic part;Golgi apparatus part;Golgi membrane;integral to membrane;intracellular organelle part;intracellular part;intrinsic to membrane;membrane;membrane part;organelle membrane;organelle part	Glycosaminoglycan biosynthesis - heparan sulfate		+	+	+	Cluster 1	5	5	5	18	18	18	41.813	0	14.417	1818800000	15	NaN	1	0	NaN	2.55405	0.0122914	3.72762	6.56056	2.40639	0.0078486	3.37767	5.98309	1.90902	0.00152304	Q8R3H7	Q8R3H7	Heparan sulfate 2-O-sulfotransferase 1	Hs2st1
24.8804	23.3525	23.1185	28.2255	28.1688	28.0731	28.5609	28.492	28.211	23.789	25.0923	25.1581	biological adhesion;cell adhesion;cell-cell adhesion;cellular process;homophilic cell adhesion	binding;calcium ion binding;cation binding;ion binding;metal ion binding	cell part;integral to membrane;intrinsic to membrane;membrane;membrane part;plasma membrane			+	+	+	Cluster 1	6	6	6	7	7	7	120.82	0	9.2237	2703400000	12	NaN	1	0	NaN	2.82755	0.00956098	3.47603	7.75831	2.911	0.00349296	3.74151	8.16056	4.57397	0.000477064	E9Q5E1;Q80TF3;A2AGW4	E9Q5E1;Q80TF3	Protocadherin-19	Pcdh19
25.0475	23.2373	23.8856	26.4241	26.4712	26.3372	27.2609	27.4518	27.3637	23.081	23.6527	23.3753	biological regulation;cellular component assembly;cellular component organization;cellular component organization or biogenesis;macromolecular complex assembly;macromolecular complex subunit organization;protein complex assembly;protein complex subunit organization;protein homooligomerization;protein oligomerization;regulation of biological process;regulation of cellular process;regulation of G-p…		cell junction;cell part;extracellular membrane-bounded organelle;extracellular organelle;extracellular region part;extracellular vesicular exosome;macromolecular complex;membrane;membrane-bounded organelle;membrane-bounded vesicle;organelle;postsynaptic membrane;presynaptic membrane;protein complex;receptor complex;synapse part;synaptic membrane;vesicle			+	+	+	Cluster 1	8	8	8	33.9	33.9	33.9	35.888	0	39.577	931020000	21	NaN	1	0	NaN	4.24486	0.002	3.04116	17.9272	4.66854	0	3.98911	22.9245	4.65954	0.000479263	A0A0R4J2B2;Q6WVG3;Q8C7J6;Q5DTY9	A0A0R4J2B2;Q6WVG3	BTB/POZ domain-containing protein KCTD12	Kctd12
24.1555	23.4737	25.0407	29.8669	29.4339	29.815	29.8966	29.9688	29.4717	24.4085	25.3111	25.0167	activation of immune response;anatomical structure development;anatomical structure formation involved in morphogenesis;angiogenesis;antigen receptor-mediated signaling pathway;biological adhesion;biological regulation;cell adhesion;cell development;cell junction assembly;cell junction organization;cell surface receptor linked signaling pathway;cell-cell adhesion;cell-substrate junction assembly;…	binding;enzyme activator activity;enzyme regulator activity;GPI anchor binding;GTPase activator activity;GTPase regulator activity;integrin binding;lipid binding;nucleoside-triphosphatase regulator activity;phosphatidylinositol binding;phospholipid binding;protein binding;protein complex binding;receptor binding	adherens junction;anchored to external side of plasma membrane;anchored to membrane;anchored to plasma membrane;anchoring junction;apical plasma membrane;cell junction;cell part;cell projection;cell projection part;cell-substrate adherens junction;cell-substrate junction;cytoplasmic part;cytosol;dendrite;endoplasmic reticulum;external side of plasma membrane;extracellular membrane-bounded organel…	Leukocyte transendothelial migration		+	+	+	Cluster 1	5	5	5	29	29	29	18.08	0	32.283	5784200000	42	NaN	1	0	NaN	4.05421	0.00148387	4.79316	16.0435	4.02996	0	4.86694	15.8182	6.16017	0.000645161	P01831	P01831	Thy-1 membrane glycoprotein	Thy1
23.5509	22.9625	23.2048	33.1066	33.21	33.5648	31.4744	31.4903	31.5906	26.1617	26.652	26.1001		binding;carboxylic acid binding;isoprenoid binding;lipid binding;monocarboxylic acid binding;retinal binding;retinoic acid binding;retinoid binding;retinol binding;transporter activity;vitamin binding	cell part;cytoplasm;cytoplasmic part;cytosol;intracellular part		+	+	+	+	Cluster 1	12	12	11	61.3	61.3	56.2	15.591	0	84.266	40532000000	110	3.63486	0.00228205	-3.0652	-12.552	5.20918	0	6.98919	31.34	5.08878	0	5.21385	29.2339	10.0324	0	P62965	P62965	Cellular retinoic acid-binding protein 1	Crabp1
26.299	26.227	26.024	27.3229	27.369	27.1102	26.0362	26.0285	26.1324	26.4847	26.6887	26.1593	biological regulation;cell surface receptor linked signaling pathway;cellular process;cellular response to stimulus;enzyme linked receptor protein signaling pathway;intracellular protein kinase cascade;intracellular signal transduction;MAPKKK cascade;Ras protein signal transduction;regulation of biological process;regulation of cellular process;response to stimulus;signal transduction;small GTPas…	molecular transducer activity;receptor signaling protein activity;signal transducer activity	cell part;cytoplasm;intracellular membrane-bounded organelle;intracellular organelle;intracellular part;membrane-bounded organelle;nucleus;organelle	Measles				+	Cluster 1	6	6	6	15.6	15.6	15.6	52.451	0	20.25	1199900000	29	0.678332	0.199519	-0.260927	-1.49298	2.04484	0.0215682	0.823125	4.74272	1.12856	0.0658015	-0.378552	-2.39975	4.02192	0.000453901	P97465;A0A0N4SW01	P97465	Docking protein 1	Dok1
28.7077	28.5583	28.8261	29.4238	29.6686	29.7744	28.2454	27.8097	28.0927	28.3022	28.4335	28.4483	biological regulation;negative regulation of biological process;negative regulation of cellular metabolic process;negative regulation of cellular process;negative regulation of cellular protein metabolic process;negative regulation of macromolecule metabolic process;negative regulation of metabolic process;negative regulation of phosphate metabolic process;negative regulation of phosphorus metabo…		cell part;cytoplasm;intracellular part			+		+	Cluster 1	11	11	11	40.3	40.3	40.3	36.276	0	75.03	5575400000	84	1.54467	0.0338728	0.302689	3.35139	3.37879	0.00538182	1.2276	10.7925	1.19529	0.0574313	-0.345366	-2.5429	4.856	0.000423208	O55091	O55091	Protein IMPACT	Impact
25.5748	24.2623	24.1389	26.5799	26.4318	26.544	24.5884	24.7621	25.1143	25.1345	25.1126	25.2023	activation of protein kinase activity;biological regulation;cellular hypotonic response;cellular macromolecule metabolic process;cellular metabolic process;cellular process;cellular protein metabolic process;cellular response to abiotic stimulus;cellular response to osmotic stress;cellular response to stimulus;cellular response to stress;hypotonic response;intracellular protein kinase cascade;int…	adenyl nucleotide binding;adenyl ribonucleotide binding;ATP binding;binding;catalytic activity;kinase activity;nucleotide binding;phosphotransferase activity, alcohol group as acceptor;protein kinase activity;protein serine/threonine kinase activity;purine nucleotide binding;purine ribonucleoside triphosphate binding;purine ribonucleotide binding;ribonucleotide binding;transferase activity;transf…	apical plasma membrane;basolateral plasma membrane;cell part;cytoplasm;cytoskeleton;intracellular membrane-bounded organelle;intracellular non-membrane-bounded organelle;intracellular organelle;intracellular part;membrane;membrane part;membrane-bounded organelle;non-membrane-bounded organelle;nucleus;organelle;plasma membrane part			+		+	Cluster 1	4	4	4	8.5	8.5	8.5	60.319	0	5.5115	515200000	11	0.460923	0.350594	-0.491175	-1.06722	4.90311	0.0046	1.36876	26.2584	0.979548	0.091928	-0.328253	-2.09008	2.60934	0.000682432	A2AQL0;Q9Z1W9	A2AQL0;Q9Z1W9	STE20/SPS1-related proline-alanine-rich protein kinase	Stk39
31.078	31.1075	31.0153	31.8178	31.7982	31.7336	30.4811	30.7809	30.9444	31.2615	31.0801	30.7677	biosynthetic process;cellular biosynthetic process;cellular macromolecule biosynthetic process;cellular macromolecule metabolic process;cellular metabolic process;cellular process;cellular protein metabolic process;macromolecule biosynthetic process;macromolecule metabolic process;metabolic process;primary metabolic process;protein metabolic process;translation	structural constituent of ribosome;structural molecule activity	cell part;cytoplasmic part;intracellular non-membrane-bounded organelle;intracellular organelle;intracellular part;macromolecular complex;non-membrane-bounded organelle;organelle;ribonucleoprotein complex;ribosome	Ribosome				+	Cluster 1	8	8	6	56.2	56.2	48.8	14.339	0	94.026	30616000000	133	0.0729133	0.892961	0.0305112	0.207921	2.15598	0.0199387	0.746795	5.1	0.692258	0.185549	-0.300974	-1.52012	3.30706	0.000548857	Q9D7S7-2;Q9D7S7	Q9D7S7-2;Q9D7S7	60S ribosomal protein L22-like 1	Rpl22l1
27.4092	27.3151	27.4819	28.3401	28.202	28.2723	27.9503	27.7236	27.307	27.9465	27.8502	27.9816	cellular component assembly;cellular component assembly at cellular level;cellular component biogenesis;cellular component biogenesis at cellular level;cellular component organization;cellular component organization at cellular level;cellular component organization or biogenesis;cellular component organization or biogenesis at cellular level;cellular macromolecular complex assembly;cellular macro…	binding;DNA binding;nucleic acid binding;RNA binding	cell part;granular component;intracellular non-membrane-bounded organelle;intracellular organelle;intracellular organelle part;intracellular part;non-membrane-bounded organelle;nuclear part;nucleolar part;nucleolus;nucleoplasm;organelle;organelle part					+	Cluster 1	11	11	11	28.2	28.2	28.2	41.234	0	21.28	3142300000	65	2.96282	0.00359024	-0.524036	-8.41976	2.45542	0.013641	0.345357	6.16985	0.620943	0.224518	-0.265817	-1.38119	2.77181	0.000962751	Q3V1X4;P70279;A2ALA0	Q3V1X4;P70279	Surfeit locus protein 6	Surf6
33.1685	33.2098	33.1696	33.73	33.6629	33.8814	33.2921	33.3451	32.9337	33.548	33.3969	33.2495	biosynthetic process;cellular biosynthetic process;cellular macromolecule biosynthetic process;cellular macromolecule metabolic process;cellular metabolic process;cellular process;cellular protein metabolic process;cytoplasmic translation;macromolecule biosynthetic process;macromolecule metabolic process;metabolic process;primary metabolic process;protein metabolic process;translation	structural constituent of ribosome;structural molecule activity	cell part;cytoplasm;cytosolic small ribosomal subunit;extracellular membrane-bounded organelle;extracellular organelle;extracellular region part;extracellular vesicular exosome;intracellular organelle part;intracellular part;macromolecular complex;membrane;membrane-bounded organelle;membrane-bounded vesicle;organelle;organelle part;ribonucleoprotein complex;small ribosomal subunit;vesicle	Ribosome				+	Cluster 1	8	8	8	45.4	45.4	45.4	13.373	0	52.386	136650000000	225	1.1618	0.0695134	-0.215513	-2.47068	1.541	0.043292	0.359964	3.3423	0.598939	0.237108	-0.207854	-1.33831	2.38437	0.00196058	Q5BLK2;P60867	Q5BLK2;P60867	40S ribosomal protein S20	Rps20
29.7938	29.6082	29.7518	30.5242	30.5917	30.673	29.95	30.0192	30.0424	30.1766	30.2722	30.1438	cellular macromolecule metabolic process;cellular metabolic process;cellular nitrogen compound metabolic process;cellular process;macromolecule metabolic process;macromolecule modification;metabolic process;nitrogen compound metabolic process;nucleic acid metabolic process;nucleobase-containing compound metabolic process;primary metabolic process;pseudouridine synthesis;RNA metabolic process;RNA …	binding;catalytic activity;enzyme binding;intramolecular transferase activity;isomerase activity;protein binding;pseudouridine synthase activity						+	Cluster 1	31	31	31	53.3	53.3	53.3	74.792	0	209.49	14331000000	167	2.66873	0.00572101	-0.479618	-7.04139	2.63757	0.0117692	0.398717	6.90778	1.82133	0.0179774	-0.193671	-4.08072	5.46953	0.000450704	Q91VU7;B7ZNL8;F7CG42;F6XMS4	Q91VU7;B7ZNL8		Pus7
28.35	28.4622	28.5915	28.9509	29.1682	29.0461	28.6856	28.6026	28.6667	28.8449	28.9883	28.6952	actin cytoskeleton organization;actin filament-based process;cellular component organization;cellular component organization at cellular level;cellular component organization or biogenesis;cellular component organization or biogenesis at cellular level;cellular process;cytoskeleton organization;gamete generation;male gamete generation;multicellular organismal process;multicellular organismal repr…		cell part;cytoplasmic part;cytosol;intracellular membrane-bounded organelle;intracellular organelle;intracellular part;membrane-bounded organelle;nucleus;organelle	Regulation of actin cytoskeleton				+	Cluster 1	22	22	22	21.4	21.4	21.4	133.71	0	109.22	5544400000	125	1.57154	0.0324991	-0.374901	-3.41838	0.941763	0.137373	0.212259	2.01343	1.01653	0.0845248	-0.19114	-2.16577	2.95201	0.00117143	F8WIG5;Q9Z207	F8WIG5;Q9Z207	Protein diaphanous homolog 3	Diap3;Diaph3
27.1041	26.7159	26.8903	27.3598	27.8647	27.7862	26.9738	26.7362	27.0219	26.971	27.329	26.9908	response to stimulus;response to stress	ATPase activator activity;ATPase regulator activity;enzyme activator activity;enzyme regulator activity;nucleoside-triphosphatase regulator activity						+	Cluster 1	5	5	5	18.9	18.9	18.9	35.523	0	13.954	1862400000	29	0.527054	0.295169	-0.193495	-1.19776	1.3713	0.0589051	0.573287	2.93665	0.567359	0.260691	-0.186311	-1.27668	2.2053	0.00184958	F6S1R2;Q8N9S3-2;Q8N9S3;Q8N9S3-3;A2AF81;A2AF82	F6S1R2;Q8N9S3-2;Q8N9S3;Q8N9S3-3;A2AF81	Activator of 90 kDa heat shock protein ATPase homolog 2	Ahsa2
24.7818	26.1509	26.3374	27.484	27.4049	27.0553	26.0389	26.4956	26.5925	26.4499	26.7218	26.5133	biological regulation;cell differentiation;cellular component organization;cellular component organization at cellular level;cellular component organization or biogenesis;cellular component organization or biogenesis at cellular level;cellular developmental process;cellular process;cytoskeletal anchoring at nuclear membrane;cytoskeleton organization;developmental process;establishment of localiza…	actin binding;actin filament binding;binding;cytoskeletal protein binding;identical protein binding;lamin binding;protein binding;protein dimerization activity;protein homodimerization activity	cell part;contractile fiber part;cytoplasm;cytoplasmic part;cytoskeleton;envelope;Golgi apparatus;integral to membrane;intracellular membrane-bounded organelle;intracellular non-membrane-bounded organelle;intracellular organelle;intracellular organelle part;intracellular part;intrinsic to membrane;macromolecular complex;membrane;membrane part;membrane-bounded organelle;non-membrane-bounded organe…					+	Cluster 1	12	12	12	1.9	1.9	1.9	1009.7	0	20.691	1301300000	23	0.742806	0.169579	-0.804936	-1.61882	2.07923	0.0214574	0.753062	4.85116	0.418165	0.397512	-0.185985	-0.98177	1.64106	0.00333274	Q6ZWR6-4;Q6ZWR6;Q6ZWR6-3;Q6ZWR6-2;Q6ZWR6-5	Q6ZWR6-4;Q6ZWR6	Nesprin-1	Syne1
28.5319	28.5959	28.5525	29.0817	29.082	29.0072	28.6738	28.7228	28.6702	28.8664	28.9348	28.755	cellular component organization;cellular component organization at cellular level;cellular component organization or biogenesis;cellular component organization or biogenesis at cellular level;cellular macromolecule metabolic process;cellular metabolic process;cellular nitrogen compound metabolic process;cellular process;macromolecule metabolic process;metabolic process;mitochondrial RNA 3'-end pr…	3'-tRNA processing endoribonuclease activity;binding;catalytic activity;cation binding;endonuclease activity;endonuclease activity, active with either ribo- or deoxyribonucleic acids and producing 5'-phosphomonoesters;endoribonuclease activity;endoribonuclease activity, producing 5'-phosphomonoesters;hydrolase activity;hydrolase activity, acting on ester bonds;ion binding;metal ion binding;nuclea…	cell part;cytoplasmic part;intracellular membrane-bounded organelle;intracellular organelle;intracellular organelle part;intracellular part;membrane-bounded organelle;mitochondrion;nuclear part;nucleoplasm;nucleus;organelle;organelle part	RNA transport				+	Cluster 1	17	17	17	27.8	27.8	27.8	91.946	0	105.09	5684700000	101	2.19818	0.0124509	-0.291929	-5.24098	1.61644	0.0375375	0.204917	3.53207	1.38174	0.0394541	-0.163102	-2.96082	4.66178	0.000548495	B1ATP7;Q80Y81-2;Q80Y81;B1ATP9	B1ATP7;Q80Y81-2;Q80Y81	Zinc phosphodiesterase ELAC protein 2	Elac2
27.1107	27.6645	27.3983	28.1813	28.3008	28.1432	28.0114	27.8683	27.6728	28.1308	27.7506	28.1567								+	Cluster 1	10	10	10	56.4	56.4	56.4	22.168	0	54.432	3003100000	44	1.40037	0.0432076	-0.62155	-3.00421	0.631642	0.261121	0.195704	1.40203	0.421118	0.395113	-0.161889	-0.987705	2.20013	0.00191541	Q9CXL3;A0A0G2JEY4	Q9CXL3;A0A0G2JEY4	Uncharacterized protein C7orf50 homolog
27.0482	27.0759	26.8461	27.6075	27.8195	27.7204	26.9797	26.6901	26.5181	26.8611	26.852	26.9469								+	Cluster 1	5	5	5	31.1	31.1	31.1	19.811	0	10.579	1767500000	22	0.588359	0.251224	0.103415	1.31768	3.57756	0.00290598	0.829131	12.136	0.49784	0.317291	-0.157392	-1.14029	3.82324	0.000508892	F8WIU1;Q9D1K7;H7BXB9	F8WIU1;Q9D1K7;H7BXB9	UPF0687 protein C20orf27 homolog	1700037H04Rik
25.2786	25.7718	25.9858	26.8297	27.7412	27.1092	26.0462	26.1386	26.4094	25.9409	26.5266	26.5842	biological regulation;cellular component organization;cellular component organization at cellular level;cellular component organization or biogenesis;cellular component organization or biogenesis at cellular level;cellular process;cellular response to stimulus;cytoskeleton organization;negative regulation of apoptosis;negative regulation of biological process;negative regulation of cell death;neg…	enzyme activator activity;enzyme regulator activity;GTPase activator activity;GTPase regulator activity;nucleoside-triphosphatase regulator activity	cell part;cytoplasmic part;cytosol;intracellular part;membrane;perinuclear region of cytoplasm;plasma membrane	Bacterial invasion of epithelial cells				+	Cluster 1	12	12	12	16.6	16.6	16.6	83.963	0	9.9328	1135900000	25	1.07639	0.0812172	-0.671809	-2.28985	1.21435	0.0795086	0.876155	2.58437	0.261245	0.621701	-0.152468	-0.655439	2.3153	0.00113003	Q6Y5D8-3;Q6Y5D8;Q6Y5D8-4;Q6Y5D8-2	Q6Y5D8-3;Q6Y5D8;Q6Y5D8-4;Q6Y5D8-2	Rho GTPase-activating protein 10	Arhgap10
32.1374	31.9611	32.0519	32.6825	32.8085	33.4089	32.3366	32.3422	32.2896	32.6681	32.5903	32.1489	biosynthetic process;cellular biosynthetic process;cellular macromolecule biosynthetic process;cellular macromolecule metabolic process;cellular metabolic process;cellular process;cellular protein metabolic process;macromolecule biosynthetic process;macromolecule metabolic process;metabolic process;primary metabolic process;protein metabolic process;translation	structural constituent of ribosome;structural molecule activity	cell part;cytosolic large ribosomal subunit;intracellular organelle part;intracellular part;large ribosomal subunit;macromolecular complex;membrane;organelle part;ribonucleoprotein complex	Ribosome				+	Cluster 1	5	5	5	30.4	30.4	30.4	16.605	0	65.316	72395000000	104	1.1624	0.0695272	-0.418983	-2.47196	0.835116	0.168372	0.49752	1.80035	0.377956	0.446718	-0.146336	-0.900359	1.97844	0.00245948	P14115	P14115	60S ribosomal protein L27a	Rpl27a
26.6302	26.56	26.9483	27.1093	27.2585	27.0382	26.8489	26.6843	26.6068	26.871	26.9441	26.7502	anatomical structure formation involved in morphogenesis;biological regulation;cell cycle phase;cell cycle process;cell division;cellular component movement;cellular component organization;cellular component organization at cellular level;cellular component organization or biogenesis;cellular component organization or biogenesis at cellular level;cellular process;developmental process;metabolic p…	adenyl nucleotide binding;adenyl ribonucleotide binding;ATP binding;ATPase activity;binding;catalytic activity;hydrolase activity;hydrolase activity, acting on acid anhydrides;hydrolase activity, acting on acid anhydrides, in phosphorus-containing anhydrides;microtubule motor activity;motor activity;nucleoside-triphosphatase activity;nucleotide binding;protein binding;protein domain specific bind…	cell part;centrosome;cytoplasm;cytoplasmic part;cytoskeletal part;intracellular non-membrane-bounded organelle;intracellular organelle;intracellular organelle part;intracellular part;macromolecular complex;microtubule;microtubule organizing center;non-membrane-bounded organelle;nuclear part;nucleolus;nucleoplasm;organelle;organelle part;protein complex					+	Cluster 1	16	16	16	10.8	10.8	10.8	198.98	0	27.863	1486900000	44	0.465727	0.345407	-0.142303	-1.07677	1.50537	0.0467061	0.280217	3.25479	0.711287	0.176014	-0.141789	-1.55724	1.70253	0.00884665	Q80WE4-3;Q80WE4-4;Q80WE4;Q80WE4-2	Q80WE4-3;Q80WE4-4;Q80WE4;Q80WE4-2	Kinesin-like protein KIF20B	Kif20b
32.506	32.3721	32.3155	32.5542	32.7063	32.8848	32.1957	32.0796	32.3102	32.3173	32.369	32.3105		aminopeptidase activity;binding;catalytic activity;cation binding;exopeptidase activity;hydrolase activity;ion binding;manganese ion binding;metal ion binding;metalloexopeptidase activity;metallopeptidase activity;peptidase activity;peptidase activity, acting on L-amino acid peptides;transition metal ion binding	adherens junction;anchoring junction;cell junction;cell part;cell-substrate adherens junction;cell-substrate junction;cytoplasm;cytoplasmic part;extracellular membrane-bounded organelle;extracellular organelle;extracellular region part;extracellular vesicular exosome;focal adhesion;Golgi apparatus part;intracellular membrane-bounded organelle;intracellular organelle;intracellular organelle part;i…	Arginine and proline metabolism;Glutathione metabolism				+	Cluster 1	29	29	29	61.3	61.3	61.3	56.141	0	283.27	71918000000	424	0.479468	0.332676	0.0655924	1.104	1.76832	0.0301098	0.382804	3.9338	0.927209	0.102954	-0.137075	-1.98409	2.52678	0.00212036	Q9CPY7;Q9CPY7-2;A0A0G2JEM7	Q9CPY7;Q9CPY7-2	Cytosol aminopeptidase	Lap3
26.451	27.056	27.1404	28.3015	28.3083	27.8529	27.6161	27.8193	27.1441	27.8191	27.0258	28.1004	box C/D snoRNP assembly;cellular component assembly;cellular component assembly at cellular level;cellular component biogenesis;cellular component biogenesis at cellular level;cellular component organization;cellular component organization at cellular level;cellular component organization or biogenesis;cellular component organization or biogenesis at cellular level;cellular macromolecular complex…	binding;cation binding;enzyme binding;identical protein binding;ion binding;metal ion binding;protein binding	cell part;extracellular membrane-bounded organelle;extracellular organelle;extracellular region part;extracellular vesicular exosome;intracellular part;macromolecular complex;membrane-bounded organelle;membrane-bounded vesicle;organelle;pre-snoRNP complex;ribonucleoprotein complex;vesicle					+	Cluster 1	10	10	2	24.1	24.1	6.5	52.212	0	24.202	2502300000	42	0.921907	0.111632	-0.765967	-1.97342	0.642815	0.254667	0.505821	1.42379	0.117088	0.842351	-0.121923	-0.321853	1.54249	0.00471423	Q3UFB2;A0A0G2JG05	Q3UFB2;A0A0G2JG05	Box C/D snoRNA protein 1	Znhit6
32.5246	32.3902	32.4196	32.758	32.9158	33.2326	32.4762	32.4537	32.4517	32.5595	32.636	32.5458	anatomical structure development;androgen receptor signaling pathway;biological regulation;cation transport;cellular component assembly;cellular component assembly at cellular level;cellular component organization;cellular component organization at cellular level;cellular component organization or biogenesis;cellular component organization or biogenesis at cellular level;cellular macromolecular c…	adenyl nucleotide binding;adenyl ribonucleotide binding;ATP binding;binding;catalytic activity;cis-trans isomerase activity;drug binding;FK506 binding;glucocorticoid receptor binding;GTP binding;guanyl nucleotide binding;guanyl ribonucleotide binding;heat shock protein binding;hormone receptor binding;isomerase activity;macrolide binding;nuclear hormone receptor binding;nucleotide binding;peptidy…	axon part;axonal growth cone;cell body;cell part;cell projection part;cytoplasm;cytoplasmic part;cytoskeletal part;cytosol;endoplasmic reticulum membrane;endoplasmic reticulum part;extracellular membrane-bounded organelle;extracellular organelle;extracellular region part;extracellular vesicular exosome;growth cone;intracellular membrane-bounded organelle;intracellular organelle;intracellular orga…					+	Cluster 1	42	42	42	68.3	68.3	68.3	51.572	0	307.01	81154000000	511	1.28496	0.0540748	-0.135654	-2.7404	1.27962	0.0703318	0.388365	2.72844	1.83413	0.0170728	-0.119939	-4.11675	2.46818	0.00199281	P30416;F6S2D5;F7CAT1	P30416;F6S2D5	Peptidyl-prolyl cis-trans isomerase FKBP4;Peptidyl-prolyl cis-trans isomerase FKBP4, N-terminally processed;Peptidyl-prolyl cis-trans isomerase	Fkbp4
33.9288	33.978	33.9897	34.4144	34.3731	34.4528	34.034	34.017	34.0451	34.1354	34.07	34.2452	biosynthetic process;cellular biosynthetic process;cellular component biogenesis;cellular component biogenesis at cellular level;cellular component organization or biogenesis;cellular component organization or biogenesis at cellular level;cellular macromolecule biosynthetic process;cellular macromolecule metabolic process;cellular metabolic process;cellular nitrogen compound metabolic process;cel…	5S rRNA binding;binding;nucleic acid binding;RNA binding;rRNA binding;structural constituent of ribosome;structural molecule activity	adherens junction;anchoring junction;cell junction;cell part;cell-substrate adherens junction;cell-substrate junction;cytoplasm;cytosolic large ribosomal subunit;extracellular membrane-bounded organelle;extracellular organelle;extracellular region part;extracellular vesicular exosome;focal adhesion;intracellular membrane-bounded organelle;intracellular non-membrane-bounded organelle;intracellular…	Ribosome				+	Cluster 1	23	23	23	44.8	44.8	44.8	34.4	0	163.8	246170000000	528	1.5619	0.0330538	-0.184652	-3.39426	2.03009	0.0214352	0.263242	4.69679	1.07285	0.0743324	-0.118132	-2.28247	4.58556	0.000579365	Q58EU6;P47962;D3YYV8	Q58EU6;P47962	60S ribosomal protein L5	Rpl5
28.7949	28.764	28.8647	29.2874	29.2287	29.3324	28.9757	29.0434	28.8277	29.1223	29.0088	29.0584								+	Cluster 1	33	31	4	21.5	20.6	3	243.12	0	126.48	6740100000	107	2.34496	0.010536	-0.255304	-5.75573	2.10498	0.0210281	0.219622	4.93359	0.730041	0.167681	-0.114253	-1.59386	3.57864	0.000982206	F8WHT3;F6V431;F6Q3E1	F8WHT3		Prrc2b
32.1534	32.0593	32.1019	32.511	32.5229	32.4139	32.1006	32.1316	32.183	32.2283	32.3128	32.2002	biological regulation;cellular macromolecule metabolic process;cellular metabolic process;cellular process;cellular protein metabolic process;establishment of localization;establishment of localization in cell;establishment of protein localization;establishment of RNA localization;intracellular transport;macromolecule metabolic process;macromolecule modification;metabolic process;mRNA transport;n…	binding;catalytic activity;cation binding;cis-trans isomerase activity;ion binding;isomerase activity;ligase activity;metal ion binding;nucleic acid binding;peptidyl-prolyl cis-trans isomerase activity;RNA binding;transition metal ion binding;zinc ion binding	cell part;cytoplasmic part;inclusion body;intracellular membrane-bounded organelle;intracellular organelle;intracellular organelle part;intracellular part;membrane;membrane-bounded organelle;mitochondrion;nuclear inclusion body;nuclear membrane;nuclear part;organelle;organelle membrane;organelle part	RNA transport				+	Cluster 1	102	102	102	37.7	37.7	37.7	341.12	0	323.31	62834000000	710	1.51438	0.0362847	-0.142263	-3.2768	2.08572	0.0214915	0.235508	4.87184	1.23068	0.0529515	-0.108734	-2.62011	4.07379	0.000930909	Q9ERU9	Q9ERU9	E3 SUMO-protein ligase RanBP2	Ranbp2
29.1154	29.0799	29.1653	29.3828	29.5302	29.6148	28.9532	28.9769	29.0339	29.0404	29.2031	29.0355	activation of JUN kinase activity;activation of MAPK activity;anatomical structure development;anatomical structure morphogenesis;axon guidance;biological regulation;cell differentiation;cellular component assembly;cellular component organization;cellular component organization or biogenesis;cellular developmental process;cellular macromolecule metabolic process;cellular metabolic process;cellula…	binding;binding, bridging;cytoskeletal protein binding;enzyme binding;JUN kinase binding;kinase binding;kinesin binding;MAP-kinase scaffold activity;mitogen-activated protein kinase binding;mitogen-activated protein kinase kinase binding;mitogen-activated protein kinase kinase kinase binding;mitogen-activated protein kinase p38 binding;protein binding;protein complex scaffold;protein kinase bindi…	axolemma;axon part;cell part;cell projection;cell projection membrane;cell projection part;cytoplasm;cytoplasmic membrane-bounded vesicle;cytoplasmic part;cytoplasmic vesicle;cytosol;dendrite;endoplasmic reticulum;extracellular membrane-bounded organelle;extracellular organelle;extracellular region part;extracellular vesicular exosome;Golgi apparatus part;Golgi membrane;growth cone;intracellular …	MAPK signaling pathway				+	Cluster 1	33	33	33	34	34	34	144.7	0	101.76	7447700000	151	0.170161	0.754865	0.0271962	0.450283	2.05212	0.021185	0.416246	4.76553	0.808323	0.139777	-0.104972	-1.74744	3.60438	0.000795545	Q58A65-2;Q58A65;Q58A65-5;Q58A65-6;A0A0R4J196;F8WH31;E9PUD1;Q58A65-3;Q58A65-4;F6SH61;Z4YMB8;F6WNT4;E9Q6B6;E9Q6E0;J3QNR6;K3W4S4;Q9ESN9-2;Q9ESN9-3;Q9ESN9-5;Q9ESN9-4;Q9ESN9;Q9ESN9-6	Q58A65-2;Q58A65;Q58A65-5;Q58A65-6;A0A0R4J196;F8WH31;E9PUD1;Q58A65-3;Q58A65-4;F6SH61;Z4YMB8	C-Jun-amino-terminal kinase-interacting protein 4	Spag9
31.1265	31.0617	31.2204	31.6438	31.703	31.707	31.3202	31.1756	31.2609	31.3869	31.4481	31.2237	biological regulation;cell proliferation;cellular process;cellular response to stimulus;intracellular signal transduction;positive regulation of autophagy;positive regulation of biological process;positive regulation of biosynthetic process;positive regulation of catabolic process;positive regulation of cell communication;positive regulation of cellular biosynthetic process;positive regulation of…	binding;eukaryotic initiation factor 4E binding;mRNA 3'-UTR binding;mRNA 5'-UTR binding;mRNA binding;nucleic acid binding;protein binding;RNA binding;RNA cap binding;translation activator activity;translation initiation factor binding;translation regulator activity;translation regulator activity, nucleic acid binding	cell part;cytoplasm;intracellular organelle part;intracellular part;macromolecular complex;membrane;nuclear part;nucleoplasm;organelle part;protein complex;TORC1 complex					+	Cluster 1	43	43	43	49	49	49	121.15	0	165.63	34057000000	357	1.25108	0.0581063	-0.21666	-2.66505	2.04329	0.0215951	0.331738	4.73787	0.565816	0.261617	-0.100667	-1.27367	3.71195	0.000676871	Z4YJT3;Q6ZQ58;Q6ZQ58-2;Q9D423	Z4YJT3;Q6ZQ58	La-related protein 1	Larp1
32.8337	32.7299	32.7839	33.4955	33.6328	33.4816	32.9842	33.0413	33.1042	33.1572	33.244	33.024	acylglycerol catabolic process;acylglycerol metabolic process;amide biosynthetic process;amine biosynthetic process;amine catabolic process;amine metabolic process;anatomical structure development;anatomical structure morphogenesis;anion homeostasis;arginine biosynthetic process;arginine metabolic process;biological regulation;biosynthetic process;body fluid secretion;carbamoyl phosphate biosynth…	adenyl nucleotide binding;adenyl ribonucleotide binding;amine binding;amino acid binding;aspartate carbamoyltransferase activity;ATP binding;binding;calcium ion binding;carbamoyl-phosphate synthase (ammonia) activity;carbamoyl-phosphate synthase (glutamine-hydrolyzing) activity;carbon-nitrogen ligase activity, with glutamine as amido-N-donor;carboxyl- or carbamoyltransferase activity;carboxylic a…	axon part;cell body;cell part;cell projection part;cytoplasm;cytoplasmic part;cytosol;extracellular membrane-bounded organelle;extracellular organelle;extracellular region part;extracellular vesicular exosome;intracellular membrane-bounded organelle;intracellular non-membrane-bounded organelle;intracellular organelle;intracellular organelle part;intracellular part;macromolecular complex;membrane;…	Alanine, aspartate and glutamate metabolism;Arginine and proline metabolism;Nitrogen metabolism;Pyrimidine metabolism				+	Cluster 1	84	84	84	44	44	44	236.25	0	323.31	116620000000	976	2.15107	0.0127082	-0.35925	-5.08379	2.10293	0.020944	0.394869	4.92699	0.606905	0.232641	-0.098526	-1.35384	4.66204	0.000447368	E9QAI5;B2RQC6;G3UWN2;B2RQC6-2;E9QAT6;F6S3Z3;Q8C196	E9QAI5;B2RQC6;G3UWN2;B2RQC6-2	CAD protein;Glutamine-dependent carbamoyl-phosphate synthase;Aspartate carbamoyltransferase;Dihydroorotase	Cad
29.5983	29.5912	29.7973	30.2581	30.2706	30.1399	29.8809	30.0268	29.8381	30.0335	30.0692	29.922	cell cycle process;cellular component movement;cellular component organization;cellular component organization at cellular level;cellular component organization or biogenesis;cellular component organization or biogenesis at cellular level;cellular macromolecule metabolic process;cellular metabolic process;cellular nitrogen compound metabolic process;cellular process;chromosome condensation;chromo…	binding;catalytic activity;cation binding;chromatin binding;DNA binding;double-stranded DNA binding;hydrolase activity;hydrolase activity, acting on acid anhydrides;hydrolase activity, acting on acid anhydrides, in phosphorus-containing anhydrides;ion binding;kinase activity;metal ion binding;microtubule motor activity;motor activity;nucleic acid binding;nucleoside-triphosphatase activity;pyropho…	cell part;chromatin;chromosomal part;chromosome;condensed chromosome;cytoplasmic part;cytoskeletal part;dynein complex;extracellular membrane-bounded organelle;extracellular organelle;extracellular region part;extracellular vesicular exosome;female pronucleus;Golgi apparatus;intracellular membrane-bounded organelle;intracellular non-membrane-bounded organelle;intracellular organelle;intracellular…					+	Cluster 1	18	18	17	30.6	30.6	30.6	76.293	0	91.344	12690000000	156	1.89167	0.0183733	-0.345933	-4.28142	1.61507	0.0375339	0.214657	3.52856	0.571808	0.257255	-0.092961	-1.28537	3.24839	0.00101534	Q059U9;Q9DBR0;D3Z2X2	Q059U9;Q9DBR0	A-kinase anchor protein 8	Akap8
27.0529	26.6065	26.6443	27.5064	27.6024	27.6889	27.2538	27.1785	26.8146	27.3853	26.9801	27.1541	cellular macromolecule metabolic process;cellular metabolic process;cellular nitrogen compound metabolic process;cellular process;macromolecule metabolic process;metabolic process;nitrogen compound metabolic process;nucleic acid metabolic process;nucleobase-containing compound metabolic process;primary metabolic process;RNA metabolic process;RNA secondary structure unwinding	adenyl nucleotide binding;adenyl ribonucleotide binding;ATP binding;ATPase activity;ATPase activity, coupled;ATP-dependent helicase activity;ATP-dependent RNA helicase activity;binding;catalytic activity;helicase activity;hydrolase activity;hydrolase activity, acting on acid anhydrides;hydrolase activity, acting on acid anhydrides, in phosphorus-containing anhydrides;nucleoside-triphosphatase act…	cell part;cytoplasm;intracellular non-membrane-bounded organelle;intracellular organelle;intracellular organelle part;intracellular part;non-membrane-bounded organelle;nuclear part;nucleolus;organelle;organelle part					+	Cluster 1	10	10	10	28.1	28.1	28.1	54.093	0	21.564	1820200000	40	1.02906	0.088568	-0.405277	-2.19157	1.52861	0.043883	0.426076	3.31172	0.194525	0.730748	-0.0908902	-0.506791	2.14241	0.00210463	Q4FZF3	Q4FZF3	Probable ATP-dependent RNA helicase DDX49	Ddx49
25.258	24.8713	25.2196	25.7642	25.6518	25.8167	25.4064	25.1131	25.1389	25.1852	25.683	25.0488	anatomical structure morphogenesis;biological adhesion;cell adhesion;cell migration;cell morphogenesis;cell morphogenesis involved in differentiation;cell motility;cell-substrate adhesion;cellular component morphogenesis;cellular component movement;cellular component organization;cellular component organization or biogenesis;cellular developmental process;cellular macromolecule metabolic process;…	adenyl nucleotide binding;adenyl ribonucleotide binding;ATP binding;binding;catalytic activity;kinase activity;non-membrane spanning protein tyrosine kinase activity;nucleotide binding;phosphotransferase activity, alcohol group as acceptor;protein kinase activity;protein tyrosine kinase activity;purine nucleotide binding;purine ribonucleoside triphosphate binding;purine ribonucleotide binding;rib…	actin cytoskeleton;adherens junction;anchoring junction;cell junction;cell part;cell-substrate adherens junction;cell-substrate junction;cytoplasm;cytoskeleton;focal adhesion;intracellular non-membrane-bounded organelle;intracellular organelle;intracellular organelle part;intracellular part;membrane;non-membrane-bounded organelle;nuclear part;nucleoplasm;organelle;organelle part;plasma membrane					+	Cluster 1	6	6	6	5.5	5.5	5.5	191.09	0	12.222	518670000	19	0.342963	0.490449	-0.189409	-0.828458	1.03619	0.112071	0.438552	2.2063	0.150002	0.799496	-0.0862509	-0.402434	1.47408	0.00924079	Q69Z38;A0A087WQ01	Q69Z38	Pseudopodium-enriched atypical kinase 1	Peak1
27.2015	27.1105	27.245	27.7189	27.9344	27.8739	27.4625	27.5983	27.4224	27.5458	27.7079	27.4727	biosynthetic process;cellular biosynthetic process;cellular component organization;cellular component organization at cellular level;cellular component organization or biogenesis;cellular component organization or biogenesis at cellular level;cellular macromolecule biosynthetic process;cellular macromolecule metabolic process;cellular metabolic process;cellular process;cellular protein metabolic …	binding;nucleic acid binding;RNA binding;rRNA binding;structural constituent of ribosome;structural molecule activity	cell part;cytoplasmic part;intracellular membrane-bounded organelle;intracellular organelle;intracellular organelle part;intracellular part;large ribosomal subunit;macromolecular complex;membrane-bounded organelle;mitochondrial large ribosomal subunit;mitochondrial part;mitochondrion;organellar large ribosomal subunit;organelle;organelle part;ribonucleoprotein complex					+	Cluster 1	7	7	7	31.9	31.9	31.9	28.803	0	12.512	2359000000	34	2.08608	0.0135083	-0.389787	-4.87299	1.32158	0.0655704	0.266954	2.82286	0.390601	0.43012	-0.081063	-0.926088	3.48706	0.000670659	Q99N93	Q99N93	39S ribosomal protein L16, mitochondrial	Mrpl16
32.5503	32.4975	32.5933	32.8593	32.8118	33.0268	32.6471	32.6546	32.5332	32.7422	32.7435	32.5706	biological regulation;cellular component assembly;cellular component assembly at cellular level;cellular component organization;cellular component organization at cellular level;cellular component organization or biogenesis;cellular component organization or biogenesis at cellular level;cellular macromolecular complex assembly;cellular macromolecular complex subunit organization;cellular process;…	binding;nucleic acid binding;ribonucleoprotein binding;ribosome binding;RNA binding;translation factor activity, nucleic acid binding;translation initiation factor activity	cell part;cytoplasmic part;eukaryotic 43S preinitiation complex;eukaryotic 48S preinitiation complex;eukaryotic translation initiation factor 3 complex;eukaryotic translation initiation factor 3 complex, eIF3m;intracellular part;macromolecular complex;protein complex;ribonucleoprotein complex;translation preinitiation complex	RNA transport				+	Cluster 1	39	39	39	36.7	36.7	36.7	105.53	0	323.31	85241000000	548	1.019	0.0903507	-0.138404	-2.17085	1.15768	0.0883031	0.213879	2.46183	0.457723	0.355487	-0.0738169	-1.06086	2.28962	0.00553615	Q8R1B4;M0QWV3	Q8R1B4	Eukaryotic translation initiation factor 3 subunit C	Eif3c
30.4453	30.2703	30.5017	30.7141	30.8451	30.9104	30.4905	30.4538	30.5057	30.5247	30.6427	30.4669	apoptosis;biological regulation;cell death;cellular macromolecule metabolic process;cellular metabolic process;cellular nitrogen compound metabolic process;cellular process;death;macromolecule metabolic process;metabolic process;mRNA metabolic process;mRNA processing;nitrogen compound metabolic process;nucleic acid metabolic process;nucleobase-containing compound metabolic process;primary metabol…	binding;mRNA binding;nucleic acid binding;nucleotide binding;RNA binding	cell part;cytoplasm;intracellular organelle part;intracellular part;nuclear body;nuclear part;nuclear speck;nucleoplasm part;organelle part	Spliceosome				+	Cluster 1	26	26	26	31.6	31.6	31.6	99.551	0	151.77	21187000000	235	0.734252	0.172631	-0.13901	-1.60209	1.63968	0.036277	0.278404	3.59177	0.497153	0.317838	-0.0614751	-1.13894	2.59348	0.00267227	B2RY56;S4R2B0;S4R2A4;S4R2J1;S4R1X9;S4R2F7	B2RY56;S4R2B0	RNA-binding protein 25	Rbm25
32.9075	32.808	32.7394	33.3559	33.5615	33.4637	32.8138	32.9144	32.7877	32.9146	32.9202	32.8305	anatomical structure development;biosynthetic process;cell activation;cell proliferation;cellular biosynthetic process;cellular component assembly;cellular component organization;cellular component organization or biogenesis;cellular metabolic process;cellular nitrogen compound biosynthetic process;cellular nitrogen compound metabolic process;cellular process;cellular response to chemical stimulu…	binding;catalytic activity;cation binding;DNA binding;IMP dehydrogenase activity;ion binding;metal ion binding;nucleic acid binding;nucleotide binding;oxidoreductase activity;oxidoreductase activity, acting on CH-OH group of donors;oxidoreductase activity, acting on the CH-OH group of donors, NAD or NADP as acceptor;RNA binding	cell part;cytoplasm;cytoplasmic part;extracellular membrane-bounded organelle;extracellular organelle;extracellular region part;extracellular vesicular exosome;intracellular membrane-bounded organelle;intracellular organelle;intracellular organelle part;intracellular part;membrane;membrane-bounded organelle;membrane-bounded vesicle;microbody;microbody membrane;microbody part;nucleus;organelle;org…	Drug metabolism - other enzymes;Purine metabolism				+	Cluster 1	30	30	27	49.6	49.6	46.1	55.814	0	323.31	106780000000	442	0.546354	0.279085	-0.0701472	-1.2356	3.00834	0.00764062	0.571898	8.6536	0.442732	0.371238	-0.0498123	-1.03099	4.65819	0.000464516	Q3UAT9;P24547;A0A0A6YY72;A0A0A6YXS4	Q3UAT9;P24547;A0A0A6YY72;A0A0A6YXS4	Inosine-5-monophosphate dehydrogenase;Inosine-5-monophosphate dehydrogenase 2	Impdh2
32.124	32.0739	32.2344	32.4268	32.6375	32.5575	32.2698	32.2816	32.2624	32.2914	32.4133	32.2479	amine metabolic process;amino acid activation;arginyl-tRNA aminoacylation;carboxylic acid metabolic process;cellular amine metabolic process;cellular amino acid metabolic process;cellular ketone metabolic process;cellular macromolecule metabolic process;cellular metabolic process;cellular nitrogen compound metabolic process;cellular process;macromolecule metabolic process;metabolic process;ncRNA …	adenyl nucleotide binding;adenyl ribonucleotide binding;amine binding;amino acid binding;aminoacyl-tRNA ligase activity;arginine binding;arginine-tRNA ligase activity;ATP binding;binding;carboxylic acid binding;catalytic activity;ligase activity;ligase activity, forming aminoacyl-tRNA and related compounds;ligase activity, forming carbon-oxygen bonds;nucleic acid binding;nucleotide binding;purine…	aminoacyl-tRNA synthetase multienzyme complex;cell part;cytoplasm;cytoplasmic part;extracellular membrane-bounded organelle;extracellular organelle;extracellular region part;extracellular vesicular exosome;intracellular membrane-bounded organelle;intracellular organelle;intracellular organelle part;intracellular part;macromolecular complex;membrane;membrane-bounded organelle;membrane-bounded vesi…	Aminoacyl-tRNA biosynthesis				+	Cluster 1	38	38	38	49.4	49.4	49.4	75.673	0	323.31	65973000000	398	1.18983	0.0664813	-0.173475	-2.53109	1.3237	0.0654719	0.223054	2.82766	0.391834	0.429175	-0.0462557	-0.928589	2.70133	0.0028503	Q9D0I9	Q9D0I9	Arginine--tRNA ligase, cytoplasmic	Rars
28.4714	28.3141	28.5226	29.1881	29.3403	29.2411	28.5238	28.6313	28.5532	28.6437	28.7255	28.4583	anatomical structure morphogenesis;biological regulation;blood vessel morphogenesis;cellular component organization;cellular component organization or biogenesis;cellular process;cellular response to stimulus;developmental process;negative regulation of biological process;negative regulation of cell adhesion;negative regulation of cell communication;negative regulation of cell-matrix adhesion;neg…	binding;enzyme activator activity;enzyme binding;enzyme regulator activity;glycoprotein binding;GTPase activator activity;GTPase binding;GTPase regulator activity;nucleoside-triphosphatase regulator activity;protein binding;receptor binding	cell part;cell projection;cytoplasm;cytoplasmic part;cytosol;intracellular part;intrinsic to internal side of plasma membrane;intrinsic to membrane;intrinsic to plasma membrane;membrane;membrane part;plasma membrane;plasma membrane part;ruffle	Axon guidance;MAPK signaling pathway				+	Cluster 1	19	19	19	23.1	23.1	23.1	115.43	0	84.204	5597400000	100	0.792416	0.150931	-0.173162	-1.71612	2.68972	0.0118234	0.64732	7.13265	0.177011	0.758733	-0.0397758	-0.46631	4.46659	0.000444444	E9PYG6	E9PYG6		Rasa1
26.6967	26.6583	26.7299	27.1976	27.1705	27.1637	26.7923	27.0074	26.6709	26.8469	26.8876	26.8492	biosynthetic process;cellular biosynthetic process;cellular macromolecule biosynthetic process;cellular macromolecule metabolic process;cellular metabolic process;cellular process;cellular protein metabolic process;macromolecule biosynthetic process;macromolecule metabolic process;metabolic process;primary metabolic process;protein metabolic process;translation	structural constituent of ribosome;structural molecule activity	cell part;cytoplasmic part;intracellular membrane-bounded organelle;intracellular non-membrane-bounded organelle;intracellular organelle;intracellular organelle part;intracellular part;large ribosomal subunit;macromolecular complex;membrane-bounded organelle;mitochondrial large ribosomal subunit;mitochondrial part;mitochondrial ribosome;mitochondrion;non-membrane-bounded organelle;organellar larg…					+	Cluster 1	3	3	3	28.9	28.9	28.9	15.103	0	10.023	1552400000	20	2.60575	0.00651643	-0.16629	-6.77365	4.3294	0.00213954	0.31603	18.8303	0.140636	0.810498	-0.0377108	-0.379833	3.0286	0.00146456	Q9CPY1	Q9CPY1	39S ribosomal protein L51, mitochondrial	Mrpl51
29.5453	29.0161	29.3141	29.3305	29.5649	29.5328	29.0253	28.9876	28.9066	28.8787	29.1007	29.0525	alcohol catabolic process;alcohol metabolic process;carbohydrate catabolic process;carbohydrate metabolic process;catabolic process;cell death;cellular carbohydrate catabolic process;cellular carbohydrate metabolic process;cellular metabolic process;cellular process;death;generation of precursor metabolites and energy;glucose catabolic process;glucose metabolic process;glycolysis;hexose catabolic…	adenyl nucleotide binding;adenyl ribonucleotide binding;alkali metal ion binding;antigen binding;ATP binding;binding;catalytic activity;cation binding;ion binding;kinase activity;magnesium ion binding;metal ion binding;MHC class II protein complex binding;MHC protein complex binding;nucleotide binding;phosphotransferase activity, alcohol group as acceptor;potassium ion binding;purine nucleotide b…	cell part;cell projection;cilium;cytoplasm;cytoplasmic part;extracellular matrix;extracellular membrane-bounded organelle;extracellular organelle;extracellular region part;extracellular vesicular exosome;intracellular membrane-bounded organelle;intracellular organelle;intracellular part;membrane;membrane-bounded organelle;membrane-bounded vesicle;mitochondrion;myelin sheath;nucleus;organelle;plas…	Carbon fixation in photosynthetic organisms;Glycolysis / Gluconeogenesis;Purine metabolism;Pyruvate metabolism;Type II diabetes mellitus				+	Cluster 1	38	2	2	57.1	3.2	3.2	57.984	0	14.875	7510100000	39	0.774205	0.157328	0.281205	1.68034	2.02184	0.0215144	0.465431	4.67122	0.188621	0.739135	-0.0374686	-0.493222	1.82997	0.00538529	P52480-2	P52480-2	Pyruvate kinase PKM	Pkm
32.486	32.3528	32.4946	32.8387	32.9759	32.7792	32.597	32.6228	32.7647	32.6577	32.8803	32.5569	assembly of spliceosomal tri-snRNP;cellular component assembly;cellular component assembly at cellular level;cellular component organization;cellular component organization at cellular level;cellular component organization or biogenesis;cellular component organization or biogenesis at cellular level;cellular macromolecular complex assembly;cellular macromolecular complex subunit organization;cell…	binding;catalytic activity;K63-linked polyubiquitin binding;nucleic acid binding;polyubiquitin binding;protein binding;RNA binding;second spliceosomal transesterification activity;small conjugating protein binding;snRNA binding;U1 snRNA binding;U2 snRNA binding;U5 snRNA binding;U6 snRNA binding;ubiquitin binding	catalytic step 2 spliceosome;cell part;intracellular membrane-bounded organelle;intracellular organelle;intracellular organelle part;intracellular part;macromolecular complex;membrane;membrane-bounded organelle;nuclear body;nuclear part;nuclear speck;nucleoplasm part;nucleus;organelle;organelle part;ribonucleoprotein complex;small nuclear ribonucleoprotein complex;spliceosomal complex;U5 snRNP	Spliceosome				+	Cluster 1	107	107	107	52.1	52.1	52.1	273.61	0	323.31	85021000000	907	1.12617	0.0734377	-0.253827	-2.39466	0.67489	0.236466	0.166299	1.48627	0.123642	0.833414	-0.0368017	-0.338164	1.88067	0.00821369	Q99PV0;B7ZC27	Q99PV0	Pre-mRNA-processing-splicing factor 8	Prpf8
24.205	24.2417	23.6914	25.8888	26.2025	25.4918	24.8502	24.9433	25.0456	25.2207	23.8397	25.8806	biological regulation;cellular macromolecule metabolic process;cellular metabolic process;cellular nitrogen compound metabolic process;cellular process;macromolecule metabolic process;metabolic process;nitrogen compound metabolic process;nucleic acid metabolic process;nucleobase-containing compound metabolic process;positive regulation of biological process;positive regulation of biosynthetic pro…	activating transcription factor binding;adenyl nucleotide binding;adenyl ribonucleotide binding;ATP binding;ATPase activity;ATPase activity, coupled;ATP-dependent helicase activity;ATP-dependent RNA helicase activity;binding;catalytic activity;DNA binding;helicase activity;hydrolase activity;hydrolase activity, acting on acid anhydrides;hydrolase activity, acting on acid anhydrides, in phosphorus…	cell part;cytoplasm;intracellular non-membrane-bounded organelle;intracellular organelle;intracellular organelle part;intracellular part;non-membrane-bounded organelle;nuclear part;nucleolus;nucleoplasm;organelle;organelle part					+	Cluster 1	4	4	4	6.2	6.2	6.2	78.346	0	8.8614	366960000	11	NaN	1	0	NaN	0.623338	0.266115	0.880678	1.38586	0.018701	0.973346	-0.0339603	-0.0562327	1.51663	0.00412008	Q80VY9;J3QNQ9;A3QK59	Q80VY9	Putative ATP-dependent RNA helicase DHX33	Dhx33
28.7158	28.4758	28.7808	28.8505	28.9427	29.2589	28.3793	28.491	27.8561	28.3514	28.188	28.2847	anion transport;behavioral response to nutrient;biological regulation;carbohydrate homeostasis;carboxylic acid transport;cellular component organization;cellular component organization at cellular level;cellular component organization or biogenesis;cellular component organization or biogenesis at cellular level;cellular process;cellular response to chemical stimulus;cellular response to organic c…	active transmembrane transporter activity;carboxylic acid transmembrane transporter activity;lactate transmembrane transporter activity;monocarboxylic acid transmembrane transporter activity;organic acid transmembrane transporter activity;secondary active monocarboxylate transmembrane transporter activity;secondary active transmembrane transporter activity;substrate-specific transmembrane transpo…	cell part;centrosome;cytoplasmic part;cytoskeletal part;extracellular membrane-bounded organelle;extracellular organelle;extracellular region part;extracellular vesicular exosome;integral to membrane;integral to plasma membrane;intracellular membrane-bounded organelle;intracellular non-membrane-bounded organelle;intracellular organelle;intracellular organelle part;intracellular part;intrinsic to …					+	Cluster 1	7	7	7	14	14	14	53.267	0	69.428	4937600000	64	1.67129	0.027133	0.382745	3.67398	2.30402	0.0155148	0.742666	5.60822	0.0558406	0.923017	-0.0325699	-0.161749	2.11053	0.00209495	Q544N9;P53986	Q544N9;P53986	Monocarboxylate transporter 1	Slc16a1
28.5806	28.3622	28.5441	28.9418	28.9875	29.002	28.4257	28.4614	28.5586	28.4565	28.5925	28.493	biological regulation;negative regulation of binding;negative regulation of chromatin binding;negative regulation of molecular function;regulation of binding;regulation of chromatin binding;regulation of molecular function	adenyl nucleotide binding;adenyl ribonucleotide binding;ATP binding;binding;DNA binding;nucleic acid binding;nucleotide binding;purine nucleotide binding;purine ribonucleoside triphosphate binding;purine ribonucleotide binding;ribonucleotide binding						+	Cluster 1	20	20	20	15.2	15.2	15.2	207.05	0	74.907	5014000000	111	0.0825037	0.881216	-0.0183919	-0.233298	3.31698	0.00553672	0.463048	10.4043	0.22033	0.686171	-0.0321178	-0.56525	3.89196	0.000616527	E9QAE3	E9QAE3		Btaf1
25.9197	25.9064	25.7486	26.9036	26.7898	26.9986	26.2671	26.288	26.4819	26.4468	26.3633	26.3096			cell part;intracellular non-membrane-bounded organelle;intracellular organelle;intracellular organelle part;intracellular part;non-membrane-bounded organelle;nuclear part;nucleolus;organelle;organelle part					+	Cluster 1	5	5	5	23.8	23.8	23.8	32.918	0	12.708	1070800000	16	2.78998	0.00479231	-0.514996	-7.58308	2.71446	0.0119353	0.5241	7.24155	0.127793	0.829187	-0.0275892	-0.348425	4.97884	0.00040796	Q8R0K4;H3BJB7;H3BLI5	Q8R0K4	Coiled-coil domain-containing protein 137	Ccdc137
33.2512	33.2584	33.1789	34.0723	34.078	34.068	33.6171	33.6776	33.6968	33.6919	33.6308	33.7293	biological regulation;biosynthetic process;cellular biosynthetic process;cellular macromolecule biosynthetic process;cellular macromolecule metabolic process;cellular metabolic process;cellular nitrogen compound metabolic process;cellular process;macromolecule biosynthetic process;macromolecule metabolic process;metabolic process;ncRNA metabolic process;ncRNA processing;negative regulation of apo…	binding;catalytic activity;DNA binding;enzyme binding;hydrolase activity;nucleic acid binding;nucleic acid binding transcription factor activity;protein binding;sequence-specific DNA binding transcription factor activity;ubiquitin protein ligase binding	cell part;cytoplasm;extracellular membrane-bounded organelle;extracellular organelle;extracellular region part;extracellular vesicular exosome;intracellular membrane-bounded organelle;intracellular non-membrane-bounded organelle;intracellular organelle;intracellular organelle part;intracellular part;macromolecular complex;membrane;membrane-bounded organelle;membrane-bounded vesicle;non-membrane-b…					+	Cluster 1	26	26	26	58.6	58.6	58.6	43.698	0	323.31	173010000000	464	3.53781	0.00190374	-0.454501	-11.8552	3.75551	0.0022268	0.388758	13.4732	0.209121	0.706242	-0.020209	-0.54002	7.38308	0.000470588	P50580;P50580-2;D3YVH7	P50580;P50580-2;D3YVH7	Proliferation-associated protein 2G4	Pa2g4
28.6346	28.6629	28.736	28.8747	28.9453	28.9219	28.5522	28.5272	28.7353	28.6039	28.6427	28.6136	apoptosis;biological regulation;biosynthetic process;cell death;cell differentiation;cellular biosynthetic process;cellular component organization;cellular component organization at cellular level;cellular component organization or biogenesis;cellular component organization or biogenesis at cellular level;cellular developmental process;cellular macromolecule biosynthetic process;cellular macromol…	adenyl nucleotide binding;adenyl ribonucleotide binding;ATP binding;binding;calmodulin-dependent protein kinase activity;catalytic activity;enzyme binding;GTPase binding;identical protein binding;kinase activity;leucine zipper domain binding;LRR domain binding;nucleotide binding;phosphotransferase activity, alcohol group as acceptor;protein binding;protein dimerization activity;protein domain spe…	cell part;chromosomal part;chromosome, centromeric region;cytoplasm;cytoplasmic part;cytoskeletal part;intracellular membrane-bounded organelle;intracellular organelle;intracellular organelle part;intracellular part;membrane part;membrane raft;membrane-bounded organelle;microtubule organizing center;nuclear body;nuclear part;nucleoplasm part;nucleus;organelle;organelle part;PML body	Bladder cancer;Pathways in cancer				+	Cluster 1	14	14	14	31.5	31.5	31.5	51.421	0	61.484	5330200000	92	0.827024	0.138912	0.0577552	1.78435	3.605	0.00298246	0.293916	12.3336	0.080244	0.893251	-0.0151507	-0.227353	2.84338	0.00331742	Q05A21;O54784	Q05A21;O54784	Death-associated protein kinase 3	Dapk3
32.9346	33.0717	32.9896	33.7088	33.4284	33.4835	33.2633	33.3009	33.3448	33.4384	33.2423	33.2391	activation-induced cell death of T cells;anatomical structure development;anatomical structure morphogenesis;apoptosis;biological regulation;biosynthetic process;carbohydrate homeostasis;cell activation;cell activation involved in immune response;cell cycle checkpoint;cell cycle phase;cell cycle process;cell death;cell development;cell differentiation;cell proliferation;cellular biosynthetic proc…	binding;enzyme binding;kinase binding;protein binding;protein kinase binding;structural constituent of ribosome;structural molecule activity	cell body;cell part;cell projection;cytoplasm;cytoplasmic part;cytosolic small ribosomal subunit;dendrite;intracellular membrane-bounded organelle;intracellular non-membrane-bounded organelle;intracellular organelle;intracellular organelle part;intracellular part;macromolecular complex;membrane;membrane-bounded organelle;neuron projection;non-membrane-bounded organelle;nuclear part;nucleolus;nucl…	Insulin signaling pathway;mTOR signaling pathway;Ribosome				+	Cluster 1	14	14	14	38.2	38.2	38.2	28.68	0	161.32	132360000000	294	1.79193	0.0226945	-0.307969	-3.99879	1.01386	0.116628	0.233669	2.16028	0.016979	0.975265	-0.00357946	-0.0511494	2.8476	0.00153952	Q5BLK1;P62754	Q5BLK1;P62754	40S ribosomal protein S6	Rps6
24.3215	23.8242	24.8655	25.7585	24.8909	24.888	23.944	23.6999	23.4314	24.0439	23.2974	23.4089	activation of immune response;activation of innate immune response;antigen processing and presentation;antigen receptor-mediated signaling pathway;B cell receptor signaling pathway;biological regulation;cell surface receptor linked signaling pathway;cellular component assembly;cellular component assembly at cellular level;cellular component organization;cellular component organization at cellular…	binding;double-stranded RNA binding;nucleic acid binding;RNA binding	cell part;cytoplasm;cytoplasmic part;endosome;extracellular membrane-bounded organelle;extracellular organelle;extracellular region part;extracellular vesicular exosome;intracellular membrane-bounded organelle;intracellular organelle;intracellular part;macromolecular complex;membrane;membrane part;membrane raft;membrane-bounded organelle;membrane-bounded vesicle;organelle;plasma membrane;protein …			+		+	Cluster 1	3	3	3	4.9	4.9	4.9	61.536	0	9.7865	180670000	8	NaN	1	0	NaN	1.89672	0.0250513	1.5957	4.2961	NaN	1	0	NaN	2.15916	0.001344	Q6A0D4;D3Z731	Q6A0D4	Raftlin	Rftn1
23.9766	24.5071	24.2169	25.8393	25.8757	26.3198	23.6348	24.2115	25.8488	23.7277	25.2623	24.2042	biological regulation;biosynthetic process;cellular biosynthetic process;cellular macromolecule biosynthetic process;cellular macromolecule metabolic process;cellular metabolic process;cellular nitrogen compound metabolic process;cellular process;macromolecule biosynthetic process;macromolecule metabolic process;metabolic process;negative regulation of biological process;negative regulation of bi…	binding;DNA binding;nucleic acid binding	cell part;cytoplasmic part;endoplasmic reticulum;intracellular membrane-bounded organelle;intracellular non-membrane-bounded organelle;intracellular organelle;intracellular organelle part;intracellular part;membrane-bounded organelle;non-membrane-bounded organelle;nuclear part;nucleolus;nucleus;organelle;organelle part			+		+	Cluster 1	6	6	6	9.9	9.9	9.9	77.738	0	6.0675	423750000	10	NaN	1	0	NaN	1.55143	0.0428901	1.61353	3.36818	NaN	1	0	NaN	1.25032	0.00791	Q8BY02	Q8BY02	NF-kappa-B-repressing factor	Nkrf
24.2654	23.8455	25.6755	27.5467	27.3481	27.2552	26.099	24.5486	25.8837	24.326	25.6198	26.2936	amine biosynthetic process;amine metabolic process;biological regulation;biosynthetic process;carboxylic acid biosynthetic process;carboxylic acid metabolic process;cellular amine metabolic process;cellular amino acid biosynthetic process;cellular amino acid metabolic process;cellular biosynthetic process;cellular component assembly;cellular component organization;cellular component organization …	binding;carbon-sulfur lyase activity;catalytic activity;cofactor binding;cystathionine gamma-lyase activity;L-cysteine desulfhydrase activity;lyase activity;pyridoxal phosphate binding;vitamin B6 binding;vitamin binding	cell part;cytoplasm;extracellular membrane-bounded organelle;extracellular organelle;extracellular region part;extracellular vesicular exosome;intracellular membrane-bounded organelle;intracellular organelle;intracellular organelle part;intracellular part;membrane-bounded organelle;membrane-bounded vesicle;nuclear part;nucleoplasm;nucleus;organelle;organelle part;vesicle	Cysteine and methionine metabolism;Glycine, serine and threonine metabolism;Nitrogen metabolism;Selenocompound metabolism		+		+	Cluster 1	8	8	8	34.4	34.4	34.4	43.567	0	30.619	818910000	11	NaN	1	0	NaN	1.55437	0.0428318	1.9702	3.37549	NaN	1	0	NaN	1.77503	0.00201942	Q8VCN5	Q8VCN5	Cystathionine gamma-lyase	Cth
23.5379	24.5772	24.5967	26.1878	26.3629	26.2673	26.0772	24.1983	25.2525	24.8511	23.2542	24.127	anatomical structure development;anatomical structure morphogenesis;appendage morphogenesis;artery morphogenesis;biological regulation;blood vessel morphogenesis;cartilage development;cell fate determination;cellular developmental process;cellular process;developmental process;embryonic appendage morphogenesis;embryonic cranial skeleton morphogenesis;embryonic limb morphogenesis;embryonic morphog…	binding;DNA binding;HMG box domain binding;nucleic acid binding;protein binding;protein binding transcription factor activity;protein domain specific binding;RNA polymerase II transcription coactivator activity;RNA polymerase II transcription cofactor activity;RNA polymerase II transcription factor binding transcription factor activity;RNA polymerase II transcription factor binding transcription …	cell part;intracellular membrane-bounded organelle;intracellular non-membrane-bounded organelle;intracellular organelle;intracellular organelle part;intracellular part;membrane-bounded organelle;non-membrane-bounded organelle;nuclear part;nucleolus;nucleus;organelle;organelle part			+		+	Cluster 1	5	5	3	34	34	26.5	22.53	0	17.574	515630000	13	NaN	1	0	NaN	2.03969	0.0216601	2.19521	4.72664	NaN	1	0	NaN	1.804	0.00200718	G3UZ44;P63013-2;P63013	G3UZ44;P63013-2;P63013	Paired mesoderm homeobox protein 1	Prrx1
24.3136	24.6806	24.5292	24.8446	25.3298	25.3658	23.667	24.0133	23.7022	24.0305	24.0491	23.8743	establishment of localization;establishment of localization in cell;establishment of protein localization;establishment of RNA localization;intracellular protein transport;intracellular transport;nuclear import;nuclear transport;nucleic acid transport;nucleobase-containing compound transport;nucleocytoplasmic transport;protein import;protein import into nucleus;protein targeting;protein transport…	binding;nucleic acid binding;protein transporter activity;RNA binding;substrate-specific transporter activity;transporter activity	cell part;cytoplasm;extracellular membrane-bounded organelle;extracellular organelle;extracellular region part;extracellular vesicular exosome;intracellular membrane-bounded organelle;intracellular organelle;intracellular part;membrane-bounded organelle;membrane-bounded vesicle;nucleus;organelle;vesicle	RNA transport				+	Cluster 1	2	2	2	10.1	10.1	10.1	41.032	0	21.332	239410000	4	1.91794	0.0176975	0.523161	4.35813	NaN	1	0	NaN	NaN	1	0	NaN	3.87483	0.000445993	Q80W37	Q80W37	Snurportin-1	Snupn
24.4393	24.0629	23.7775	25.1526	25.1523	24.7446	25.283	25.595	26.0383	25.0388	25.232	23.6138	androgen receptor signaling pathway;biological regulation;biosynthetic process;cellular biosynthetic process;cellular macromolecule metabolic process;cellular metabolic process;cellular nitrogen compound metabolic process;cellular process;cellular response to stimulus;intracellular receptor mediated signaling pathway;macromolecule metabolic process;metabolic process;nitrogen compound metabolic pr…	binding;hormone receptor binding;nuclear hormone receptor binding;protein binding;protein binding transcription factor activity;receptor activity;receptor binding;RNA polymerase II transcription cofactor activity;RNA polymerase II transcription factor binding transcription factor activity;thyroid hormone receptor binding;transcription coactivator activity;transcription cofactor activity;transcrip…	cell part;intracellular membrane-bounded organelle;intracellular organelle;intracellular organelle part;intracellular part;macromolecular complex;mediator complex;membrane;membrane-bounded organelle;nuclear part;nucleoplasm;nucleoplasm part;nucleus;organelle;organelle part;protein complex					+	Cluster 1	4	4	4	2.9	2.9	2.9	238.59	0	13.495	384910000	9	NaN	1	0	NaN	0.298521	0.592008	0.388309	0.735382	NaN	1	0	NaN	1.44056	0.00522818	Q5SWW4	Q5SWW4	Mediator of RNA polymerase II transcription subunit 13	Med13
22.4863	23.5922	23.3669	26.3424	26.2485	26.0325	26.1683	24.2796	26.1592	24.1388	24.5899	26.194								+	Cluster 1	5	5	5	8.8	8.8	8.8	88.196	0	6.9703	834320000	6	NaN	1	0	NaN	0.913759	0.144704	1.23359	1.95705	NaN	1	0	NaN	2.00341	0.00141276	Q7TPM9;A0A0U1RQ60	Q7TPM9	Myotubularin-related protein 10	Mtmr10
26.5322	26.4378	26.6816	26.9395	27.0597	26.7768	26.6503	26.5906	26.6561	26.5211	26.7335	26.6202	anatomical structure development;biological regulation;biosynthetic process;cell cycle arrest;cell cycle process;cellular biosynthetic process;cellular component organization;cellular component organization at cellular level;cellular component organization or biogenesis;cellular component organization or biogenesis at cellular level;cellular localization;cellular macromolecule biosynthetic proces…	binding;catalytic activity;chromatin binding;chromatin DNA binding;core promoter binding;DNA binding;histone methyltransferase activity;histone methyltransferase activity (H3-K27 specific);histone-lysine N-methyltransferase activity;lysine N-methyltransferase activity;methyltransferase activity;N-methyltransferase activity;nucleic acid binding;protein methyltransferase activity;protein-lysine N-m…	cell part;chromatin;chromosomal part;cytoplasm;ESC/E(Z) complex;histone methyltransferase complex;intracellular membrane-bounded organelle;intracellular organelle;intracellular organelle part;intracellular part;macromolecular complex;membrane-bounded organelle;methyltransferase complex;nuclear chromatin;nuclear chromosome part;nuclear part;nucleoplasm;nucleoplasm part;nucleus;organelle;organelle …					+	Cluster 1	7	7	7	9.6	9.6	9.6	80.996	0	17.714	1414700000	26	0.325644	0.51626	-0.0743542	-0.792444	1.37012	0.0590058	0.300441	2.93394	0.0389539	0.947029	0.00743675	0.114699	1.87737	0.00884696	D3Z774;Q6AXH7;Q61188-2;Q61188;A0A0N4SUQ8;E9PWK3;F7AQX0;A0A0N4SUQ7;F6T3Z0;A0A0R4J1C0;P70351	D3Z774;Q6AXH7;Q61188-2;Q61188	Histone-lysine N-methyltransferase EZH2	Ezh2
33.938	33.8613	33.9233	34.2151	34.2189	34.2382	34.0109	34.0742	34.0311	33.9577	34.1006	34.0222	biological regulation;cellular component assembly;cellular component assembly at cellular level;cellular component organization;cellular component organization at cellular level;cellular component organization or biogenesis;cellular component organization or biogenesis at cellular level;cellular macromolecular complex assembly;cellular macromolecular complex subunit organization;cellular process;…	binding;nucleic acid binding;RNA binding;translation factor activity, nucleic acid binding;translation initiation factor activity	cell part;cytoplasm;cytoplasmic part;cytoskeletal part;eukaryotic 43S preinitiation complex;eukaryotic 48S preinitiation complex;eukaryotic translation initiation factor 3 complex;eukaryotic translation initiation factor 3 complex, eIF3m;intracellular membrane-bounded organelle;intracellular non-membrane-bounded organelle;intracellular organelle;intracellular organelle part;intracellular part;mac…	RNA transport				+	Cluster 1	104	104	104	63.2	63.2	63.2	161.93	0	323.31	221490000000	1299	1.18071	0.0673644	-0.119314	-2.51136	2.03333	0.0214488	0.197245	4.70685	0.0936107	0.875507	0.0118815	0.262222	3.7352	0.00191104	P23116	P23116	Eukaryotic translation initiation factor 3 subunit A	Eif3a
29.9093	29.9211	29.9512	30.9559	30.9149	31.0225	30.4278	30.3171	30.5806	30.3584	30.5407	30.3713	biological regulation;cell growth;cellular process;growth;negative regulation of apoptosis;negative regulation of biological process;negative regulation of cell death;negative regulation of cellular process;negative regulation of programmed cell death;regulation of apoptosis;regulation of biological process;regulation of cell death;regulation of cellular process;regulation of programmed cell death	adenyl nucleotide binding;adenyl ribonucleotide binding;ATP binding;binding;nucleotide binding;purine nucleotide binding;purine ribonucleoside triphosphate binding;purine ribonucleotide binding;ribonucleotide binding	cell part;cytoplasmic part;integral to membrane;intracellular membrane-bounded organelle;intracellular non-membrane-bounded organelle;intracellular organelle;intracellular organelle part;intracellular part;intrinsic to membrane;membrane;membrane part;membrane-bounded organelle;mitochondrial inner membrane;mitochondrial membrane;mitochondrial nucleoid;mitochondrial part;mitochondrion;non-membrane-…					+	Cluster 1	31	31	31	46.2	46.2	46.2	66.741	0	187.32	18356000000	247	2.93224	0.00343123	-0.496257	-8.26589	2.90415	0.00912162	0.540987	8.12686	0.0665661	0.909654	0.0183926	0.19091	5.33	0.000440367	Q925I1;Q925I1-2;H3BKI6;H3BK90;V9GWS5;V9GWS6	Q925I1;Q925I1-2	ATPase family AAA domain-containing protein 3	Atad3
27.4394	27.0395	27.3504	27.7624	27.7621	28.0475	27.2281	27.3318	27.4878	27.3025	27.6099	27.0766	cellular component assembly;cellular component assembly at cellular level;cellular component organization;cellular component organization at cellular level;cellular component organization or biogenesis;cellular component organization or biogenesis at cellular level;cellular macromolecular complex assembly;cellular macromolecular complex subunit organization;cellular process;macromolecular complex…	binding;ribonucleoprotein binding	Cajal body;cell part;cytoplasmic part;cytosol;extracellular membrane-bounded organelle;extracellular organelle;extracellular region part;extracellular vesicular exosome;intracellular non-membrane-bounded organelle;intracellular organelle;intracellular organelle part;intracellular part;macromolecular complex;membrane;membrane-bounded organelle;membrane-bounded vesicle;non-membrane-bounded organell…	RNA transport				+	Cluster 1	12	12	12	18.1	18.1	18.1	120.18	0	35.493	2276900000	46	0.0970053	0.857729	-0.0532214	-0.270967	1.35886	0.060432	0.527655	2.908	0.0385926	0.947801	0.0195484	0.113677	1.62273	0.00691692	Q6P6L6	Q6P6L6		Gemin4
26.8259	26.9271	27.1142	27.6877	27.6074	27.8047	27.2088	27.2939	27.1768	27.3724	27.182	27.0617	cellular macromolecule metabolic process;cellular metabolic process;cellular process;cellular protein metabolic process;macromolecule metabolic process;macromolecule modification;metabolic process;N-terminal peptidyl-glycine N-myristoylation;N-terminal protein amino acid modification;N-terminal protein lipidation;N-terminal protein myristoylation;peptidyl-amino acid modification;peptidyl-glycine …	catalytic activity;glycylpeptide N-tetradecanoyltransferase activity;myristoyltransferase activity;N-acyltransferase activity;transferase activity;transferase activity, transferring acyl groups;transferase activity, transferring acyl groups other than amino-acyl groups	cell part;cytoplasm;cytoplasmic part;extrinsic to membrane;Golgi apparatus;intracellular membrane-bounded organelle;intracellular organelle;intracellular part;membrane;membrane part;membrane-bounded organelle;organelle;plasma membrane					+	Cluster 1	14	11	11	41.4	33.1	33.1	56.984	0	51.447	1948100000	46	0.943713	0.106525	-0.249653	-2.01737	2.00468	0.0215326	0.494557	4.61844	0.0767189	0.897637	0.0211442	0.218038	3.30906	0.000666667	A2AJH3;Q3THR4;O70311;Q8CFK1	A2AJH3;Q3THR4;O70311;Q8CFK1	Glycylpeptide N-tetradecanoyltransferase;Glycylpeptide N-tetradecanoyltransferase 2	Nmt2
34.3138	34.2231	34.3854	34.652	34.6406	34.7095	34.5281	34.5786	34.6224	34.5304	34.6545	34.46	binding of sperm to zona pellucida;cell recognition;cell-cell recognition;cellular component assembly;cellular component assembly at cellular level;cellular component organization;cellular component organization at cellular level;cellular component organization or biogenesis;cellular component organization or biogenesis at cellular level;cellular macromolecule metabolic process;cellular metabolic…	adenyl nucleotide binding;adenyl ribonucleotide binding;ATP binding;binding;nucleotide binding;purine nucleotide binding;purine ribonucleoside triphosphate binding;purine ribonucleotide binding;ribonucleotide binding	aggresome;cell body;cell part;centrosome;chaperonin-containing T-complex;cytoplasm;cytoplasmic part;cytoskeletal part;cytoskeleton;cytosol;cytosolic part;extracellular membrane-bounded organelle;extracellular organelle;extracellular region part;extracellular vesicular exosome;inclusion body;intermediate filament cytoskeleton;intracellular non-membrane-bounded organelle;intracellular organelle;int…					+	Cluster 1	42	42	42	61.1	61.1	61.1	59.555	0	274.15	309890000000	679	1.51029	0.0365332	-0.24088	-3.26679	0.915588	0.144173	0.119078	1.96072	0.168191	0.770875	0.0281003	0.445654	2.84524	0.00283657	Q3UL22;P42932;H3BL49;H3BJB6;H3BLL1;H3BKG2;H3BKR8	Q3UL22;P42932;H3BL49;H3BJB6	T-complex protein 1 subunit theta	Cct8
30.4533	30.4353	30.4747	30.7498	30.7654	30.7525	30.6877	30.6298	30.6907	30.63	30.7412	30.5237	biological regulation;biosynthetic process;cellular biosynthetic process;cellular macromolecule biosynthetic process;cellular macromolecule metabolic process;cellular metabolic process;cellular nitrogen compound metabolic process;cellular process;macromolecule biosynthetic process;macromolecule metabolic process;metabolic process;nitrogen compound metabolic process;nucleic acid metabolic process;…	binding;catalytic activity;cation binding;core promoter binding;DNA binding;DNA-directed RNA polymerase activity;enzyme binding;ion binding;metal ion binding;nucleic acid binding;nucleotidyltransferase activity;protein binding;regulatory region DNA binding;regulatory region nucleic acid binding;RNA polymerase activity;transcription regulatory region DNA binding;transferase activity;transferase ac…	cell part;chromatin;chromosomal part;DNA-directed RNA polymerase complex;DNA-directed RNA polymerase II, core complex;euchromatin;intracellular membrane-bounded organelle;intracellular organelle;intracellular organelle part;intracellular part;macromolecular complex;membrane-bounded organelle;nuclear chromatin;nuclear chromosome part;nuclear DNA-directed RNA polymerase complex;nuclear euchromatin;…	Huntington's disease;Purine metabolism;Pyrimidine metabolism;RNA polymerase				+	Cluster 1	55	55	55	38.1	38.1	38.1	213.48	0	295.85	20233000000	343	1.30096	0.0521158	-0.177193	-2.77629	0.921858	0.142296	0.124288	1.97332	0.224293	0.679807	0.0378049	0.574112	2.85478	0.00443888	A0A0R4J0V5;P08775	A0A0R4J0V5;P08775	DNA-directed RNA polymerase II subunit RPB1	Polr2a
31.3048	31.2382	31.2706	31.9002	31.9898	32.1017	31.5549	31.7526	31.6091	31.4991	31.6987	31.602			cell part;cytoplasm;intracellular non-membrane-bounded organelle;intracellular organelle;intracellular organelle part;intracellular part;membrane;non-membrane-bounded organelle;nuclear part;nucleolus;organelle;organelle part;plasma membrane					+	Cluster 1	17	17	17	68	68	68	29.729	0	323.31	40901000000	218	2.2479	0.0118961	-0.328744	-5.41102	2.078	0.0213745	0.397312	4.84727	0.179558	0.754984	0.0389411	0.47224	4.14602	0.000544118	Q4VAA2;A0A087WNP6;Q4VAA2-2;A0A087WRM0;A0A087WS49;F8WGL9	Q4VAA2;A0A087WNP6;Q4VAA2-2;A0A087WRM0;A0A087WS49	Protein CDV3	Cdv3
29.5608	29.5226	29.8465	30.8234	30.8703	31.2681	30.4284	30.3275	30.1752	30.3494	30.0172	30.4238		binding;cation binding;ion binding;metal ion binding	cell part;intracellular membrane-bounded organelle;intracellular non-membrane-bounded organelle;intracellular organelle;intracellular organelle part;intracellular part;membrane-bounded organelle;non-membrane-bounded organelle;nuclear part;nucleolus;nucleus;organelle;organelle part					+	Cluster 1	13	13	13	35.1	35.1	35.1	43.735	0	144.21	16802000000	153	1.73414	0.0242164	-0.620181	-3.84098	1.73393	0.0312945	0.72381	3.84041	0.117722	0.841611	0.0469189	0.323439	3.59358	0.000514208	Q08288;D3Z7N3;D3Z345;D3Z5X8;D3YU83;D3Z009	Q08288	Cell growth-regulating nucleolar protein	Lyar
30.407	30.1831	30.2043	30.6498	30.6624	30.6777	30.6376	30.6254	30.4231	30.5455	30.4663	30.5331			cell part;cytoplasm;extracellular membrane-bounded organelle;extracellular organelle;extracellular region part;extracellular vesicular exosome;intracellular membrane-bounded organelle;intracellular organelle;intracellular part;membrane;membrane-bounded organelle;membrane-bounded vesicle;nucleus;organelle;vesicle					+	Cluster 1	43	41	41	30.4	29.5	29.5	229.2	0	160.58	18745000000	265	1.52937	0.0355561	-0.250136	-3.31359	2.33904	0.0157724	0.148372	5.7342	0.253608	0.633941	0.0471287	0.638814	2.46257	0.00363352	Q7TSC1;G3UX48	Q7TSC1;G3UX48	Protein PRRC2A	Prrc2a
33.0421	33.0583	32.9838	33.6363	33.5596	33.902	33.2975	33.3236	33.4696	33.3493	33.2843	33.3096	biosynthetic process;cellular biosynthetic process;cellular macromolecule biosynthetic process;cellular macromolecule metabolic process;cellular metabolic process;cellular process;cellular protein metabolic process;macromolecule biosynthetic process;macromolecule metabolic process;metabolic process;primary metabolic process;protein metabolic process;translation	structural constituent of ribosome;structural molecule activity	adherens junction;anchoring junction;cell junction;cell part;cell-substrate adherens junction;cell-substrate junction;cytoplasm;cytosolic large ribosomal subunit;focal adhesion;intracellular non-membrane-bounded organelle;intracellular organelle;intracellular organelle part;intracellular part;large ribosomal subunit;macromolecular complex;membrane;non-membrane-bounded organelle;nuclear part;nucle…	Ribosome				+	Cluster 1	16	16	16	52.6	52.6	52.6	23.247	0	85.229	136840000000	266	3.20066	0.00156401	-0.286343	-9.70904	1.66197	0.035728	0.384916	3.64964	0.361089	0.47149	0.0491829	0.865838	3.41322	0.000697987	A2A547;Q5I0T8;P84099	A2A547;Q5I0T8;P84099	Ribosomal protein L19;60S ribosomal protein L19	Rpl19
30.6999	30.6887	30.6058	30.8653	30.7695	30.955	30.4215	30.3523	30.4485	30.3533	30.3855	30.328	biological regulation;cell cycle phase;cell cycle process;cellular component organization;cellular component organization at cellular level;cellular component organization or biogenesis;cellular component organization or biogenesis at cellular level;cellular macromolecule metabolic process;cellular metabolic process;cellular process;cellular protein metabolic process;cellular response to stimulus…	14-3-3 protein binding;binding;enzyme binding;enzyme inhibitor activity;enzyme regulator activity;kinase binding;phosphatase regulator activity;protein binding;protein kinase binding	actin cytoskeleton;adherens junction;anchoring junction;cell junction;cell part;cell-substrate adherens junction;cell-substrate junction;centrosome;chromosomal part;contractile fiber;cytoplasm;cytoplasmic part;cytoskeletal part;cytoskeleton;focal adhesion;intracellular non-membrane-bounded organelle;intracellular organelle;intracellular organelle part;intracellular part;kinetochore;macromolecular…	Focal adhesion;Long-term potentiation;Regulation of actin cytoskeleton;Vascular smooth muscle contraction				+	Cluster 1	35	35	33	38.2	38.2	36.6	114.99	0	323.31	19734000000	242	3.08938	0.002	0.309219	9.08469	3.08375	0.00637555	0.507697	9.05409	0.715085	0.174192	0.0518335	1.56465	4.66531	0.000547472	Q9DBR7;Q9DBR7-2	Q9DBR7;Q9DBR7-2	Protein phosphatase 1 regulatory subunit 12A	Ppp1r12a
28.2294	28.0174	28.0585	29.039	29.0199	28.9261	28.4015	28.5062	28.1118	28.219	28.5165	28.1263	amine catabolic process;amine metabolic process;aspartate family amino acid catabolic process;aspartate family amino acid metabolic process;biosynthetic process;carboxylic acid catabolic process;carboxylic acid metabolic process;catabolic process;cellular amine metabolic process;cellular amino acid catabolic process;cellular amino acid metabolic process;cellular catabolic process;cellular ketone …	acetyltransferase activity;binding;C-acetyltransferase activity;C-acyltransferase activity;catalytic activity;cofactor binding;glycine C-acetyltransferase activity;pyridoxal phosphate binding;transferase activity;transferase activity, transferring acyl groups;transferase activity, transferring acyl groups other than amino-acyl groups;vitamin B6 binding;vitamin binding	cell part;cytoplasmic part;intracellular membrane-bounded organelle;intracellular organelle;intracellular organelle part;intracellular part;membrane-bounded organelle;mitochondrion;nuclear part;nucleoplasm;organelle;organelle part	Glycine, serine and threonine metabolism				+	Cluster 1	10	10	10	28.1	28.1	28.1	44.93	0	62.542	4479600000	92	0.620461	0.232057	-0.185531	-1.38026	2.34742	0.0159651	0.70772	5.76471	0.114482	0.845643	0.0525411	0.31533	3.21403	0.000615955	O88986;E9PWY6	O88986;E9PWY6	2-amino-3-ketobutyrate coenzyme A ligase, mitochondrial	Gcat
26.3242	26.1123	25.5307	26.9267	27.1954	26.6857	26.2419	26.4246	26.6195	26.1417	26.5439	26.4017	biosynthetic process;cellular biosynthetic process;cellular macromolecule biosynthetic process;cellular macromolecule metabolic process;cellular metabolic process;cellular nitrogen compound metabolic process;cellular process;macromolecule biosynthetic process;macromolecule metabolic process;metabolic process;nitrogen compound metabolic process;nucleic acid metabolic process;nucleobase-containing …	binding;catalytic activity;DNA binding;DNA-directed RNA polymerase activity;nucleic acid binding;nucleotidyltransferase activity;RNA polymerase activity;transferase activity;transferase activity, transferring phosphorus-containing groups	cell part;DNA-directed RNA polymerase complex;DNA-directed RNA polymerase I complex;DNA-directed RNA polymerase II, core complex;DNA-directed RNA polymerase III complex;intracellular membrane-bounded organelle;intracellular non-membrane-bounded organelle;intracellular organelle;intracellular organelle part;intracellular part;macromolecular complex;membrane-bounded organelle;non-membrane-bounded o…	Cytosolic DNA-sensing pathway;Huntington's disease;Purine metabolism;Pyrimidine metabolism;RNA polymerase				+	Cluster 1	2	2	2	13.4	13.4	13.4	14.464	0.0001844	3.2316	1141100000	19	0.635677	0.222909	-0.37335	-1.40989	1.41658	0.0543989	0.573487	3.0422	0.154261	0.793191	0.0662174	0.412633	1.68903	0.00421408	P61219	P61219	DNA-directed RNA polymerases I, II, and III subunit RPABC2	Polr2f
30.4568	30.2932	30.2999	30.657	30.8399	30.8732	30.5236	30.3314	30.385	30.3418	30.3981	30.3006	cellular macromolecule metabolic process;cellular metabolic process;cellular nitrogen compound metabolic process;cellular process;macromolecule metabolic process;metabolic process;mRNA metabolic process;mRNA processing;nitrogen compound metabolic process;nuclear mRNA splicing, via spliceosome;nucleic acid metabolic process;nucleobase-containing compound metabolic process;primary metabolic process…	binding;nucleic acid binding;nucleotide binding;RNA binding;snRNA binding	cell part;intracellular organelle part;intracellular part;macromolecular complex;nuclear part;organelle part;ribonucleoprotein complex;small nuclear ribonucleoprotein complex;spliceosomal complex;U1 snRNP	Spliceosome				+	Cluster 1	14	14	12	49.8	49.8	43.9	31.835	0	79.069	18956000000	115	0.0171213	0.973296	0.00311788	0.0515702	2.43209	0.0141469	0.443209	6.08039	0.448126	0.36552	0.066501	1.04175	2.99135	0.00145239	Q62189;D3Z0S6;F8VQ88;D6RI83	Q62189;D3Z0S6	U1 small nuclear ribonucleoprotein A	Snrpa
30.3676	30.3526	30.4408	30.8862	30.862	30.8699	30.6756	30.6382	30.7368	30.6986	30.6953	30.4374	assembly of spliceosomal tri-snRNP;biological regulation;biosynthetic process;cell proliferation;cellular component assembly;cellular component assembly at cellular level;cellular component organization;cellular component organization at cellular level;cellular component organization or biogenesis;cellular component organization or biogenesis at cellular level;cellular localization;cellular macro…	acid-amino acid ligase activity;binding;catalytic activity;identical protein binding;ligase activity;ligase activity, forming carbon-nitrogen bonds;protein binding;small conjugating protein ligase activity;ubiquitin-protein ligase activity;ubiquitin-ubiquitin ligase activity	catalytic step 1 spliceosome;catalytic step 2 spliceosome;cell part;chromosomal part;cytoplasm;cytoplasmic part;cytoskeletal part;DNA replication factor A complex;intracellular membrane-bounded organelle;intracellular non-membrane-bounded organelle;intracellular organelle;intracellular organelle part;intracellular part;lipid particle;macromolecular complex;membrane;membrane-bounded organelle;non-…	Spliceosome;Ubiquitin mediated proteolysis				+	Cluster 1	9	9	9	20.8	20.8	20.8	55.238	0	76.491	21051000000	137	1.15811	0.0700089	-0.223424	-2.46277	1.40761	0.0551915	0.262286	3.02114	0.330251	0.513104	0.0731252	0.802054	3.16513	0.00137164	Q99KP6;Q99KP6-2;Q99KP6-3	Q99KP6;Q99KP6-2;Q99KP6-3	Pre-mRNA-processing factor 19	Prpf19
24.8108	25.9004	26.0777	28.2049	26.9284	27.8768	26.0803	26.959	26.8028	26.2695	26.8022	26.5508	amine biosynthetic process;amine metabolic process;biosynthetic process;cellular amine metabolic process;cellular biogenic amine biosynthetic process;cellular biogenic amine metabolic process;cellular biosynthetic process;cellular metabolic process;cellular nitrogen compound biosynthetic process;cellular nitrogen compound metabolic process;cellular process;metabolic process;nitrogen compound meta…	catalytic activity;spermine synthase activity;transferase activity;transferase activity, transferring alkyl or aryl (other than methyl) groups	extracellular membrane-bounded organelle;extracellular organelle;extracellular region part;extracellular vesicular exosome;membrane-bounded organelle;membrane-bounded vesicle;organelle;vesicle	Arginine and proline metabolism;beta-Alanine metabolism;Cysteine and methionine metabolism;Glutathione metabolism				+	Cluster 1	10	10	10	41.5	41.5	41.5	41.313	0	20.605	1435400000	23	1.04418	0.0859182	-0.944518	-2.22283	1.2837	0.0700675	1.12922	2.73756	0.0832291	0.889466	0.073225	0.235202	1.93165	0.00171585	P97355;E9PZ58;A2AC81	P97355;E9PZ58	Spermine synthase	Sms
30.3224	30.0596	30.1389	30.5171	30.6969	30.4749	30.4686	30.5541	30.6376	30.453	30.6024	30.3721	acidic amino acid transport;amine transport;amino acid transport;anion transport;aspartate transport;carboxylic acid transport;establishment of localization;establishment of localization in cell;intracellular transport;ion transport;L-glutamate transport;malate-aspartate shuttle;mitochondrial transport;nitrogen compound transport;organic acid transport;organic anion transport;organic substance tr…	acidic amino acid transmembrane transporter activity;active transmembrane transporter activity;amine transmembrane transporter activity;amino acid transmembrane transporter activity;binding;calcium ion binding;carboxylic acid transmembrane transporter activity;cation binding;ion binding;L-amino acid transmembrane transporter activity;L-aspartate transmembrane transporter activity;L-glutamate tran…	cell part;cytoplasmic part;integral to membrane;intracellular membrane-bounded organelle;intracellular organelle;intracellular organelle part;intracellular part;intrinsic to membrane;membrane;membrane part;membrane-bounded organelle;mitochondrial inner membrane;mitochondrial membrane;mitochondrial part;mitochondrion;myelin sheath;organelle;organelle inner membrane;organelle membrane;organelle part					+	Cluster 1	27	27	22	53.5	53.5	47.7	74.569	0	178.49	18339000000	250	1.3703	0.0457105	-0.302202	-2.93435	0.382326	0.483212	0.0871404	0.909263	0.393577	0.426791	0.0776011	0.932126	1.9986	0.00605338	Q8BH59;V9GXX9	Q8BH59	Calcium-binding mitochondrial carrier protein Aralar1	Slc25a12
34.022	33.952	34.0604	34.3794	34.4612	34.5079	34.2696	34.2459	34.3286	34.1335	34.3212	34.1475	binding of sperm to zona pellucida;cell recognition;cell-cell recognition;cellular macromolecule metabolic process;cellular metabolic process;cellular process;cellular process involved in reproduction;cellular protein metabolic process;macromolecule metabolic process;metabolic process;primary metabolic process;protein folding;protein metabolic process;reproductive process;sperm-egg recognition	adenyl nucleotide binding;adenyl ribonucleotide binding;ATP binding;binding;nucleotide binding;purine nucleotide binding;purine ribonucleoside triphosphate binding;purine ribonucleotide binding;ribonucleotide binding	cell body;cell part;centrosome;chaperonin-containing T-complex;cytoplasm;cytoplasmic membrane-bounded vesicle;cytoplasmic part;cytoplasmic vesicle;cytoskeletal part;cytosolic part;extracellular membrane-bounded organelle;extracellular organelle;extracellular region part;extracellular vesicular exosome;intracellular membrane-bounded organelle;intracellular non-membrane-bounded organelle;intracellu…					+	Cluster 1	35	35	35	67	67	67	58.066	0	323.31	257250000000	741	1.30034	0.0521882	-0.189246	-2.7749	1.60359	0.0385614	0.248773	3.49929	0.547279	0.275707	0.0806554	1.23741	3.3375	0.00140206	Q564F4;P80315;G5E839;G3UYW5;G3UXF3;G3UXG2	Q564F4;P80315;G5E839	T-complex protein 1 subunit delta	Cct4
30.6095	30.6111	30.5867	30.8657	30.9413	30.8654	30.8674	30.9149	30.9066	30.7399	30.9779	30.7138	cellular component assembly;cellular component organization;cellular component organization or biogenesis;cellular macromolecule metabolic process;cellular metabolic process;cellular nitrogen compound metabolic process;cellular process;macromolecular complex assembly;macromolecular complex subunit organization;macromolecule metabolic process;metabolic process;mRNA 3'-end processing;mRNA cleavage;…	AU-rich element binding;binding;catalytic activity;enzyme binding;histone deacetylase binding;hydrolase activity;identical protein binding;mRNA binding;nucleic acid binding;protein binding;protein dimerization activity;protein homodimerization activity;RNA binding	cell part;centrosome;cytoplasmic part;cytoskeletal part;intracellular membrane-bounded organelle;intracellular non-membrane-bounded organelle;intracellular organelle;intracellular organelle part;intracellular part;macromolecular complex;membrane-bounded organelle;microtubule organizing center;mRNA cleavage factor complex;non-membrane-bounded organelle;nuclear body;nuclear part;nucleoplasm part;nu…	mRNA surveillance pathway				+	Cluster 1	13	13	13	62.1	62.1	62.1	26.24	0	66.721	23177000000	151	1.15949	0.0698132	-0.208105	-2.46573	0.384985	0.480852	0.0802587	0.914675	0.429813	0.384924	0.0857379	1.00515	2.28372	0.00716303	Q9CQF3	Q9CQF3	Cleavage and polyadenylation specificity factor subunit 5	Nudt21
31.0124	30.9684	31.0526	31.357	31.3468	31.3498	31.1957	31.2566	31.2129	31.0931	31.1854	31.1282	biological regulation;biosynthetic process;cellular biosynthetic process;cellular macromolecule biosynthetic process;cellular macromolecule metabolic process;cellular metabolic process;cellular nitrogen compound metabolic process;cellular process;macromolecule biosynthetic process;macromolecule metabolic process;metabolic process;negative regulation of biological process;negative regulation of bi…	binding;nucleic acid binding transcription factor activity;proline-rich region binding;protein binding;protein binding transcription factor activity;repressing transcription factor binding;RNA polymerase II repressing transcription factor binding;RNA polymerase II transcription cofactor activity;RNA polymerase II transcription corepressor activity;RNA polymerase II transcription factor binding;RN…	actin cytoskeleton;cell part;cytoskeleton;intracellular membrane-bounded organelle;intracellular non-membrane-bounded organelle;intracellular organelle;intracellular organelle part;intracellular part;membrane-bounded organelle;non-membrane-bounded organelle;nuclear part;nucleolus;nucleus;organelle;organelle part	Spliceosome				+	Cluster 1	37	37	37	32.3	32.3	32.3	121.58	0	205.51	30021000000	328	1.57781	0.0318287	-0.124467	-3.43411	2.87277	0.00963696	0.215647	7.97399	1.24715	0.0509482	0.0861467	2.65637	4.78917	0.000914878	Q8CGF7-2;Q8CGF7;Q8CGF7-3;Q3B807-3;Q3B807	Q8CGF7-2;Q8CGF7;Q8CGF7-3	Transcription elongation regulator 1	Tcerg1
30.2195	30.0972	29.941	30.5499	30.6324	30.5491	29.8053	29.7253	29.9471	29.7467	29.8272	29.6383	response to chemical stimulus;response to hypoxia;response to oxygen levels;response to stimulus;response to stress	binding;carboxylic acid binding;catalytic activity;cation binding;ion binding;iron ion binding;L-ascorbic acid binding;metal ion binding;oxidoreductase activity;oxidoreductase activity, acting on paired donors, with incorporation or reduction of molecular oxygen;oxidoreductase activity, acting on paired donors, with incorporation or reduction of molecular oxygen, 2-oxoglutarate as one donor, and …	cell part;cytoplasmic part;endoplasmic reticulum;endoplasmic reticulum membrane;endoplasmic reticulum part;extracellular membrane-bounded organelle;extracellular organelle;extracellular region part;extracellular vesicular exosome;intracellular membrane-bounded organelle;intracellular organelle;intracellular organelle part;intracellular part;membrane;membrane part;membrane-bounded organelle;membra…	Lysine degradation				+	Cluster 1	30	30	30	47.9	47.9	47.9	86.9	0	106.4	13920000000	230	1.63412	0.0288368	0.348525	3.57743	3.784	0.00229787	0.839734	13.7	0.44891	0.364545	0.088534	1.04332	4.41053	0.000449827	E9Q718;Q9R0B9	E9Q718;Q9R0B9	Procollagen-lysine,2-oxoglutarate 5-dioxygenase 2	Plod2
27.2604	27.3592	27.5087	28.1428	28.3381	28.0911	27.8939	27.9961	27.8627	28.0483	27.9546	27.482	biosynthetic process;cellular biosynthetic process;cellular component organization;cellular component organization at cellular level;cellular component organization or biogenesis;cellular component organization or biogenesis at cellular level;cellular macromolecule biosynthetic process;cellular macromolecule metabolic process;cellular metabolic process;cellular process;cellular protein metabolic …	structural constituent of ribosome;structural molecule activity	cell part;cytoplasmic part;intracellular membrane-bounded organelle;intracellular organelle;intracellular organelle part;intracellular part;macromolecular complex;membrane-bounded organelle;mitochondrial part;mitochondrial small ribosomal subunit;mitochondrion;organellar small ribosomal subunit;organelle;organelle part;ribonucleoprotein complex;small ribosomal subunit					+	Cluster 1	7	7	7	41.5	41.5	41.5	19.92	0	39.045	3005400000	36	1.12207	0.0739621	-0.452215	-2.38597	0.885292	0.152914	0.362363	1.90007	0.190026	0.736986	0.0892741	0.496458	2.43551	0.00150029	Q9D125	Q9D125	28S ribosomal protein S25, mitochondrial	Mrps25
26.5376	26.551	26.7496	27.5983	27.3187	27.6873	27.3187	27.4518	26.4002	26.9953	26.9873	26.9198	establishment of localization;establishment of protein localization;protein transport;transport	binding;cation binding;ion binding;metal ion binding	cell part;cytoplasmic part;extracellular region part;extracellular space;intracellular membrane-bounded organelle;intracellular organelle;intracellular organelle part;intracellular part;membrane;membrane-bounded organelle;mitochondrial inner membrane;mitochondrial membrane;mitochondrial part;mitochondrion;organelle;organelle inner membrane;organelle membrane;organelle part					+	Cluster 1	4	4	4	33.7	33.7	33.7	9.2864	0	16.341	1731700000	26	2.09023	0.0133892	-0.35474	-4.88624	2.12372	0.020406	0.567334	4.99422	0.0965404	0.872967	0.0894203	0.269772	1.41451	0.00796165	P62077	P62077	Mitochondrial import inner membrane translocase subunit Tim8 B	Timm8b
29.3487	29.4228	29.5156	30.1009	30.1825	30.2372	29.8034	29.9932	30.0376	29.7642	30.1232	29.6783	biosynthetic process;cellular biosynthetic process;cellular macromolecule biosynthetic process;cellular macromolecule metabolic process;cellular metabolic process;cellular nitrogen compound metabolic process;cellular process;macromolecule biosynthetic process;macromolecule metabolic process;metabolic process;nitrogen compound metabolic process;nucleic acid metabolic process;nucleobase-containing …	binding;catalytic activity;DNA binding;DNA-directed RNA polymerase activity;nucleic acid binding;nucleotidyltransferase activity;RNA polymerase activity;transferase activity;transferase activity, transferring phosphorus-containing groups	cell part;DNA-directed RNA polymerase complex;DNA-directed RNA polymerase I complex;DNA-directed RNA polymerase II, core complex;DNA-directed RNA polymerase III complex;intracellular membrane-bounded organelle;intracellular organelle;intracellular organelle part;intracellular part;macromolecular complex;membrane-bounded organelle;nuclear DNA-directed RNA polymerase complex;nuclear part;nucleolar …	Cytosolic DNA-sensing pathway;Huntington's disease;Purine metabolism;Pyrimidine metabolism;RNA polymerase				+	Cluster 1	12	12	12	78.6	78.6	78.6	24.57	0	95.549	12434000000	108	1.37639	0.0452802	-0.426243	-2.94842	1.05372	0.108576	0.318239	2.24262	0.22727	0.675	0.089461	0.58075	2.82604	0.00107304	Q3V214;Q80UW8	Q3V214;Q80UW8	DNA-directed RNA polymerases I, II, and III subunit RPABC1	Polr2e
31.0117	31.0571	31.1402	31.3923	31.6138	31.5629	30.9289	30.9824	31.0741	30.8449	30.8543	30.9953			cell part;cytoplasm;intracellular membrane-bounded organelle;intracellular organelle;intracellular part;membrane;membrane-bounded organelle;nucleus;organelle					+	Cluster 1	35	35	34	42.4	42.4	41.7	101.92	0	282.32	29173000000	222	1.30628	0.0516199	0.171495	2.78827	2.78264	0.0104884	0.624841	7.54927	0.683204	0.190113	0.0969569	1.50247	3.99872	0.000554113	E0CYM1;E0CYH7;Q6P6L0-3;Q6P6L0	E0CYM1;E0CYH7;Q6P6L0-3;Q6P6L0	Filamin A-interacting protein 1-like	Filip1l
32.923	32.917	32.6229	33.463	33.463	33.5312	33.2534	33.1114	33.2246	33.2664	33.0553	32.9713	biosynthetic process;cellular biosynthetic process;cellular component biogenesis;cellular component biogenesis at cellular level;cellular component organization or biogenesis;cellular component organization or biogenesis at cellular level;cellular macromolecule biosynthetic process;cellular macromolecule metabolic process;cellular metabolic process;cellular nitrogen compound metabolic process;cel…	structural constituent of ribosome;structural molecule activity	cell part;cytosolic large ribosomal subunit;extracellular membrane-bounded organelle;extracellular organelle;extracellular region part;extracellular vesicular exosome;intracellular organelle part;intracellular part;large ribosomal subunit;macromolecular complex;membrane;membrane-bounded organelle;membrane-bounded vesicle;organelle;organelle part;ribonucleoprotein complex;vesicle	Ribosome				+	Cluster 1	17	17	16	64.8	64.8	60	17.258	0	88.954	119620000000	242	0.97955	0.0979234	-0.276674	-2.09008	1.89075	0.0251386	0.388081	4.27876	0.431971	0.382386	0.0988286	1.00947	2.9332	0.00111678	Q4FZH2;P61255;B1ARA3;B1ARA5	Q4FZH2;P61255;B1ARA3;B1ARA5	60S ribosomal protein L26	Rpl26
27.3969	27.526	27.5839	28.4201	28.3317	28.4914	28.0373	28.0289	27.9876	27.9058	27.9002	27.9451			cell part;cytoplasmic part;intracellular membrane-bounded organelle;intracellular organelle;intracellular organelle part;intracellular part;macromolecular complex;membrane-bounded organelle;mitochondrial part;mitochondrial small ribosomal subunit;mitochondrion;nuclear part;nucleoplasm;organellar small ribosomal subunit;organelle;organelle part;ribonucleoprotein complex;small ribosomal subunit					+	Cluster 1	7	7	7	36.5	36.5	36.5	23.443	0	56.592	3234800000	36	2.72063	0.00545196	-0.414762	-7.26892	3.29926	0.00538461	0.497375	10.2955	2.07356	0.0106372	0.100887	4.83316	5.95231	0.000442857	Q80ZS3	Q80ZS3	28S ribosomal protein S26, mitochondrial	Mrps26
26.8735	27.1949	27.0939	27.987	27.6682	28.0904	27.6501	27.4601	26.9977	27.4015	26.8846	27.5137	biological regulation;cell differentiation;cellular developmental process;cellular macromolecule metabolic process;cellular metabolic process;cellular nitrogen compound metabolic process;cellular process;developmental process;hemopoietic progenitor cell differentiation;macromolecule metabolic process;metabolic process;mRNA metabolic process;mRNA processing;negative regulation of biological proces…	binding;nucleotide binding	cell part;intracellular organelle part;intracellular part;nuclear body;nuclear part;nuclear speck;nucleoplasm;nucleoplasm part;organelle part	Spliceosome				+	Cluster 1	10	6	6	20	13.6	13.6	56.248	0	29.466	2208600000	21	0.419833	0.394876	-0.212496	-0.985124	1.31136	0.0668854	0.648612	2.79974	0.138597	0.81427	0.102708	0.37488	1.59321	0.00538633	Q542V3;Q8VE97;A0A0A6YWA5	Q542V3;Q8VE97	Serine/arginine-rich splicing factor 4	Srsf4
34.4612	34.4035	34.4522	34.8099	34.7291	34.7517	34.6153	34.5935	34.7168	34.4774	34.6428	34.4946	multi-organism process;response to biotic stimulus;response to other organism;response to stimulus;response to virus	binding;nucleic acid binding;RNA binding;translation elongation factor activity;translation factor activity, nucleic acid binding	cell part;cytoplasm;extracellular membrane-bounded organelle;extracellular organelle;extracellular region part;extracellular vesicular exosome;intracellular membrane-bounded organelle;intracellular organelle;intracellular part;membrane;membrane-bounded organelle;membrane-bounded vesicle;nucleus;organelle;vesicle					+	Cluster 1	34	34	34	59.5	59.5	59.5	50.06	0	258.17	323100000000	666	0.829883	0.138128	-0.0993017	-1.79	1.7566	0.0304369	0.225301	3.90182	0.732337	0.167272	0.103573	1.59835	2.94206	0.00321537	Q4FZK2;Q9D8N0	Q4FZK2;Q9D8N0	Elongation factor 1-gamma	Eef1g
32.0352	32.0071	32.0358	32.3572	32.3426	32.2807	32.2923	32.4024	32.3655	32.2188	32.3326	32.1886	biological regulation;cellular component assembly;cellular component assembly at cellular level;cellular component organization;cellular component organization at cellular level;cellular component organization or biogenesis;cellular component organization or biogenesis at cellular level;cellular macromolecular complex assembly;cellular macromolecular complex subunit organization;cellular macromol…	binding;nucleic acid binding;RNA binding	catalytic step 2 spliceosome;cell part;intracellular organelle part;intracellular part;macromolecular complex;nuclear part;nucleoplasm;organelle part;prespliceosome;ribonucleoprotein complex;small nuclear ribonucleoprotein complex;spliceosomal complex;U2 snRNP;U2-type prespliceosome;U2-type spliceosomal complex	Spliceosome				+	Cluster 1	37	37	37	51.6	51.6	51.6	88.544	0	323.31	63747000000	503	2.10104	0.0132907	-0.220661	-4.92088	0.739221	0.207121	0.0801417	1.61181	0.914774	0.106043	0.106714	1.95909	3.65721	0.00157396	Q8K4Z5	Q8K4Z5	Splicing factor 3A subunit 1	Sf3a1
29.37	29.2126	29.4471	29.8431	29.9548	29.7343	29.6579	29.7238	29.9154	29.6141	29.7641	29.5824	biological regulation;catabolic process;cellular catabolic process;cellular localization;cellular macromolecule catabolic process;cellular macromolecule localization;cellular macromolecule metabolic process;cellular metabolic process;cellular nitrogen compound metabolic process;cellular process;CUT catabolic process;CUT metabolic process;dosage compensation;dosage compensation, by inactivation of…	3'-5' exonuclease activity;binding;catalytic activity;exonuclease activity;exoribonuclease activity;hydrolase activity;hydrolase activity, acting on ester bonds;nuclease activity;nucleotide binding;ribonuclease activity	cell part;chromatin;chromosomal part;cytoplasm;exosome (RNase complex);intracellular membrane-bounded organelle;intracellular non-membrane-bounded organelle;intracellular organelle;intracellular organelle part;intracellular part;macromolecular complex;membrane;membrane-bounded organelle;non-membrane-bounded organelle;nuclear exosome (RNase complex);nuclear part;nucleolus;nucleoplasm;nucleus;organ…	RNA degradation				+	Cluster 1	24	24	24	38.6	38.6	38.6	100.94	0	109.4	10443000000	164	1.59989	0.0302076	-0.310263	-3.4899	1.05585	0.10832	0.190542	2.24704	0.515943	0.301273	0.112204	1.17594	2.45965	0.00229072	P56960;Q8K366;F6VYQ6	P56960;Q8K366;F6VYQ6	Exosome component 10	Exosc10
28.1512	28.3197	28.3639	28.6827	28.9269	28.6863	28.6396	28.5952	28.728	28.4413	28.6168	28.556	biological regulation;cell cycle;cell differentiation;cellular developmental process;cellular macromolecule metabolic process;cellular metabolic process;cellular nitrogen compound metabolic process;cellular process;cellular response to stimulus;cellular response to stress;developmental process;DNA metabolic process;DNA repair;macromolecule metabolic process;metabolic process;neuroendocrine cell d…	enzyme regulator activity;kinase regulator activity	cell part;cyclin-dependent protein kinase holoenzyme complex;intracellular organelle part;intracellular part;macromolecular complex;nuclear cyclin-dependent protein kinase holoenzyme complex;nuclear part;organelle part;protein complex					+	Cluster 1	11	11	11	42.7	42.7	42.7	35.942	0	86.611	5029900000	63	1.4575	0.0396514	-0.259757	-3.13922	1.11552	0.0956524	0.227278	2.37212	0.834661	0.129768	0.116234	1.79945	2.57061	0.00218958	Q9CWI3	Q9CWI3	BRCA2 and CDKN1A-interacting protein	Bccip
27.1549	27.0543	27.2777	27.1713	27.3289	27.34	26.6734	26.9267	26.6759	26.5595	26.808	26.5442		binding;calcium ion binding;cation binding;ion binding;metal ion binding;transition metal ion binding;zinc ion binding						+	Cluster 1	11	11	11	4.9	4.9	4.9	328.27	0	24.593	1643500000	33	2.0948	0.0132037	0.525101	4.90086	2.49947	0.0124711	0.642844	6.3418	0.433854	0.380139	0.121453	1.01324	3.17819	0.000791599	E9Q5W5;Q5SSH7-2;Q5SSH7	E9Q5W5;Q5SSH7-2;Q5SSH7	Zinc finger ZZ-type and EF-hand domain-containing protein 1	Zzef1
28.9932	28.828	28.9512	29.306	29.3926	29.3621	29.1488	29.1402	29.237	29.0886	29.1781	28.8806	cellular macromolecule metabolic process;cellular metabolic process;cellular nitrogen compound metabolic process;cellular process;macromolecule metabolic process;metabolic process;nitrogen compound metabolic process;nucleic acid metabolic process;nucleobase-containing compound metabolic process;primary metabolic process;RNA metabolic process;RNA processing	adenyl nucleotide binding;adenyl ribonucleotide binding;ATP binding;ATPase activity;ATPase activity, coupled;ATP-dependent helicase activity;ATP-dependent RNA helicase activity;binding;catalytic activity;chromatin binding;double-stranded RNA binding;helicase activity;hydrolase activity;hydrolase activity, acting on acid anhydrides;hydrolase activity, acting on acid anhydrides, in phosphorus-conta…	cell part;cytoplasm;cytoplasmic part;intracellular membrane-bounded organelle;intracellular non-membrane-bounded organelle;intracellular organelle;intracellular organelle part;intracellular part;membrane-bounded organelle;mitochondrial nucleoid;mitochondrial part;mitochondrion;non-membrane-bounded organelle;nucleoid;nucleus;organelle;organelle part					+	Cluster 1	30	30	30	29.8	29.8	29.8	134.06	0	83.79	7081000000	132	0.546643	0.278855	-0.124993	-1.23616	1.53187	0.0438183	0.304442	3.31975	0.605744	0.233004	0.126233	1.35158	2.53082	0.00286976	Q99PU8-2;A0A0G2JGL8;Q99PU8;Q99PU8-3;A0A0G2JE53;A0A0G2JGY7;A0A0G2JGL1;A0A0G2JEN9;A0A0G2JGU3;A0A0G2JFR1;A0A0G2JGD9	Q99PU8-2;A0A0G2JGL8;Q99PU8;Q99PU8-3	Putative ATP-dependent RNA helicase DHX30	Dhx30
28.4813	28.4935	28.221	29.0184	29.1216	29.0582	28.8838	28.8046	28.8609	28.6856	28.8429	28.641								+	Cluster 1	14	14	14	34.3	34.3	34.3	38.884	0	57.762	5621900000	89	1.40146	0.0432055	-0.324527	-3.00675	2.13379	0.0204979	0.342914	5.02705	0.900152	0.108925	0.126612	1.92977	3.61227	0.000614246	Q99J36	Q99J36	THUMP domain-containing protein 1	Thumpd1
27.0304	27.2553	27.2816	27.8921	28.158	28.2359	27.7496	27.7503	28.0467	27.7003	27.8225	27.6391	cellular metabolic process;cellular nitrogen compound metabolic process;cellular process;metabolic process;nitrogen compound metabolic process;nucleobase-containing compound metabolic process;nucleobase-containing small molecule metabolic process;nucleoside phosphate metabolic process;nucleotide metabolic process;nucleotide phosphorylation;phosphate-containing compound metabolic process;phosphoru…	catalytic activity;guanylate kinase activity;kinase activity;nucleobase-containing compound kinase activity;nucleotide kinase activity;phosphotransferase activity, phosphate group as acceptor;transferase activity;transferase activity, transferring phosphorus-containing groups	cell part;extracellular membrane-bounded organelle;extracellular organelle;extracellular region part;extracellular vesicular exosome;integral to membrane;intrinsic to membrane;membrane;membrane part;membrane-bounded organelle;membrane-bounded vesicle;organelle;plasma membrane;vesicle					+	Cluster 1	15	15	14	36.2	36.2	33.8	60.924	0	34.432	2822700000	51	2.28005	0.0113488	-0.531495	-5.52327	1.48151	0.0493324	0.37469	3.19689	0.496915	0.317874	0.128244	1.13847	3.3176	0.000596154	Q9JLB0-2;Q9JLB0;E9PWC5;E9Q2R8	Q9JLB0-2;Q9JLB0	MAGUK p55 subfamily member 6	Mpp6
29.7677	29.7278	29.7008	30.2575	30.2626	30.1198	30.1701	30.2685	29.9915	29.8713	30.2654	29.9018	acetyl-CoA catabolic process;acetyl-CoA metabolic process;carboxylic acid metabolic process;catabolic process;cellular catabolic process;cellular ketone metabolic process;cellular metabolic process;cellular process;coenzyme catabolic process;coenzyme metabolic process;cofactor catabolic process;cofactor metabolic process;isocitrate metabolic process;metabolic process;organic acid metabolic proces…	adenyl nucleotide binding;adenyl ribonucleotide binding;ATP binding;binding;catalytic activity;cation binding;coenzyme binding;cofactor binding;ion binding;isocitrate dehydrogenase (NAD+) activity;isocitrate dehydrogenase activity;magnesium ion binding;metal ion binding;NAD binding;nucleotide binding;oxidoreductase activity;oxidoreductase activity, acting on CH-OH group of donors;oxidoreductase a…	cell part;cytoplasmic part;intracellular membrane-bounded organelle;intracellular non-membrane-bounded organelle;intracellular organelle;intracellular organelle part;intracellular part;membrane-bounded organelle;mitochondrion;non-membrane-bounded organelle;nuclear part;nucleolus;nucleoplasm;organelle;organelle part	Citrate cycle (TCA cycle)				+	Cluster 1	11	11	11	32.1	32.1	32.1	42.785	0	114.78	13728000000	73	1.02935	0.088513	-0.280743	-2.19217	0.67449	0.236453	0.200471	1.48549	0.362234	0.469686	0.130515	0.868188	1.93038	0.00532961	Q3TGZ3;P70404	Q3TGZ3;P70404	Isocitrate dehydrogenase [NAD] subunit, mitochondrial;Isocitrate dehydrogenase [NAD] subunit gamma 1, mitochondrial	Idh3g
33.4319	33.2946	33.3873	33.6189	33.6945	33.6995	33.5608	33.5861	33.6229	33.4533	33.4836	33.4223	amine metabolic process;amino acid activation;biological regulation;carboxylic acid metabolic process;cellular amine metabolic process;cellular amino acid metabolic process;cellular ketone metabolic process;cellular macromolecule metabolic process;cellular metabolic process;cellular nitrogen compound metabolic process;cellular process;cellular response to chemical stimulus;cellular response to cy…	adenyl nucleotide binding;adenyl ribonucleotide binding;aminoacyl-tRNA ligase activity;ATP binding;binding;catalytic activity;glutamate-tRNA ligase activity;ligase activity;ligase activity, forming aminoacyl-tRNA and related compounds;ligase activity, forming carbon-oxygen bonds;nucleic acid binding;nucleotide binding;proline-tRNA ligase activity;purine nucleotide binding;purine ribonucleoside tr…	aminoacyl-tRNA synthetase multienzyme complex;cell part;cytoplasm;intracellular part;macromolecular complex;membrane;protein complex;ribonucleoprotein complex	Aminoacyl-tRNA biosynthesis;Porphyrin and chlorophyll metabolism				+	Cluster 1	68	68	67	46.7	46.7	46.2	170.08	0	323.31	153730000000	907	0.861774	0.128462	-0.0818087	-1.85322	2.63946	0.0117976	0.217912	6.91583	2.24957	0.00878392	0.136851	5.41678	3.6597	0.00188421	Q8CGC7;A0A0A6YWA4;A0A0A6YWH3	Q8CGC7	Bifunctional glutamate/proline--tRNA ligase;Glutamate--tRNA ligase;Proline--tRNA ligase	Eprs
27.8498	27.8587	27.4325	28.5116	28.4392	28.8207	28.4988	28.6735	27.946	28.1735	28.3944	28.1308	cellular component organization;cellular component organization at cellular level;cellular component organization or biogenesis;cellular component organization or biogenesis at cellular level;cellular membrane organization;cellular process;chaperone-mediated protein transport;establishment of localization;establishment of localization in cell;establishment of protein localization;establishment of…	binding;cation binding;chaperone binding;identical protein binding;ion binding;metal ion binding;protein binding;protein dimerization activity;protein homodimerization activity;transporter activity	cell part;cytoplasmic part;intracellular membrane-bounded organelle;intracellular organelle;intracellular organelle part;intracellular part;macromolecular complex;membrane;membrane-bounded organelle;mitochondrial inner membrane;mitochondrial intermembrane space protein transporter complex;mitochondrial membrane;mitochondrial part;mitochondrion;organelle;organelle inner membrane;organelle membrane…					+	Cluster 1	4	4	4	47.2	47.2	47.2	10.344	0	18.621	4007700000	29	1.47981	0.0383311	-0.519211	-3.1928	1.17831	0.0850659	0.357596	2.50619	0.234945	0.663063	0.139889	0.597792	1.77505	0.00368312	Q9WV98	Q9WV98	Mitochondrial import inner membrane translocase subunit Tim9	Timm9
32.9548	32.8417	32.6606	33.1103	33.2957	33.2622	33.0182	33.0783	33.1595	32.9437	33.0296	32.8571	amine metabolic process;amino acid activation;biosynthetic process;bis(5'-nucleosidyl) oligophosphate biosynthetic process;bis(5'-nucleosidyl) oligophosphate metabolic process;carboxylic acid metabolic process;cellular amine metabolic process;cellular amino acid metabolic process;cellular biosynthetic process;cellular ketone metabolic process;cellular macromolecule metabolic process;cellular meta…	adenyl nucleotide binding;adenyl ribonucleotide binding;amine binding;amino acid binding;aminoacyl-tRNA ligase activity;ATP binding;binding;carboxylic acid binding;catalytic activity;cation binding;ion binding;ligase activity;ligase activity, forming aminoacyl-tRNA and related compounds;ligase activity, forming carbon-oxygen bonds;lysine-tRNA ligase activity;metal ion binding;nucleic acid binding…	aminoacyl-tRNA synthetase multienzyme complex;cell part;cytoplasm;cytoplasmic part;cytoskeleton;intracellular membrane-bounded organelle;intracellular non-membrane-bounded organelle;intracellular organelle;intracellular part;macromolecular complex;membrane-bounded organelle;microtubule cytoskeleton;mitochondrion;non-membrane-bounded organelle;organelle;protein complex	Aminoacyl-tRNA biosynthesis				+	Cluster 1	35	35	35	53.4	53.4	53.4	67.839	0	323.31	107030000000	520	0.556627	0.272425	-0.124443	-1.2557	1.6769	0.0350863	0.279275	3.6887	1.03352	0.0814002	0.141858	2.20077	2.10935	0.00553397	Q3TIV6;Q99MN1;Q8R2P8	Q3TIV6;Q99MN1;Q8R2P8	Lysine--tRNA ligase	Kars
32.3404	32.41	32.3007	32.9162	32.9243	33.3088	32.7132	32.6683	32.8985	32.5845	32.5128	32.7491	anatomical structure development;biological regulation;cell development;cellular developmental process;cellular macromolecule metabolic process;cellular metabolic process;cellular nitrogen compound metabolic process;cellular process;cellular process involved in reproduction;chordate embryonic development;CRD-mediated mRNA stabilization;developmental process;developmental process involved in repro…	binding;chromatin binding;core promoter proximal region DNA binding;core promoter proximal region sequence-specific DNA binding;DNA binding;lipid binding;mRNA 3'-UTR binding;mRNA binding;nucleic acid binding;nucleic acid binding transcription factor activity;regulatory region DNA binding;regulatory region nucleic acid binding;ribonucleoprotein binding;RNA binding;RNA polymerase II core promoter p…	cell part;CRD-mediated mRNA stability complex;cytoplasm;cytoplasmic part;extracellular membrane-bounded organelle;extracellular organelle;extracellular region part;extracellular vesicular exosome;histone pre-mRNA 3'end processing complex;intracellular membrane-bounded organelle;intracellular non-membrane-bounded organelle;intracellular organelle;intracellular organelle part;intracellular part;mac…					+	Cluster 1	24	24	17	79.8	79.8	67.1	35.73	0	323.31	86644000000	291	1.58329	0.0313002	-0.265099	-3.4479	1.37706	0.0587742	0.434269	2.94998	0.659181	0.202384	0.144517	1.45567	2.63908	0.00140964	Q3UBT1;P62960;A2BGG7;A0A0A0MQD2;B2RUF0;Q9Z2C8-2;Q9Z2C8	Q3UBT1;P62960;A2BGG7	Nuclease-sensitive element-binding protein 1	Ybx1
33.2306	33.4096	33.2467	34.1578	34.1918	34.2734	33.6888	33.6834	33.8642	33.8129	33.3983	33.5894	biological regulation;biosynthetic process;cell chemotaxis;cell differentiation;cell migration;cell motility;cellular biosynthetic process;cellular component assembly;cellular component assembly at cellular level;cellular component biogenesis;cellular component biogenesis at cellular level;cellular component movement;cellular component organization;cellular component organization at cellular leve…	binding;enzyme binding;fibroblast growth factor binding;growth factor binding;identical protein binding;kinase binding;protein binding;protein dimerization activity;protein homodimerization activity;protein kinase binding;structural constituent of ribosome;structural molecule activity	adherens junction;anchoring junction;cell junction;cell part;cell-substrate adherens junction;cell-substrate junction;cytoplasm;cytoplasmic part;cytosol;cytosolic small ribosomal subunit;extracellular membrane-bounded organelle;extracellular organelle;extracellular region part;extracellular vesicular exosome;focal adhesion;intracellular non-membrane-bounded organelle;intracellular organelle;intra…	Ribosome				+	Cluster 1	21	21	21	77.2	77.2	77.2	16.085	0	98.98	177860000000	326	1.07856	0.0806475	-0.304557	-2.29439	2.08648	0.0215196	0.607447	4.87425	0.470509	0.342798	0.145242	1.08625	3.74176	0.000543269	Q9CZX8;D3YUT3;D3Z722;D3Z5R8;D3YUG3;S4R223	Q9CZX8;D3YUT3;D3Z722;D3Z5R8;D3YUG3	40S ribosomal protein S19	Rps19
34.1088	34.0816	34.149	34.4537	34.5099	34.316	34.328	34.3445	34.272	34.1488	34.1748	34.1785	binding of sperm to zona pellucida;cell recognition;cell-cell recognition;cellular component assembly;cellular component assembly at cellular level;cellular component organization;cellular component organization at cellular level;cellular component organization or biogenesis;cellular component organization or biogenesis at cellular level;cellular macromolecule metabolic process;cellular metabolic…	adenyl nucleotide binding;adenyl ribonucleotide binding;ATP binding;binding;nucleotide binding;purine nucleotide binding;purine ribonucleoside triphosphate binding;purine ribonucleotide binding;ribonucleotide binding	cell body;cell part;chaperonin-containing T-complex;cytoplasm;cytoplasmic part;cytoskeletal part;cytosolic part;extracellular membrane-bounded organelle;extracellular organelle;extracellular region part;extracellular vesicular exosome;intracellular organelle part;intracellular part;macromolecular complex;membrane;membrane-bounded organelle;membrane-bounded vesicle;microtubule;myelin sheath;organe…					+	Cluster 1	39	39	39	52.7	52.7	52.7	60.629	0	323.31	261150000000	779	1.17465	0.0679964	-0.0542208	-2.49831	1.94616	0.0240535	0.25921	4.4416	2.45895	0.00741911	0.147458	6.18347	3.26976	0.00221414	Q3U4U6;P80318;E9Q133;Q3U0I3;F6Q609;F6ZVG8	Q3U4U6;P80318;E9Q133;Q3U0I3;F6Q609	T-complex protein 1 subunit gamma	Cct3
29.3403	29.1101	29.1756	29.6086	29.5906	29.8357	29.5484	29.3477	29.6696	29.4033	29.4892	29.2262	biological regulation;calcium ion homeostasis;calcium ion transport;calcium ion transport into cytosol;cation homeostasis;cation transport;cellular calcium ion homeostasis;cellular cation homeostasis;cellular chemical homeostasis;cellular divalent inorganic cation homeostasis;cellular homeostasis;cellular ion homeostasis;cellular macromolecule metabolic process;cellular metabolic process;cellular…	binding;ion channel binding;protein binding	cell part;cytoplasm;cytoplasmic part;endoplasmic reticulum membrane;endoplasmic reticulum part;intracellular organelle part;intracellular part;membrane;membrane part;organelle membrane;organelle part;perinuclear region of cytoplasm;sarcoplasmic reticulum membrane	Spliceosome				+	Cluster 1	15	15	15	21	21	21	106.41	0	67.554	9094800000	91	0.727447	0.175916	-0.164237	-1.58879	1.29504	0.0689006	0.305401	2.76298	0.540587	0.280774	0.148985	1.2243	1.77345	0.00777893	G5E8I8;Q8CGZ0	G5E8I8;Q8CGZ0	Calcium homeostasis endoplasmic reticulum protein	Cherp
31.7637	31.6891	31.7735	31.9752	31.879	31.9654	32.0316	31.9651	32.0951	31.8939	31.9463	31.7994	actin cortical patch assembly;actin cytoskeleton organization;actin filament organization;actin filament-based process;anatomical structure homeostasis;biological adhesion;biological regulation;calcium ion transport;cation transport;cell adhesion;cell chemotaxis;cell migration;cell motility;cell projection organization;cell-substrate adhesion;cellular component assembly;cellular component assembl…	actin binding;actin filament binding;binding;cytoskeletal protein binding;enzyme binding;GTPase binding;identical protein binding;kinase binding;phosphatidylinositol 3-kinase binding;protein binding;protein C-terminus binding;protein dimerization activity;protein homodimerization activity;Rac GTPase binding;Ras GTPase binding;Rho GTPase binding;small GTPase binding	actin cytoskeleton;actin filament;adherens junction;anchoring junction;axon;cell cortex part;cell junction;cell leading edge;cell part;cell projection;cell-cell junction;cell-substrate adherens junction;cell-substrate junction;cortical actin cytoskeleton;cortical cytoskeleton;cytoplasm;cytoplasmic membrane-bounded vesicle;cytoplasmic part;cytoplasmic vesicle;cytoplasmic vesicle membrane;cytoplasm…	ko05152;Phagosome				+	Cluster 1	22	22	22	38	38	38	53.12	0	269.29	49999000000	291	1.27788	0.0549942	-0.137761	-2.72457	0.4965	0.367206	0.0599995	1.13765	1.24096	0.051461	0.150742	2.64273	2.60043	0.00652551	Q499X7;Q9WUM4;E9PX03;E9PZJ0;E9PVJ1;G3UYK8;Q3U1N0;O89053	Q499X7;Q9WUM4	Coronin;Coronin-1C	Coro1c
30.9487	30.7771	30.6099	31.4761	31.6088	31.8063	31.137	31.293	31.3053	31.0123	31.3427	30.9264	activation of immune response;apoptosis;biological regulation;biosynthetic process;cell death;cellular biosynthetic process;cellular component assembly;cellular component assembly at cellular level;cellular component organization;cellular component organization at cellular level;cellular component organization or biogenesis;cellular component organization or biogenesis at cellular level;cellular …	adrenergic receptor binding;binding;carbohydrate binding;complement binding;complement component C1q binding;glycosaminoglycan binding;G-protein-coupled receptor binding;hyaluronic acid binding;kininogen binding;mRNA binding;nucleic acid binding;opsonin binding;pattern binding;polysaccharide binding;protein binding;protein binding transcription factor activity;receptor binding;RNA binding;transcr…	cell part;cell surface;cytoplasm;cytoplasmic part;cytosol;extracellular region;extracellular region part;extracellular space;intracellular membrane-bounded organelle;intracellular non-membrane-bounded organelle;intracellular organelle;intracellular organelle lumen;intracellular organelle part;intracellular part;membrane;membrane-bounded organelle;membrane-enclosed lumen;mitochondrial matrix;mitoc…					+	Cluster 1	10	10	10	53.8	53.8	53.8	31.025	0	240.25	32815000000	157	0.919037	0.111902	-0.315208	-1.96765	1.55363	0.0428807	0.536619	3.37364	0.475775	0.337831	0.151295	1.09669	2.74326	0.00103119	Q8R5L1;O35658	Q8R5L1;O35658	Complement component 1 Q subcomponent-binding protein, mitochondrial	C1qbp
32.2503	32.1242	32.1693	32.4398	32.4958	32.6764	32.5637	32.4281	32.4443	32.3418	32.3123	32.3276	biological regulation;biosynthetic process;cellular biosynthetic process;cellular macromolecule biosynthetic process;cellular macromolecule metabolic process;cellular metabolic process;cellular process;cellular protein metabolic process;cellular response to stimulus;cellular response to stress;macromolecule biosynthetic process;macromolecule metabolic process;macromolecule modification;metabolic …	binding;nucleic acid binding;ribonucleoprotein binding;ribosome binding;RNA binding;translation factor activity, nucleic acid binding;translation initiation factor activity	cell part;cytoplasm;cytoplasmic part;eukaryotic 48S preinitiation complex;eukaryotic translation initiation factor 2 complex;eukaryotic translation initiation factor 2B complex;extracellular membrane-bounded organelle;extracellular organelle;extracellular region part;extracellular vesicular exosome;intracellular membrane-bounded organelle;intracellular non-membrane-bounded organelle;intracellular…	Hepatitis C;Measles;Protein processing in endoplasmic reticulum;RNA transport				+	Cluster 1	22	22	22	61.9	61.9	61.9	36.108	0	323.31	68823000000	336	1.73882	0.0243499	-0.145977	-3.85361	1.36504	0.0598493	0.210117	2.92222	1.59343	0.026271	0.151471	3.47353	2.6325	0.00330235	Q6ZWX6	Q6ZWX6	Eukaryotic translation initiation factor 2 subunit 1	Eif2s1
27.6568	27.3776	27.6163	27.7205	27.5585	27.6116	27.4464	27.3811	27.3184	27.1754	27.2875	27.2124	biological regulation;positive regulation of biological process;positive regulation of cellular metabolic process;positive regulation of cellular process;positive regulation of metabolic process;positive regulation of phosphate metabolic process;positive regulation of phosphorus metabolic process;positive regulation of phosphorylation;regulation of biological process;regulation of catalytic activ…	enzyme activator activity;enzyme regulator activity;kinase activator activity;kinase regulator activity	cell part;cytoplasmic part;endoplasmic reticulum;endosomal part;endosome membrane;intracellular membrane-bounded organelle;intracellular organelle;intracellular organelle part;intracellular part;macromolecular complex;membrane;membrane part;membrane-bounded organelle;organelle;organelle membrane;organelle part;PAS complex;protein complex;vacuolar membrane;vacuolar part					+	Cluster 1	10	10	10	18.2	18.2	18.2	88.047	0	45.544	2304500000	65	1.60003	0.030226	0.325094	3.49024	2.65611	0.0115457	0.405089	6.98702	1.46875	0.0337892	0.156844	3.16618	2.43109	0.00333657	Q80WQ2	Q80WQ2	Protein VAC14 homolog	Vac14
33.621	33.4298	33.5755	34.5724	34.5866	34.641	34.2067	34.3042	34.3197	34.2066	34.1656	33.9841	biological regulation;biosynthetic process;cell communication;cell differentiation;cellular biosynthetic process;cellular developmental process;cellular macromolecule biosynthetic process;cellular macromolecule metabolic process;cellular metabolic process;cellular nitrogen compound metabolic process;cellular process;cellular response to external stimulus;cellular response to extracellular stimulu…	binding;catalytic activity;cation binding;core promoter binding;DNA binding;DNA polymerase activity;DNA-directed DNA polymerase activity;ion binding;metal ion binding;nucleic acid binding;nucleotidyltransferase activity;protein binding;protein binding transcription factor activity;regulatory region DNA binding;regulatory region nucleic acid binding;sequence-specific DNA binding;transcription cofa…	cell part;cytoplasm;intracellular membrane-bounded organelle;intracellular non-membrane-bounded organelle;intracellular organelle;intracellular organelle part;intracellular part;macromolecular complex;membrane;membrane-bounded organelle;NLS-dependent protein nuclear import complex;non-membrane-bounded organelle;nuclear part;nucleocytoplasmic shuttling complex;nucleolus;nucleus;organelle;organelle…					+	Cluster 1	79	79	79	58.2	58.2	58.2	152.04	0	323.31	241600000000	1204	2.52561	0.00755365	-0.576645	-6.44579	2.59523	0.0124292	0.481257	6.72983	0.961466	0.0953591	0.158089	2.05331	5.59908	0.000452555	Q3U2W2;Q7TPV4	Q3U2W2;Q7TPV4	Myb-binding protein 1A	Mybbp1a
28.1993	28.166	28.3283	28.5533	28.7348	28.5241	28.3398	28.3686	28.2178	28.131	28.2393	28.076	anatomical structure development;anatomical structure formation involved in morphogenesis;anatomical structure morphogenesis;autophagic vacuole assembly;biological regulation;cell projection assembly;cell projection organization;cellular component assembly;cellular component assembly at cellular level;cellular component assembly involved in morphogenesis;cellular component organization;cellular c…	binding;catalytic activity;GTP binding;GTPase activity;guanyl nucleotide binding;guanyl ribonucleotide binding;hydrolase activity;hydrolase activity, acting on acid anhydrides;hydrolase activity, acting on acid anhydrides, in phosphorus-containing anhydrides;nucleoside-triphosphatase activity;nucleotide binding;purine nucleotide binding;purine ribonucleoside triphosphate binding;purine ribonucleo…	autophagic vacuole;cell part;cytoplasm;cytoplasmic membrane-bounded vesicle;cytoplasmic part;cytoplasmic vesicle;cytoplasmic vesicle membrane;cytoplasmic vesicle part;endocytic vesicle;endocytic vesicle membrane;endosomal part;endosome membrane;extracellular membrane-bounded organelle;extracellular organelle;extracellular region part;extracellular vesicular exosome;intracellular membrane-bounded …	Hedgehog signaling pathway				+	Cluster 1	8	8	8	40.9	40.9	40.9	26.777	0	36.747	4254300000	74	0.526186	0.295596	0.0824223	1.19606	2.29756	0.015539	0.455285	5.58521	1.12896	0.0658297	0.159936	2.40059	2.82298	0.00181507	Q9D4I9;P35288;M0QWL7	Q9D4I9;P35288	Ras-related protein Rab-23	Rab23
33.988	33.8529	33.9564	34.2491	34.3141	34.383	34.1569	34.1345	34.3664	34.001	34.1324	34.0434	binding of sperm to zona pellucida;cell recognition;cell-cell recognition;cellular macromolecule metabolic process;cellular metabolic process;cellular process;cellular process involved in reproduction;cellular protein metabolic process;macromolecule metabolic process;metabolic process;multi-organism process;primary metabolic process;protein folding;protein metabolic process;reproductive process;r…	adenyl nucleotide binding;adenyl ribonucleotide binding;ATP binding;beta-tubulin binding;binding;cytoskeletal protein binding;G-protein beta-subunit binding;nucleotide binding;protein binding;purine nucleotide binding;purine ribonucleoside triphosphate binding;purine ribonucleotide binding;ribonucleotide binding;tubulin binding	cell body;cell part;centrosome;chaperonin-containing T-complex;cytoplasm;cytoplasmic part;cytoskeletal part;cytosolic part;extracellular membrane-bounded organelle;extracellular organelle;extracellular region part;extracellular vesicular exosome;intracellular non-membrane-bounded organelle;intracellular organelle;intracellular organelle part;intracellular part;macromolecular complex;membrane-boun…					+	Cluster 1	38	38	38	67.7	67.7	67.7	59.623	0	323.31	242250000000	874	1.05741	0.0839374	-0.126559	-2.2503	2.0267	0.0213575	0.256456	4.68629	0.896617	0.109777	0.160311	1.9227	2.533	0.00330265	P80316;E0CZA1	P80316	T-complex protein 1 subunit epsilon	Cct5
33.0681	32.9909	33.1051	33.4149	33.5077	33.5245	33.4119	33.4373	33.5018	33.2895	33.3522	33.2262	anatomical structure formation involved in morphogenesis;biological regulation;cellular component organization;cellular component organization or biogenesis;cellular membrane organization;cellular process;cellular response to heat;cellular response to stimulus;cellular response to stress;developmental process;membrane organization;myoblast fusion;plasma membrane organization;plasma membrane repai…	binding;lipid binding;phospholipid binding	caveola;cell part;cytoplasmic part;cytoplasmic vesicle;cytoplasmic vesicle membrane;cytoplasmic vesicle part;extracellular membrane-bounded organelle;extracellular organelle;extracellular region part;extracellular vesicular exosome;integral to membrane;intracellular membrane-bounded organelle;intracellular organelle;intracellular organelle part;intracellular part;intrinsic to membrane;membrane;me…					+	Cluster 1	104	104	103	50.3	50.3	50.3	233.32	0	323.31	132570000000	1112	2.04276	0.0134921	-0.234596	-4.73623	1.74594	0.0306715	0.193054	3.87285	1.62928	0.0242862	0.160994	3.56497	4.23485	0.000652557	Q69ZN7;E9Q390;Q69ZN7-4;Q69ZN7-2;Q69ZN7-3;REV__Q8QZT1	Q69ZN7;E9Q390;Q69ZN7-4;Q69ZN7-2	Myoferlin	Myof
31.1113	31.3033	31.3276	31.8047	31.8044	31.6811	31.5329	31.5511	31.4306	31.5027	31.0347	31.4925	alternative nuclear mRNA splicing, via spliceosome;biological regulation;cellular component assembly;cellular component assembly at cellular level;cellular component organization;cellular component organization at cellular level;cellular component organization or biogenesis;cellular component organization or biogenesis at cellular level;cellular macromolecular complex assembly;cellular macromolec…	binding;nucleic acid binding;nucleotide binding;pre-mRNA binding;RNA binding	cell part;intracellular organelle part;intracellular part;nuclear body;nuclear part;nuclear speck;nucleoplasm;nucleoplasm part;organelle part	Spliceosome				+	Cluster 1	16	16	12	36.9	36.9	27.7	39.025	0	104.84	37028000000	144	0.221457	0.676077	-0.0958551	-0.567773	1.2353	0.0757581	0.420134	2.63027	0.435805	0.378523	0.161552	1.01715	1.8018	0.00610347	Q3TWW8;A0A0A6YXX6	Q3TWW8;A0A0A6YXX6	Serine/arginine-rich splicing factor 6	Srsf6
29.0948	28.8951	29.1133	29.7206	29.8375	29.8969	29.503	29.4112	29.3954	29.2685	29.3709	29.1695	cellular component assembly;cellular component assembly at cellular level;cellular component organization;cellular component organization at cellular level;cellular component organization or biogenesis;cellular component organization or biogenesis at cellular level;cellular macromolecular complex assembly;cellular macromolecular complex subunit organization;cellular process;macromolecular complex…	binding;nucleic acid binding;RNA binding;snRNA binding	cell part;cytoplasm;cytoplasmic part;cytosol;intracellular membrane-bounded organelle;intracellular organelle;intracellular organelle part;intracellular part;macromolecular complex;membrane;membrane-bounded organelle;nuclear body;nuclear part;nucleoplasm;nucleoplasm part;nucleus;organelle;organelle part;protein complex;SMN complex;SMN-Sm protein complex	RNA transport				+	Cluster 1	33	33	33	24.5	24.5	24.5	166.52	0	84.676	8771900000	127	1.21611	0.0628564	-0.235247	-2.58821	2.67007	0.0117193	0.548732	7.04718	1.16919	0.060353	0.166897	2.48655	4.27048	0.000497175	A2AFQ9;E9PUU4;Q8BX17;F7CKD6	A2AFQ9;E9PUU4;Q8BX17	Gem-associated protein 5	Gemin5
29.4179	29.4191	29.4447	29.4562	29.7642	29.6904	29.3633	29.3759	29.1916	29.065	29.3365	29.0267	activation of NF-kappaB-inducing kinase activity;activation of protein kinase activity;biological regulation;cellular macromolecule metabolic process;cellular metabolic process;cellular process;cellular protein metabolic process;cullin deneddylation;macromolecule metabolic process;macromolecule modification;metabolic process;negative regulation of biological process;negative regulation of cell pr…		cell part;cytoplasm;cytoplasmic part;extracellular membrane-bounded organelle;extracellular organelle;extracellular region part;extracellular vesicular exosome;intracellular membrane-bounded organelle;intracellular organelle;intracellular organelle part;intracellular part;macromolecular complex;membrane-bounded organelle;membrane-bounded vesicle;nuclear part;nucleoplasm;nucleus;organelle;organell…					+	Cluster 1	9	9	9	70.3	70.3	70.3	23.255	0	98.24	8566000000	100	1.35821	0.0468574	0.284506	2.90649	1.67011	0.0351335	0.494193	3.67091	0.664997	0.199044	0.167517	1.467	2.05601	0.00455694	Q8VBV7;A0A087WPM5	Q8VBV7	COP9 signalosome complex subunit 8	Cops8
32.8755	32.7386	32.8093	33.1928	33.329	33.3845	33.2201	33.0484	33.5778	33.2292	33.0065	33.1073	biosynthetic process;cellular biosynthetic process;cellular component biogenesis;cellular component biogenesis at cellular level;cellular component organization or biogenesis;cellular component organization or biogenesis at cellular level;cellular localization;cellular macromolecule biosynthetic process;cellular macromolecule localization;cellular macromolecule metabolic process;cellular metaboli…	binding;nucleic acid binding;RNA binding;rRNA binding;structural constituent of ribosome;structural molecule activity	cell part;cytoplasm;cytoplasmic part;cytosolic large ribosomal subunit;extracellular membrane-bounded organelle;extracellular organelle;extracellular region part;extracellular vesicular exosome;intracellular non-membrane-bounded organelle;intracellular organelle;intracellular organelle part;intracellular part;large ribosomal subunit;macromolecular complex;membrane;membrane-bounded organelle;membr…	Ribosome				+	Cluster 1	14	14	2	52.2	52.2	8.4	20.266	0	133.62	117930000000	247	1.81323	0.0217222	-0.306535	-4.05804	1.02535	0.114139	0.18772	2.18391	0.42451	0.39028	0.167772	0.994517	1.77168	0.00634789	E9PYL9;Q9CXW4	E9PYL9;Q9CXW4	60S ribosomal protein L11	Gm10036;Rpl11
33.1415	32.9772	32.9449	33.5922	33.5203	33.5124	33.5027	33.5514	33.6592	33.416	33.4862	33.3054	2-oxoglutarate metabolic process;amine biosynthetic process;amine catabolic process;amine metabolic process;aspartate biosynthetic process;aspartate catabolic process;aspartate family amino acid biosynthetic process;aspartate family amino acid catabolic process;aspartate family amino acid metabolic process;aspartate metabolic process;biosynthetic process;carboxylic acid biosynthetic process;carbo…	binding;catalytic activity;cofactor binding;kynurenine-oxoglutarate transaminase activity;L-aspartate:2-oxoglutarate aminotransferase activity;L-phenylalanine aminotransferase activity;L-phenylalanine:2-oxoglutarate aminotransferase activity;pyridoxal phosphate binding;transaminase activity;transferase activity;transferase activity, transferring nitrogenous groups;vitamin B6 binding;vitamin bindi…	cell part;cytoplasmic part;extracellular membrane-bounded organelle;extracellular organelle;extracellular region part;extracellular vesicular exosome;intracellular membrane-bounded organelle;intracellular organelle;intracellular organelle lumen;intracellular organelle part;intracellular part;membrane;membrane-bounded organelle;membrane-bounded vesicle;membrane-enclosed lumen;mitochondrial inner m…	Alanine, aspartate and glutamate metabolism;Arginine and proline metabolism;Cysteine and methionine metabolism;Fat digestion and absorption;Phenylalanine metabolism;Phenylalanine, tyrosine and tryptophan biosynthesis;Tyrosine metabolism				+	Cluster 1	25	25	25	52.3	52.3	52.3	47.411	0	236.2	141340000000	376	2.04347	0.013504	-0.381317	-4.73846	1.11981	0.0949543	0.139125	2.38119	1.13211	0.0652607	0.168594	2.40729	3.84647	0.000608696	P05202	P05202	Aspartate aminotransferase, mitochondrial	Got2
26.4251	26.1261	25.8509	26.8657	26.8563	27.8424	26.3427	26.6065	25.8987	25.8972	26.3513	26.0858	cellular macromolecule metabolic process;cellular metabolic process;cellular nitrogen compound metabolic process;cellular process;macromolecule metabolic process;metabolic process;mRNA metabolic process;mRNA processing;nitrogen compound metabolic process;nucleic acid metabolic process;nucleobase-containing compound metabolic process;primary metabolic process;RNA metabolic process;RNA processing;R…	binding;cation binding;ion binding;metal ion binding;nucleic acid binding;RNA binding;transition metal ion binding;zinc ion binding	cell part;intracellular membrane-bounded organelle;intracellular organelle;intracellular organelle part;intracellular part;membrane-bounded organelle;nuclear part;nucleoplasm;nucleus;organelle;organelle part			+		+	Cluster 1	1	1	1	7.7	7.7	7.7	23.696	0	40.847	1147800000	24	0.0361735	0.948227	0.0226142	0.10681	1.42126	0.0540094	1.0767	3.05321	0.28148	0.590365	0.171225	0.699072	1.59576	0.00420759	A0A0H2UH20;E9PUD0;D3Z4U0;B2RRT9;Q9R020-2;Q9R020	A0A0H2UH20;E9PUD0;D3Z4U0;B2RRT9;Q9R020-2;Q9R020	Zinc finger Ran-binding domain-containing protein 2	Zranb2
29.3394	29.263	29.406	30.0226	29.8009	29.9404	29.9068	29.8574	29.7297	29.6259	29.728	29.6117	cell cycle phase;cell cycle process;cell proliferation;cellular process;meiosis	binding;protein binding;protein C-terminus binding	cell part;chromosomal part;chromosome;chromosome, centromeric region;condensed chromosome;cytoplasm;intracellular membrane-bounded organelle;intracellular non-membrane-bounded organelle;intracellular organelle;intracellular organelle part;intracellular part;membrane;membrane-bounded organelle;non-membrane-bounded organelle;nuclear part;nucleolus;nucleus;organelle;organelle part					+	Cluster 1	48	48	48	22.4	22.4	22.4	350.86	0	252.99	10742000000	181	2.35098	0.0106112	-0.319072	-5.77769	1.63471	0.0367223	0.2661	3.57895	1.28503	0.0461232	0.176077	2.74054	3.78631	0.000619137	E9PVX6	E9PVX6		Mki67
30.9373	30.8628	30.2984	31.7407	32.0167	32.0923	31.3777	31.2708	31.6651	30.9958	31.4109	31.3734	biological regulation;carboxylic acid metabolic process;catabolic process;cellular catabolic process;cellular ketone metabolic process;cellular metabolic process;cellular process;cellular response to arsenic-containing substance;cellular response to chemical stimulus;cellular response to inorganic substance;cellular response to stimulus;L-ascorbic acid metabolic process;metabolic process;negative…	antioxidant activity;catalytic activity;disulfide oxidoreductase activity;glutathione dehydrogenase (ascorbate) activity;glutathione disulfide oxidoreductase activity;glutathione transferase activity;methylarsonate reductase activity;oxidoreductase activity;oxidoreductase activity, acting on a sulfur group of donors;oxidoreductase activity, acting on a sulfur group of donors, quinone or similar c…	cell part;cytoplasm;cytoplasmic part;cytosol;extracellular membrane-bounded organelle;extracellular organelle;extracellular region part;extracellular vesicular exosome;intracellular part;membrane-bounded organelle;membrane-bounded vesicle;organelle;vesicle	Drug metabolism - cytochrome P450;Glutathione metabolism;Metabolism of xenobiotics by cytochrome P450				+	Cluster 1	16	16	16	57.5	57.5	57.5	27.497	0	236.98	36321000000	237	1.09192	0.0785474	-0.560505	-2.32239	1.81088	0.0287223	0.689882	4.05148	0.428764	0.385953	0.177842	1.00305	2.68822	0.000824903	O09131;D3Z1Q9;Q8K2Q2	O09131	Glutathione S-transferase omega-1	Gsto1
32.7765	32.7471	32.7705	33.1292	32.9902	33.0614	33.094	32.9394	33.0911	32.912	32.9578	32.7194	anatomical structure morphogenesis;biological regulation;biosynthetic process;cell morphogenesis;cell morphogenesis involved in differentiation;cellular biosynthetic process;cellular component morphogenesis;cellular component organization;cellular component organization or biogenesis;cellular developmental process;cellular macromolecule biosynthetic process;cellular macromolecule metabolic proces…	binding;DNA binding;nucleic acid binding;nucleotide binding;RNA binding	cell part;cytoplasm;intracellular membrane-bounded organelle;intracellular organelle;intracellular organelle part;intracellular part;macromolecular complex;membrane-bounded organelle;nuclear part;nucleoplasm;nucleus;organelle;organelle part;ribonucleoprotein complex;viral nucleocapsid;virion part					+	Cluster 1	22	22	22	50.9	50.9	50.9	30.831	0	174.29	101830000000	286	0.597975	0.246533	-0.0983582	-1.33643	1.11276	0.0963325	0.197203	2.36627	0.936153	0.101173	0.178448	2.00211	2.13805	0.00803384	Q544Z3;Q99020;Q20BD0;Q80XR6	Q544Z3;Q99020;Q20BD0;Q80XR6	Heterogeneous nuclear ribonucleoprotein A/B	Hnrnpab
29.2059	28.6728	29.1518	29.3244	29.4541	29.7131	29.0767	29.0705	29.1342	28.9887	28.7161	29.0371	biological regulation;cellular macromolecule metabolic process;cellular metabolic process;cellular nitrogen compound metabolic process;cellular process;chromosome segregation;macromolecule metabolic process;metabolic process;nitrogen compound metabolic process;nucleic acid metabolic process;nucleobase-containing compound metabolic process;primary metabolic process;regulation of biological process…	adenyl nucleotide binding;adenyl ribonucleotide binding;ATP binding;ATPase activity;ATPase activity, coupled;ATP-dependent helicase activity;ATP-dependent RNA helicase activity;binding;catalytic activity;helicase activity;hydrolase activity;hydrolase activity, acting on acid anhydrides;hydrolase activity, acting on acid anhydrides, in phosphorus-containing anhydrides;nucleic acid binding;nucleosi…	cell part;intracellular non-membrane-bounded organelle;intracellular organelle;intracellular organelle part;intracellular part;membrane;non-membrane-bounded organelle;nuclear part;nucleolus;organelle;organelle part	RIG-I-like receptor signaling pathway				+	Cluster 1	46	12	11	60.6	21.6	20.1	73.427	0	54.117	7120800000	76	0.186949	0.729557	0.0962499	0.489364	1.73467	0.0311267	0.583217	3.84239	0.816689	0.136883	0.179848	1.76394	1.52331	0.00902082	Q62095;A0A087WQV7	Q62095	ATP-dependent RNA helicase DDX3Y	Ddx3y
27.5382	27.301	27.285	27.6521	27.8524	28.008	27.7187	27.7321	27.7762	27.6514	27.6842	27.3509	cellular macromolecule metabolic process;cellular metabolic process;cellular nitrogen compound metabolic process;cellular process;macromolecule metabolic process;metabolic process;ncRNA metabolic process;ncRNA processing;nitrogen compound metabolic process;nucleic acid metabolic process;nucleobase-containing compound metabolic process;primary metabolic process;RNA metabolic process;RNA processing…	binding;catalytic activity;endonuclease activity;endonuclease activity, active with either ribo- or deoxyribonucleic acids and producing 5'-phosphomonoesters;endoribonuclease activity;endoribonuclease activity, producing 5'-phosphomonoesters;hydrolase activity;hydrolase activity, acting on ester bonds;nuclease activity;nucleic acid binding;ribonuclease activity;ribonuclease P activity;RNA binding…	cell part;intracellular organelle part;intracellular part;macromolecular complex;multimeric ribonuclease P complex;nuclear part;nucleolar part;nucleolar ribonuclease P complex;organelle part;ribonuclease P complex;ribonucleoprotein complex	Ribosome biogenesis in eukaryotes;RNA transport				+	Cluster 1	8	8	8	45.9	45.9	45.9	29.473	0	35.73	2545600000	41	0.629919	0.225505	-0.187431	-1.39868	0.866196	0.157485	0.27533	1.86201	0.771842	0.152642	0.180136	1.6757	1.67774	0.00891367	O88796	O88796	Ribonuclease P protein subunit p30	Rpp30
34.2548	34.2152	34.0021	34.624	34.6226	34.3877	34.4858	34.6422	34.472	34.3912	34.4134	34.2528	acetyl-CoA catabolic process;acetyl-CoA metabolic process;carbohydrate metabolic process;carboxylic acid metabolic process;catabolic process;cellular catabolic process;cellular ketone metabolic process;cellular macromolecule metabolic process;cellular metabolic process;cellular nitrogen compound metabolic process;cellular process;cellular protein metabolic process;coenzyme catabolic process;coenz…	catalytic activity;L-malate dehydrogenase activity;malate dehydrogenase (NADP+) activity;malate dehydrogenase activity;oxidoreductase activity;oxidoreductase activity, acting on CH-OH group of donors;oxidoreductase activity, acting on the CH-OH group of donors, NAD or NADP as acceptor	cell part;cytoplasmic part;extracellular membrane-bounded organelle;extracellular organelle;extracellular region part;extracellular vesicular exosome;intracellular membrane-bounded organelle;intracellular organelle;intracellular organelle lumen;intracellular organelle part;intracellular part;membrane;membrane-bounded organelle;membrane-bounded vesicle;membrane-enclosed lumen;mitochondrial inner m…	Carbon fixation in photosynthetic organisms;Citrate cycle (TCA cycle);Glyoxylate and dicarboxylate metabolism;Pyruvate metabolism				+	Cluster 1	16	16	16	52.1	52.1	52.1	35.611	0	244.02	284100000000	464	0.981134	0.097924	-0.195058	-2.09331	0.966304	0.12955	0.192333	2.06313	1.14669	0.0632249	0.180885	2.43833	1.9793	0.00627891	P08249;A0A0G2JF23;A0A0G2JGY4	P08249	Malate dehydrogenase, mitochondrial	Mdh2
32.5668	32.4392	32.5578	32.9078	32.8761	32.8747	32.6071	32.5948	32.6599	32.4656	32.5668	32.2705	biological regulation;cell differentiation;cellular developmental process;cellular macromolecule metabolic process;cellular metabolic process;cellular nitrogen compound metabolic process;cellular process;cellular response to chemical stimulus;cellular response to cytokine stimulus;cellular response to interferon-gamma;cellular response to organic substance;cellular response to stimulus;CRD-mediat…	binding;mRNA binding;nucleic acid binding;nucleotide binding;poly(A) RNA binding;poly-purine tract binding;RNA binding;single-stranded RNA binding	catalytic step 2 spliceosome;cell part;CRD-mediated mRNA stability complex;cytoplasm;cytoplasmic part;histone pre-mRNA 3'end processing complex;intracellular organelle part;intracellular part;macromolecular complex;membrane;nuclear part;organelle part;protein complex;ribonucleoprotein complex;spliceosomal complex					+	Cluster 1	30	30	2	48	48	4.2	69.632	0	323.31	81459000000	413	0.379836	0.441997	0.0869726	0.904191	2.17302	0.0193842	0.451875	5.15654	0.978315	0.0924288	0.186264	2.08756	2.98787	0.0015991	Q7TMK9;G3V018	Q7TMK9;G3V018	Heterogeneous nuclear ribonucleoprotein Q	Syncrip
26.8992	27.5349	27.3304	28.2588	28.2103	27.8162	27.8533	27.7307	27.6281	27.6164	27.2385	27.7917	cellular component organization;cellular component organization at cellular level;cellular component organization or biogenesis;cellular component organization or biogenesis at cellular level;cellular process;chromatin organization;chromosome organization;developmental process;gamete generation;male gamete generation;multicellular organismal development;multicellular organismal process;multicellu…	antioxidant activity;catalytic activity;glutathione peroxidase activity;oxidoreductase activity;oxidoreductase activity, acting on paired donors, with incorporation or reduction of molecular oxygen;oxidoreductase activity, acting on peroxide as acceptor;peroxidase activity;phospholipid-hydroperoxide glutathione peroxidase activity	cell part;cytoplasmic part;cytosol;envelope;extracellular membrane-bounded organelle;extracellular organelle;extracellular region part;extracellular vesicular exosome;intracellular membrane-bounded organelle;intracellular organelle;intracellular organelle part;intracellular part;membrane;membrane-bounded organelle;membrane-bounded vesicle;mitochondrial inner membrane;mitochondrial membrane;mitoch…	Glutathione metabolism				+	Cluster 1	6	6	6	25.3	25.3	25.3	29.193	0	17.71	2483000000	47	0.519608	0.299662	-0.294001	-1.18314	1.19359	0.0825556	0.546277	2.53921	0.463764	0.349892	0.188541	1.07287	1.67717	0.00474281	Q76LV0;O70325-2;O70325;S4R1E5;Q91XR9	Q76LV0;O70325-2;O70325;S4R1E5;Q91XR9	Glutathione peroxidase;Phospholipid hydroperoxide glutathione peroxidase, mitochondrial;Phospholipid hydroperoxide glutathione peroxidase, nuclear	Gpx4
34.8488	34.9415	34.8545	36.0373	35.792	35.9155	35.6704	35.5741	35.4782	35.4107	35.2997	35.4453	anatomical structure formation involved in morphogenesis;angiogenesis;biological regulation;developmental process;positive regulation of biological process;positive regulation of biosynthetic process;positive regulation of cellular biosynthetic process;positive regulation of cellular metabolic process;positive regulation of cellular process;positive regulation of gene expression;positive regulati…	binding;DNA binding;identical protein binding;nucleic acid binding;nucleotide binding;protein binding;protein C-terminus binding;RNA binding;sequence-specific DNA binding;telomeric DNA binding	cell cortex;cell part;cytoplasmic part;extracellular membrane-bounded organelle;extracellular organelle;extracellular region part;extracellular vesicular exosome;intracellular membrane-bounded organelle;intracellular non-membrane-bounded organelle;intracellular organelle;intracellular organelle part;intracellular part;macromolecular complex;membrane;membrane-bounded organelle;membrane-bounded ves…	Pathogenic Escherichia coli infection				+	Cluster 1	49	49	49	46.3	46.3	46.3	76.722	0	323.31	592470000000	1080	3.1595	0.00146753	-0.50362	-9.47358	2.50359	0.0123424	0.529685	6.3581	1.2537	0.0502581	0.188972	2.67085	5.31314	0.000433437	P09405;A0A087WRM5	P09405	Nucleolin	Ncl
28.5572	28.7003	28.7532	29.19	29.0978	28.9132	28.7719	28.9902	28.938	28.7315	28.7881	28.6103	anatomical structure morphogenesis;cell part morphogenesis;cellular component morphogenesis;cellular component organization;cellular component organization at cellular level;cellular component organization or biogenesis;cellular component organization or biogenesis at cellular level;cellular developmental process;cellular process;developmental process;mitochondrion morphogenesis;mitochondrion org…	binding;binding, bridging;DNA binding;nucleic acid binding;protein binding;protein binding, bridging	cell part;cytoplasmic part;intracellular membrane-bounded organelle;intracellular non-membrane-bounded organelle;intracellular organelle;intracellular organelle part;intracellular part;membrane-bounded organelle;mitochondrial nucleoid;mitochondrial part;mitochondrion;non-membrane-bounded organelle;nucleoid;nucleus;organelle;organelle part					+	Cluster 1	12	12	12	41.8	41.8	41.8	41.87	0	48.442	5944500000	90	0.194062	0.719024	-0.0397498	-0.50573	1.67645	0.0351615	0.357026	3.68753	1.0611	0.0768792	0.190067	2.25797	2.04132	0.00562485	Q91VA6;F6SQH7	Q91VA6;F6SQH7	Polymerase delta-interacting protein 2	Poldip2
31.7059	31.6407	30.9948	32.4997	32.7255	32.6407	31.9132	31.9291	31.8699	31.4754	31.9973	31.6671	bleb assembly;catabolic process;cell projection assembly;cell projection organization;cellular catabolic process;cellular component assembly;cellular component assembly at cellular level;cellular component organization;cellular component organization at cellular level;cellular component organization or biogenesis;cellular component organization or biogenesis at cellular level;cellular lipid catab…	antioxidant activity;carboxylic ester hydrolase activity;catalytic activity;glutathione peroxidase activity;hydrolase activity;hydrolase activity, acting on ester bonds;lipase activity;oxidoreductase activity;oxidoreductase activity, acting on paired donors, with incorporation or reduction of molecular oxygen;oxidoreductase activity, acting on peroxide as acceptor;peroxidase activity;peroxiredoxi…	cell part;cytoplasm;cytoplasmic membrane-bounded vesicle;cytoplasmic part;cytoplasmic vesicle;cytosol;extracellular membrane-bounded organelle;extracellular organelle;extracellular region part;extracellular space;extracellular vesicular exosome;intracellular membrane-bounded organelle;intracellular organelle;intracellular part;lysosome;lytic vacuole;membrane;membrane-bounded organelle;membrane-bo…	Methane metabolism;Phenylalanine metabolism;Phenylpropanoid biosynthesis				+	Cluster 1	21	21	21	79	79	79	24.826	0	314.75	52070000000	329	0.414116	0.401153	-0.266149	-0.973621	2.26571	0.0162662	0.908654	5.47297	0.550418	0.273729	0.190802	1.24356	2.68987	0.000832691	Q6GT24;O08709;D3Z0Y2;Q8BG37;A0A0A6YXQ7	Q6GT24;O08709;D3Z0Y2	Peroxiredoxin-6	Prdx6
32.5525	32.4297	32.4904	32.6275	32.7542	32.8221	32.8862	32.9308	32.8904	32.7936	32.7878	32.5354	cellular process;translational initiation	binding;catalytic activity;GTP binding;GTPase activity;guanyl nucleotide binding;guanyl ribonucleotide binding;hydrolase activity;hydrolase activity, acting on acid anhydrides;hydrolase activity, acting on acid anhydrides, in phosphorus-containing anhydrides;nucleic acid binding;nucleoside-triphosphatase activity;nucleotide binding;purine nucleotide binding;purine ribonucleoside triphosphate bind…	cell part;cytoplasm;extracellular membrane-bounded organelle;extracellular organelle;extracellular region part;extracellular vesicular exosome;intracellular part;membrane-bounded organelle;membrane-bounded vesicle;organelle;vesicle	RNA transport				+	Cluster 1	23	23	7	46.8	46.8	13.3	51.065	0	295.39	87664000000	334	1.09532	0.0780262	-0.214738	-2.32953	0.101702	0.868216	0.0289866	0.282995	1.07247	0.0742938	0.196868	2.28167	2.29602	0.00457095	Q3TML6;Q9Z0N1;A2AAW9	Q3TML6;Q9Z0N1;A2AAW9	Eukaryotic translation initiation factor 2 subunit 3, X-linked	Eif2s3x
26.565	26.4	26.3759	28.65	28.7492	28.5017	27.8189	27.7367	27.7068	27.6	27.6542	27.4152	acylglycerol metabolic process;aging;amine metabolic process;anatomical structure development;anatomical structure formation involved in morphogenesis;anatomical structure morphogenesis;angiogenesis;angiogenesis involved in wound healing;apoptosis;biological regulation;blood vessel endothelial cell migration;carboxylic acid metabolic process;catabolic process;cell death;cell development;cell diff…	amine binding;amino acid binding;antioxidant activity;binding;carboxylic acid binding;catalytic activity;glutathione binding;glutathione peroxidase activity;modified amino acid binding;oxidoreductase activity;oxidoreductase activity, acting on paired donors, with incorporation or reduction of molecular oxygen;oxidoreductase activity, acting on peroxide as acceptor;peptide binding;peroxidase activ…	cell part;cytoplasm;cytoplasmic part;extracellular membrane-bounded organelle;extracellular organelle;extracellular region part;extracellular vesicular exosome;intracellular membrane-bounded organelle;intracellular organelle;intracellular part;membrane-bounded organelle;membrane-bounded vesicle;mitochondrion;nucleus;organelle;vesicle	Arachidonic acid metabolism;Glutathione metabolism	+	+		+	Cluster 1	7	7	7	56.2	56.2	56.2	22.329	0	38.704	2808600000	44	3.53756	0.00189362	-1.1095	-11.8535	3.34213	0.00573099	1.0772	10.5606	1.16601	0.0604734	0.197681	2.47971	7.2551	0.000754717	P11352;A0A0A6YY34;A0A0A6YVV2	P11352;A0A0A6YY34;A0A0A6YVV2	Glutathione peroxidase 1;Glutathione peroxidase	Gpx1
26.1625	25.6562	25.8405	26.6378	26.4098	26.4891	26.433	26.4258	26.0584	26.149	26.2183	25.9445	acylglycerol metabolic process;biosynthetic process;cardiolipin biosynthetic process;cardiolipin metabolic process;cellular biosynthetic process;cellular lipid metabolic process;cellular metabolic process;cellular process;diacylglycerol metabolic process;glycerol ether metabolic process;glycerolipid biosynthetic process;glycerolipid metabolic process;glycerophospholipid biosynthetic process;glyce…	adenyl nucleotide binding;adenyl ribonucleotide binding;ATP binding;binding;catalytic activity;CDP-alcohol phosphatidyltransferase activity;CDP-diacylglycerol-glycerol-3-phosphate 3-phosphatidyltransferase activity;nucleotide binding;phosphotransferase activity, for other substituted phosphate groups;purine nucleotide binding;purine ribonucleoside triphosphate binding;purine ribonucleotide bindin…	cell part;cytoplasmic part;endoplasmic reticulum;intracellular membrane-bounded organelle;intracellular organelle;intracellular part;membrane-bounded organelle;mitochondrion;organelle	Glycerophospholipid metabolism				+	Cluster 1	10	10	10	21	21	21	62.488	0	14.43	972950000	22	0.571812	0.261246	-0.217529	-1.28538	1.7391	0.0307737	0.408329	3.85435	0.60959	0.231301	0.201823	1.35907	1.7097	0.00579742	B9EKS7;Q8BHF7;F8WI04;F2Z427	B9EKS7;Q8BHF7;F8WI04;F2Z427	CDP-diacylglycerol--glycerol-3-phosphate 3-phosphatidyltransferase, mitochondrial	Pgs1
26.4206	27.0752	27.149	27.5629	27.3772	27.101	26.7019	26.7599	26.7016	26.5841	26.8137	26.1246	biological regulation;cellular macromolecule metabolic process;cellular metabolic process;cellular nitrogen compound metabolic process;cellular process;macromolecule metabolic process;metabolic process;mRNA metabolic process;nitrogen compound metabolic process;nucleic acid metabolic process;nucleobase-containing compound metabolic process;posttranscriptional regulation of gene expression;primary …	binding;cation binding;ion binding;metal ion binding;mRNA binding;nucleic acid binding;poly(A) RNA binding;poly-purine tract binding;RNA binding;single-stranded RNA binding	cell part;cytoplasm;intracellular membrane-bounded organelle;intracellular non-membrane-bounded organelle;intracellular organelle;intracellular organelle part;intracellular part;membrane-bounded organelle;non-membrane-bounded organelle;nuclear body;nuclear part;nuclear speck;nucleolus;nucleoplasm;nucleoplasm part;nucleus;organelle;organelle part					+	Cluster 1	11	11	11	18.2	18.2	18.2	82.408	0	24.659	1582600000	30	0.536513	0.286811	0.374161	1.21632	1.5861	0.0408204	0.8396	3.45499	0.452211	0.360981	0.21368	1.04989	1.4028	0.00857599	Q8BJ05;Q8BJ05-2;Q8BJ05-3	Q8BJ05;Q8BJ05-2;Q8BJ05-3	Zinc finger CCCH domain-containing protein 14	Zc3h14
28.093	28.0593	28.0688	29.1107	29.0412	29.2346	28.5414	28.3366	29.0798	28.7461	27.8615	28.7077	cellular macromolecule metabolic process;cellular metabolic process;cellular nitrogen compound metabolic process;cellular process;macromolecule metabolic process;metabolic process;ncRNA metabolic process;ncRNA processing;nitrogen compound metabolic process;nucleic acid metabolic process;nucleobase-containing compound metabolic process;primary metabolic process;RNA metabolic process;RNA processing…	binding;nucleic acid binding;RNA binding;snoRNA binding	box C/D snoRNP complex;cell part;intracellular membrane-bounded organelle;intracellular non-membrane-bounded organelle;intracellular organelle;intracellular organelle part;intracellular part;macromolecular complex;membrane-bounded organelle;non-membrane-bounded organelle;nuclear part;nucleolar part;nucleolus;nucleus;organelle;organelle part;preribosome;ribonucleoprotein complex;small nucleolar ri…					+	Cluster 1	13	13	13	37.9	37.9	37.9	52.106	0	120.24	5160600000	91	0.560276	0.270311	-0.364763	-1.26284	1.10361	0.0982979	0.690371	2.34696	0.230686	0.670315	0.21412	0.588347	1.66403	0.0040272	Q91WM3	Q91WM3	U3 small nucleolar RNA-interacting protein 2	Rrp9
32.7314	32.5063	32.6554	33.1833	33.1489	33.0317	32.917	32.9852	32.9763	32.7187	32.763	32.7513	anatomical structure morphogenesis;apoptosis;biological regulation;biosynthetic process;cell death;cell differentiation;cellular biosynthetic process;cellular component organization;cellular component organization at cellular level;cellular component organization or biogenesis;cellular component organization or biogenesis at cellular level;cellular developmental process;cellular macromolecule bio…	binding;DNA binding;enzyme binding;histone deacetylase binding;nucleic acid binding;nucleic acid binding transcription factor activity;protein binding;regulatory region DNA binding;regulatory region nucleic acid binding;sequence-specific DNA binding RNA polymerase II transcription factor activity;sequence-specific DNA binding transcription factor activity;transcription regulatory region DNA bindi…	cell part;cell surface;cytoplasm;cytoplasmic part;extracellular membrane-bounded organelle;extracellular organelle;extracellular region part;extracellular vesicular exosome;extrinsic to membrane;extrinsic to mitochondrial outer membrane;extrinsic to organelle membrane;integral to membrane;integral to plasma membrane;intracellular membrane-bounded organelle;intracellular organelle;intracellular or…					+	Cluster 1	24	24	24	81.6	81.6	81.6	29.82	0	194.03	97972000000	425	0.774512	0.157275	-0.113335	-1.68094	2.85523	0.00935897	0.376947	7.8897	2.98778	0.00345045	0.215129	8.54725	3.80943	0.000699582	P67778;Q5SQG5	P67778;Q5SQG5	Prohibitin	Phb
34.2244	34.047	34.1827	34.5194	34.6449	34.64	34.3939	34.4678	34.5332	34.1799	34.3394	34.2155	binding of sperm to zona pellucida;cell recognition;cell-cell recognition;cellular macromolecule metabolic process;cellular metabolic process;cellular process;cellular process involved in reproduction;cellular protein metabolic process;macromolecule metabolic process;metabolic process;primary metabolic process;protein folding;protein metabolic process;reproductive process;sperm-egg recognition	adenyl nucleotide binding;adenyl ribonucleotide binding;ATP binding;binding;nucleotide binding;purine nucleotide binding;purine ribonucleoside triphosphate binding;purine ribonucleotide binding;ribonucleotide binding	acrosomal vesicle;cell body;cell part;chaperonin-containing T-complex;cytoplasmic membrane-bounded vesicle;cytoplasmic part;cytoplasmic vesicle;cytoskeletal part;cytosolic part;extracellular membrane-bounded organelle;extracellular organelle;extracellular region part;extracellular vesicular exosome;intracellular membrane-bounded organelle;intracellular organelle;intracellular organelle part;intra…					+	Cluster 1	33	33	28	55.2	55.2	48	58.004	0	323.31	281440000000	750	0.577824	0.257366	-0.0935554	-1.29712	2.30832	0.0156172	0.3565	5.62356	1.60397	0.0253656	0.220055	3.50026	3.32901	0.00112888	P80317	P80317	T-complex protein 1 subunit zeta	Cct6a
29.762	29.6946	29.905	30.0309	30.0669	30.1021	29.6864	29.8062	29.5931	29.4477	29.4701	29.5013	cellular component movement;cellular process;metabolic process;microtubule-based movement;microtubule-based process	adenyl nucleotide binding;adenyl ribonucleotide binding;ATP binding;ATPase activity;binding;catalytic activity;hydrolase activity;hydrolase activity, acting on acid anhydrides;hydrolase activity, acting on acid anhydrides, in phosphorus-containing anhydrides;microtubule motor activity;motor activity;nucleoside-triphosphatase activity;nucleotide binding;purine nucleotide binding;purine ribonucleos…	cell part;cytoplasm;cytoskeletal part;intracellular non-membrane-bounded organelle;intracellular organelle;intracellular organelle part;intracellular part;kinesin complex;macromolecular complex;membrane;microtubule;microtubule associated complex;non-membrane-bounded organelle;organelle;organelle part;protein complex;spindle					+	Cluster 1	42	42	42	37.1	37.1	37.1	160.12	0	288.32	11227000000	228	2.09869	0.0132533	0.314159	4.91334	4.67745	0.00328571	0.593603	23.0431	1.60118	0.0256773	0.222209	3.49318	3.92564	0.00060076	Q6P9L6	Q6P9L6	Kinesin-like protein KIF15	Kif15
30.3536	30.2936	30.0081	31.4041	31.3953	31.6962	29.6156	29.8491	29.995	29.4566	29.6377	29.6929	cell differentiation;cellular developmental process;cellular process;developmental process;multicellular organismal development;multicellular organismal process	binding;cation binding;ion binding;metal ion binding;transition metal ion binding;zinc ion binding	adherens junction;anchoring junction;cell junction;cell part;cell-substrate adherens junction;cell-substrate junction;focal adhesion;intracellular membrane-bounded organelle;intracellular organelle;intracellular part;membrane-bounded organelle;nucleus;organelle			+		+	Cluster 1	7	7	7	42.5	42.5	42.5	20.926	0	43.112	17667000000	80	2.08023	0.0133969	0.622699	4.85435	4.00656	0.00137313	1.90279	15.6037	0.786219	0.147858	0.22413	1.70393	5.47687	0.000473373	P97314	P97314	Cysteine and glycine-rich protein 2	Csrp2
31.8525	31.9572	32.2286	32.6276	32.5218	32.9311	32.335	32.4386	32.4245	32.1646	31.9863	32.3639	biosynthetic process;cellular biosynthetic process;cellular macromolecule biosynthetic process;cellular macromolecule metabolic process;cellular metabolic process;cellular process;cellular protein metabolic process;macromolecule biosynthetic process;macromolecule metabolic process;metabolic process;primary metabolic process;protein metabolic process;translation	structural constituent of ribosome;structural molecule activity	cell part;cytoplasmic part;intracellular non-membrane-bounded organelle;intracellular organelle;intracellular part;macromolecular complex;non-membrane-bounded organelle;organelle;ribonucleoprotein complex;ribosome	Ribosome				+	Cluster 1	7	7	7	28.2	28.2	28.2	13.293	0	22.191	66517000000	90	0.435092	0.378151	-0.158834	-1.01572	1.47436	0.0498182	0.521909	3.17968	0.936124	0.101134	0.22779	2.00205	2.16102	0.0023688	Q9D1R9;A0A0G2JGY8;A0A0G2JEY6;D3YWC0	Q9D1R9;A0A0G2JGY8;A0A0G2JEY6	60S ribosomal protein L34	Rpl34
33.0269	32.9325	33.0317	33.4288	33.3996	33.2793	33.2395	33.2927	33.3018	33.0352	33.2061	32.8981	anatomical structure development;anatomical structure morphogenesis;biological regulation;biosynthetic process;branching involved in mammary gland duct morphogenesis;branching morphogenesis of a tube;cellular biosynthetic process;cellular macromolecule biosynthetic process;cellular macromolecule metabolic process;cellular metabolic process;cellular nitrogen compound metabolic process;cellular pro…		cell part;cell surface;cytoplasmic part;extracellular membrane-bounded organelle;extracellular organelle;extracellular region part;extracellular vesicular exosome;intracellular membrane-bounded organelle;intracellular organelle;intracellular organelle part;intracellular part;macromolecular complex;membrane;membrane-bounded organelle;membrane-bounded vesicle;mitochondrial inner membrane;mitochondr…					+	Cluster 1	26	26	26	83.9	83.9	83.9	33.296	0	256.22	121710000000	404	0.200981	0.70873	-0.0494296	-0.521543	1.49217	0.0483412	0.322755	3.22268	1.19343	0.0577896	0.231534	2.53888	2.51358	0.00306606	Q3V235;O35129;F6QPR1;F6Q8V7	Q3V235;O35129;F6QPR1	Prohibitin-2	Phb2
34.1202	33.8988	34.0809	34.6038	34.8139	34.8572	34.1833	34.2376	34.3378	33.977	34.1464	33.9396	acetyl-CoA metabolic process;anatomical structure development;biosynthetic process;carboxylic acid biosynthetic process;carboxylic acid metabolic process;cell differentiation;cellular biosynthetic process;cellular developmental process;cellular ketone metabolic process;cellular lipid metabolic process;cellular metabolic process;cellular process;cellular response to chemical stimulus;cellular resp…	[acyl-carrier-protein] S-acetyltransferase activity;[acyl-carrier-protein] S-malonyltransferase activity;3-hydroxyacyl-[acyl-carrier-protein] dehydratase activity;3-hydroxyoctanoyl-[acyl-carrier-protein] dehydratase activity;3-hydroxypalmitoyl-[acyl-carrier-protein] dehydratase activity;3-oxoacyl-[acyl-carrier-protein] reductase (NADPH) activity;3-oxoacyl-[acyl-carrier-protein] synthase activity;…	cell part;cytoplasm;cytoplasmic membrane-bounded vesicle;cytoplasmic part;cytoplasmic vesicle;extracellular membrane-bounded organelle;extracellular organelle;extracellular region part;extracellular vesicular exosome;glycogen granule;Golgi apparatus;intracellular membrane-bounded organelle;intracellular organelle;intracellular part;melanosome;membrane;membrane-bounded organelle;membrane-bounded v…	Fatty acid biosynthesis;Insulin signaling pathway				+	Cluster 1	99	99	99	46.1	46.1	46.1	272.43	0	323.31	261680000000	1496	0.04505	0.933601	0.0122986	0.131852	2.73012	0.0112617	0.737291	7.31123	1.38548	0.0392627	0.231874	2.9695	3.87792	0.000541063	P19096;A0A0U1RNJ1	P19096;A0A0U1RNJ1	Fatty acid synthase;[Acyl-carrier-protein] S-acetyltransferase;[Acyl-carrier-protein] S-malonyltransferase;3-oxoacyl-[acyl-carrier-protein] synthase;3-oxoacyl-[acyl-carrier-protein] reductase;3-hydroxyacyl-[acyl-carrier-protein] dehydratase;Enoyl-[acyl-carrier-protein] reductase;Oleoyl-[acyl-carrier-protein] hydrolase	Fasn
27.7834	27.5509	27.7478	28.3424	28.4525	28.2423	28.1508	28.1511	28.0801	27.8508	27.7403	28.0926	biological regulation;biosynthetic process;cellular biosynthetic process;cellular macromolecule biosynthetic process;cellular macromolecule metabolic process;cellular metabolic process;cellular nitrogen compound metabolic process;cellular process;chromatin silencing;chromatin silencing at rDNA;gene silencing;macromolecule biosynthetic process;macromolecule metabolic process;metabolic process;mRNA…		cell part;cytoplasm;intracellular organelle part;intracellular part;nuclear body;nuclear part;nuclear speck;nucleoplasm;nucleoplasm part;organelle part	mRNA surveillance pathway;RNA transport				+	Cluster 1	9	9	9	50.6	50.6	50.6	19.586	0	70.362	3417400000	59	0.724583	0.177027	-0.200569	-1.5832	1.69854	0.0333333	0.451148	3.7458	1.02441	0.0827776	0.232775	2.18199	2.99183	0.0010112	E9Q317;D3Z2N9;O55128;D3YY73;D3YY55	E9Q317;D3Z2N9;O55128;D3YY73	Histone deacetylase complex subunit SAP18	Gm10094;Sap18
28.1654	28.1279	28.1971	28.5656	28.7199	28.5575	28.4151	28.3327	28.5195	28.1349	28.2302	28.1945	axon ensheathment;biological regulation;biosynthetic process;cell differentiation;cellular biosynthetic process;cellular developmental process;cellular macromolecule biosynthetic process;cellular macromolecule metabolic process;cellular metabolic process;cellular nitrogen compound metabolic process;cellular process;developmental process;endochondral ossification;ensheathment of neurons;glial cell…	binding;protein binding;transcription factor binding	cell part;intracellular membrane-bounded organelle;intracellular organelle;intracellular part;membrane-bounded organelle;nucleus;organelle					+	Cluster 1	12	12	12	26.2	26.2	26.2	49.73	0	24.152	4230700000	50	0.26916	0.603627	-0.0230306	-0.672575	2.69736	0.0119475	0.427801	7.16609	1.74926	0.0194711	0.235887	3.88187	3.77841	0.000793522	Q3TYF1;Q61127;Q61127-2;D3Z008;D3Z292;E9PZ64;A0A087WSU4;Q61122	Q3TYF1;Q61127;Q61127-2	NGFI-A-binding protein 2	Nab2
30.3133	30.1056	29.986	30.5919	30.7402	30.8133	30.5997	30.6447	30.8475	30.2772	30.6263	30.474	anatomical structure development;biological regulation;catabolic process;cell differentiation;cellular catabolic process;cellular chemical homeostasis;cellular component organization;cellular component organization at cellular level;cellular component organization or biogenesis;cellular component organization or biogenesis at cellular level;cellular developmental process;cellular homeostasis;cell…	antioxidant activity;binding;caspase inhibitor activity;caspase regulator activity;catalytic activity;cysteine-type endopeptidase inhibitor activity;endopeptidase inhibitor activity;endopeptidase regulator activity;enzyme binding;enzyme inhibitor activity;enzyme regulator activity;identical protein binding;kinase binding;oxidoreductase activity;oxidoreductase activity, acting on paired donors, wi…	cell part;cytoplasm;cytoplasmic part;cytosol;cytosolic part;early endosome;endosome;extracellular membrane-bounded organelle;extracellular organelle;extracellular region part;extracellular vesicular exosome;IkappaB kinase complex;intracellular membrane-bounded organelle;intracellular organelle;intracellular part;macromolecular complex;membrane-bounded organelle;membrane-bounded vesicle;mitochondr…					+	Cluster 1	8	8	8	32.3	32.3	32.3	28.127	0	78.732	19354000000	95	1.09567	0.0780593	-0.324169	-2.33026	0.998807	0.120417	0.255979	2.1294	0.875894	0.115975	0.238129	1.88132	2.35315	0.00202961	P20108	P20108	Thioredoxin-dependent peroxide reductase, mitochondrial	Prdx3
28.7098	28.4489	28.2593	28.7319	29.2155	28.942	29.0175	28.9929	29.1687	28.8191	28.9385	28.7069	biosynthetic process;carboxylic acid biosynthetic process;carboxylic acid metabolic process;cellular biosynthetic process;cellular ketone metabolic process;cellular lipid metabolic process;cellular metabolic process;cellular process;fatty acid biosynthetic process;fatty acid metabolic process;lipid biosynthetic process;lipid metabolic process;metabolic process;monocarboxylic acid metabolic proces…	binding;catalytic activity;cation binding;ion binding;ligand-dependent nuclear receptor binding;metal ion binding;oxidoreductase activity;oxidoreductase activity, acting on the CH-CH group of donors;oxidoreductase activity, acting on the CH-CH group of donors, NAD or NADP as acceptor;protein binding;receptor binding;trans-2-enoyl-CoA reductase (NADPH) activity;transition metal ion binding;zinc io…	cell part;cytoplasmic part;cytosol;intracellular membrane-bounded organelle;intracellular organelle;intracellular part;membrane-bounded organelle;mitochondrion;nucleus;organelle	Fatty acid elongation in mitochondria				+	Cluster 1	9	9	9	38.3	38.3	38.3	40.342	0	143.23	6401500000	102	1.11824	0.0747034	-0.348841	-2.37788	0.384104	0.481724	0.141631	0.912884	1.2903	0.0456349	0.238205	2.75234	1.71575	0.0060418	Q9DCS3;A2A845	Q9DCS3	Trans-2-enoyl-CoA reductase, mitochondrial	Mecr
29.3045	29.3289	29.2919	29.6664	29.5299	29.6673	29.3633	29.3851	29.525	29.1019	29.2862	29.1626	attachment of spindle microtubules to chromosome;attachment of spindle microtubules to kinetochore;attachment of spindle microtubules to kinetochore involved in mitotic sister chromatid segregation;biological regulation;cell cycle process;cell division;cellular component organization;cellular component organization at cellular level;cellular component organization or biogenesis;cellular component…		cell part;chromosomal part;condensed chromosome kinetochore;intracellular non-membrane-bounded organelle;intracellular organelle;intracellular organelle part;intracellular part;kinetochore;macromolecular complex;membrane part;non-membrane-bounded organelle;nuclear part;Nup107-160 complex;organelle;organelle part;protein complex	RNA transport				+	Cluster 1	9	9	9	29.4	29.4	29.4	39.422	0	93.382	8935200000	85	1.06063	0.0833207	0.124823	2.25698	2.45642	0.013668	0.437639	6.17371	1.50178	0.0317382	0.240887	3.24605	3.18565	0.00147148	Q8R2U0-2;Q8R2U0	Q8R2U0-2;Q8R2U0	Nucleoporin SEH1	Seh1l
30.2813	30.3221	30.4014	30.6011	30.6366	30.4516	30.2338	30.3597	30.5187	30.0314	30.1689	30.174	anatomical structure development;cell differentiation;cellular developmental process;cellular process;developmental process;nervous system development;system development		cell part;membrane					+	Cluster 1	23	21	21	45.1	41.8	41.8	48.063	0	110.35	17544000000	174	1.63933	0.0285187	0.210133	3.59087	2.40242	0.0145064	0.4383	5.96816	1.21953	0.0542601	0.24593	2.59569	2.30224	0.00401701	Q91VK1	Q91VK1	Basic leucine zipper and W2 domain-containing protein 2	Bzw2
31.9423	31.801	31.8162	32.7567	32.6914	32.6598	32.5292	32.4641	32.5664	32.2929	32.3893	32.1345	amine biosynthetic process;amine metabolic process;biosynthetic process;carboxylic acid biosynthetic process;carboxylic acid metabolic process;cellular amine metabolic process;cellular amino acid biosynthetic process;cellular amino acid metabolic process;cellular biosynthetic process;cellular ketone metabolic process;cellular metabolic process;cellular modified amino acid biosynthetic process;cel…	adenyl nucleotide binding;adenyl ribonucleotide binding;amino acid kinase activity;ATP binding;binding;catalytic activity;coenzyme binding;cofactor binding;glutamate 5-kinase activity;glutamate-5-semialdehyde dehydrogenase activity;kinase activity;NADP binding;nucleotide binding;oxidoreductase activity;oxidoreductase activity, acting on the aldehyde or oxo group of donors;oxidoreductase activity,…	cell part;cytoplasm;cytoplasmic part;intracellular membrane-bounded organelle;intracellular organelle;intracellular organelle part;intracellular part;membrane;membrane-bounded organelle;mitochondrial inner membrane;mitochondrial membrane;mitochondrial part;mitochondrion;organelle;organelle inner membrane;organelle membrane;organelle part	Arginine and proline metabolism				+	Cluster 1	39	39	39	55.8	55.8	55.8	87.265	0	323.31	68732000000	446	2.0731	0.0134244	-0.419035	-4.83172	2.24752	0.0163715	0.430444	5.40971	1.43838	0.0357894	0.247686	3.09369	5.06113	0.000414747	Q9Z110;Q9Z110-2;D3Z0B4;H3BKJ8;H3BLE8;H3BKK0	Q9Z110;Q9Z110-2	Delta-1-pyrroline-5-carboxylate synthase;Glutamate 5-kinase;Gamma-glutamyl phosphate reductase	Aldh18a1
28.5455	28.2571	28.3637	28.7424	28.8209	28.6266	28.6404	28.8436	28.9042	28.4805	28.5431	28.6198	cellular component assembly;cellular component organization;cellular component organization at cellular level;cellular component organization or biogenesis;cellular component organization or biogenesis at cellular level;cellular process;endoplasmic reticulum organization;Golgi organization;macromolecular complex assembly;macromolecular complex subunit organization;organelle organization;protein c…	binding;catalytic activity;GTP binding;GTPase activity;guanyl nucleotide binding;guanyl ribonucleotide binding;hydrolase activity;hydrolase activity, acting on acid anhydrides;hydrolase activity, acting on acid anhydrides, in phosphorus-containing anhydrides;identical protein binding;nucleoside-triphosphatase activity;nucleotide binding;protein binding;purine nucleotide binding;purine ribonucleos…	cell part;cytoplasmic part;endoplasmic reticulum;endoplasmic reticulum membrane;endoplasmic reticulum part;integral to membrane;intracellular membrane-bounded organelle;intracellular organelle;intracellular organelle part;intracellular part;intrinsic to membrane;membrane;membrane part;membrane-bounded organelle;organelle;organelle membrane;organelle part					+	Cluster 1	11	11	11	24.4	24.4	24.4	66.223	0	58.668	5336200000	115	0.786324	0.152475	-0.15906	-1.70414	1.2338	0.0759661	0.182147	2.62697	1.30169	0.0448143	0.248246	2.77794	1.97279	0.00624702	Q6PA06;E9QND8;Q6PA06-2	Q6PA06;E9QND8;Q6PA06-2	Atlastin-2	Atl2
26.6592	26.5433	26.4155	27.0847	26.7833	26.8469	27.0187	27.026	27.2232	26.792	26.9972	26.7243			cell part;cytoplasmic part;intracellular membrane-bounded organelle;intracellular organelle;intracellular part;membrane-bounded organelle;mitochondrion;nucleus;organelle					+	Cluster 1	8	8	8	46.4	46.4	46.4	23.275	0	22.487	1501200000	29	1.29432	0.0533457	-0.298529	-2.76136	0.211416	0.720273	0.0670929	0.545205	1.11649	0.0677222	0.251443	2.37416	2.14311	0.00342506	Q91WK1	Q91WK1	SPRY domain-containing protein 4	Spryd4
29.1593	29.1089	29.0814	29.9627	30.1774	30.5151	29.5171	29.5634	29.5623	29.3766	29.4696	29.0409	macromolecule metabolic process;metabolic process;primary metabolic process;protein metabolic process	binding;identical protein binding;protein binding		Protein processing in endoplasmic reticulum				+	Cluster 1	10	10	10	50	50	50	23.473	0	96.596	9963800000	93	0.607869	0.240559	-0.179192	-1.35572	1.95218	0.0238835	0.922673	4.45958	0.896053	0.109847	0.251891	1.92157	3.45101	0.000553341	Q91YN9;A0A087WNX9	Q91YN9	BAG family molecular chaperone regulator 2	Bag2
30.23	29.9468	30.2091	30.3262	30.5403	30.4699	30.1951	30.146	30.4262	29.9435	30.0794	29.9851	biological regulation;calcium ion homeostasis;cation homeostasis;cell migration;cell migration in hindbrain;cell motility;cellular calcium ion homeostasis;cellular cation homeostasis;cellular chemical homeostasis;cellular component movement;cellular divalent inorganic cation homeostasis;cellular homeostasis;cellular ion homeostasis;cellular macromolecule metabolic process;cellular metabolic proce…	binding;enzyme binding;protein binding;protein dimerization activity;protein heterodimerization activity;ubiquitin protein ligase binding	cell part;Cul5-RING ubiquitin ligase complex;cullin-RING ubiquitin ligase complex;cytoplasm;intracellular membrane-bounded organelle;intracellular organelle;intracellular part;macromolecular complex;membrane;membrane-bounded organelle;nucleus;organelle;plasma membrane;protein complex;ubiquitin ligase complex	Ubiquitin mediated proteolysis				+	Cluster 1	35	35	35	44.9	44.9	44.9	90.973	0	148.49	15539000000	218	0.56144	0.269146	0.125973	1.26511	2.39118	0.0152116	0.442799	5.9261	1.247	0.0509841	0.253105	2.65604	1.84621	0.0075259	Q9D5V5;E9PV12;G3X914;E9Q6Z0;F8VQI6	Q9D5V5;E9PV12;G3X914;E9Q6Z0	Cullin-5	Cul5
32.3661	32.3071	32.2332	32.6934	32.835	32.7231	32.6936	32.6347	32.8159	32.4412	32.659	32.28	acetyl-CoA biosynthetic process;acetyl-CoA metabolic process;biosynthetic process;carbohydrate metabolic process;cellular biosynthetic process;cellular carbohydrate metabolic process;cellular metabolic process;cellular process;coenzyme biosynthetic process;coenzyme metabolic process;cofactor biosynthetic process;cofactor metabolic process;lipid biosynthetic process;lipid metabolic process;metabol…	acid-thiol ligase activity;adenyl nucleotide binding;adenyl ribonucleotide binding;ATP binding;ATP citrate synthase activity;binding;catalytic activity;cation binding;CoA-ligase activity;cofactor binding;ion binding;ligase activity;ligase activity, forming carbon-sulfur bonds;metal ion binding;nucleotide binding;purine nucleotide binding;purine ribonucleoside triphosphate binding;purine ribonucle…	cell part;cytoplasm;cytoplasmic part;extracellular membrane-bounded organelle;extracellular organelle;extracellular region part;extracellular vesicular exosome;intracellular;intracellular membrane-bounded organelle;intracellular organelle;intracellular organelle part;intracellular part;membrane;membrane-bounded organelle;membrane-bounded vesicle;mitochondrion;nuclear part;nucleoplasm;organelle;or…	Carbon fixation pathways in prokaryotes;Citrate cycle (TCA cycle)				+	Cluster 1	53	53	53	51.6	51.6	51.6	120.79	0	323.31	79959000000	616	0.60871	0.239819	-0.15794	-1.35736	1.15762	0.0882564	0.290433	2.46171	0.977306	0.0924799	0.254631	2.08551	2.35404	0.00279221	Q3V117;Q91V92;Q3TS02	Q3V117;Q91V92	ATP-citrate synthase	Acly
29.2842	29.3235	29.2922	29.9218	30.0952	30.0739	29.7831	29.8562	29.9341	29.7306	29.5084	29.5677		structural constituent of ribosome;structural molecule activity	cell part;cytoplasmic part;intracellular membrane-bounded organelle;intracellular organelle;intracellular organelle part;intracellular part;macromolecular complex;membrane-bounded organelle;mitochondrial part;mitochondrial small ribosomal subunit;mitochondrion;organellar small ribosomal subunit;organelle;organelle part;ribonucleoprotein complex;small ribosomal subunit					+	Cluster 1	17	17	17	56.8	56.8	56.8	41.192	0	69.149	10716000000	127	1.95863	0.0157978	-0.302279	-4.47887	2.11904	0.0207395	0.428097	4.97904	1.48976	0.0320479	0.255582	3.21684	4.54976	0.000462758	Q9CXW2	Q9CXW2	28S ribosomal protein S22, mitochondrial	Mrps22
30.9221	30.729	30.9131	31.93	32.0826	31.9238	31.7201	31.8115	31.9401	31.5767	31.7402	31.3841	amine biosynthetic process;amine catabolic process;amine metabolic process;behavior;behavioral interaction between organisms;biological regulation;biosynthetic process;carboxylic acid biosynthetic process;carboxylic acid catabolic process;carboxylic acid metabolic process;catabolic process;cell communication;cell-cell signaling;cellular amine metabolic process;cellular amino acid biosynthetic pro…	catalytic activity;glutaminase activity;hydrolase activity;hydrolase activity, acting on carbon-nitrogen (but not peptide) bonds;hydrolase activity, acting on carbon-nitrogen (but not peptide) bonds, in linear amides	cell part;cytoplasmic part;cytosol;intracellular membrane-bounded organelle;intracellular organelle;intracellular part;membrane-bounded organelle;mitochondrion;organelle	Alanine, aspartate and glutamate metabolism;Arginine and proline metabolism;D-Glutamine and D-glutamate metabolism;Nitrogen metabolism;Proximal tubule bicarbonate reclamation				+	Cluster 1	26	26	5	47.8	47.8	7.1	65.994	0	323.31	41416000000	328	2.38561	0.00924172	-0.712304	-5.90535	1.63206	0.0369201	0.41179	3.57213	0.994911	0.0886311	0.256886	2.12143	4.67894	0.000410501	D3Z7P3-2;F6RDM4	D3Z7P3-2	Glutaminase kidney isoform, mitochondrial	Gls
28.5605	28.487	28.6335	29.4069	29.1235	29.1793	28.9527	29.1953	29.3308	28.9127	28.9782	28.797	biosynthetic process;cellular biosynthetic process;cellular macromolecule biosynthetic process;cellular macromolecule metabolic process;cellular metabolic process;cellular process;cellular protein metabolic process;macromolecule biosynthetic process;macromolecule metabolic process;metabolic process;primary metabolic process;protein metabolic process;translation	structural constituent of ribosome;structural molecule activity	cell part;cytoplasmic part;intracellular membrane-bounded organelle;intracellular organelle;intracellular organelle part;intracellular part;macromolecular complex;membrane-bounded organelle;mitochondrial part;mitochondrial small ribosomal subunit;mitochondrion;organellar small ribosomal subunit;organelle;organelle part;ribonucleoprotein complex;small ribosomal subunit					+	Cluster 1	16	16	16	33.6	33.6	33.6	48.206	0	28.082	6638800000	73	2.11032	0.0130682	-0.335651	-4.95081	1.54517	0.0430185	0.340604	3.35264	1.00883	0.0860374	0.26365	2.14996	2.95468	0.000964235	Q99N87;B2FDG7	Q99N87	28S ribosomal protein S5, mitochondrial	Mrps5
33.5842	33.2145	33.3523	33.7896	33.9942	34.2494	33.7602	33.6387	33.7165	33.5644	33.0439	33.6833	alternative nuclear mRNA splicing, via spliceosome;cellular macromolecule metabolic process;cellular metabolic process;cellular nitrogen compound metabolic process;cellular process;establishment of localization;establishment of localization in cell;establishment of RNA localization;intracellular transport;macromolecule metabolic process;metabolic process;mRNA metabolic process;mRNA processing;mRN…	binding;DNA binding;nucleic acid binding;nucleotide binding;RNA binding;single-stranded DNA binding;structure-specific DNA binding	catalytic step 2 spliceosome;cell part;cytoplasm;cytoskeleton;extracellular membrane-bounded organelle;extracellular organelle;extracellular region part;extracellular vesicular exosome;intermediate filament cytoskeleton;intracellular membrane-bounded organelle;intracellular non-membrane-bounded organelle;intracellular organelle;intracellular organelle part;intracellular part;macromolecular comple…	Spliceosome				+	Cluster 1	26	25	23	54.7	54.7	51.5	38.833	0	323.31	168760000000	556	0.0733972	0.89263	-0.0468712	-0.209211	1.15116	0.089581	0.580541	2.44789	0.618314	0.225879	0.274597	1.37607	1.48112	0.00867944	Q5EBP8;P49312;P49312-2	Q5EBP8;P49312;P49312-2	Heterogeneous nuclear ribonucleoprotein A1;Heterogeneous nuclear ribonucleoprotein A1, N-terminally processed	Hnrnpa1
25.8327	25.4803	26.0719	26.6106	26.2049	26.5054	26.3364	26.3314	26.0509	25.9566	26.0614	25.8652	cellular macromolecule metabolic process;cellular metabolic process;cellular nitrogen compound metabolic process;cellular process;macromolecule metabolic process;metabolic process;mRNA cleavage;mRNA metabolic process;mRNA processing;ncRNA metabolic process;ncRNA processing;nitrogen compound metabolic process;nucleic acid metabolic process;nucleic acid phosphodiester bond hydrolysis;nucleobase-con…	binding;catalytic activity;endonuclease activity;endonuclease activity, active with either ribo- or deoxyribonucleic acids and producing 5'-phosphomonoesters;endoribonuclease activity;endoribonuclease activity, producing 5'-phosphomonoesters;hydrolase activity;hydrolase activity, acting on ester bonds;nuclease activity;nucleic acid binding;ribonuclease activity;ribonuclease P activity;ribonucleas…	cell part;intracellular organelle part;intracellular part;macromolecular complex;multimeric ribonuclease P complex;nuclear part;nucleolar part;nucleolar ribonuclease P complex;organelle part;ribonuclease MRP complex;ribonuclease P complex;ribonucleoprotein complex;small nucleolar ribonucleoprotein complex	Ribosome biogenesis in eukaryotes;RNA transport				+	Cluster 1	5	5	5	23.1	23.1	23.1	25.637	0	8.0104	907600000	29	0.386653	0.433027	-0.166082	-0.918067	1.63243	0.0369792	0.479252	3.57308	1.18972	0.0584284	0.278519	2.53083	1.68826	0.00560252	Q9CR08	Q9CR08	Ribonuclease P protein subunit p29	Pop4
31.3543	31.2074	31.3237	31.7764	31.79	31.6076	31.7268	31.847	31.7364	31.535	31.6456	31.291	biosynthetic process;cellular biosynthetic process;cellular macromolecule biosynthetic process;cellular macromolecule metabolic process;cellular metabolic process;cellular process;macromolecule biosynthetic process;macromolecule metabolic process;metabolic process;translational elongation	binding;catalytic activity;GTP binding;GTPase activity;guanyl nucleotide binding;guanyl ribonucleotide binding;hydrolase activity;hydrolase activity, acting on acid anhydrides;hydrolase activity, acting on acid anhydrides, in phosphorus-containing anhydrides;nucleic acid binding;nucleoside-triphosphatase activity;nucleotide binding;purine nucleotide binding;purine ribonucleoside triphosphate bind…	cell part;cytoplasmic part;extracellular membrane-bounded organelle;extracellular organelle;extracellular region part;extracellular vesicular exosome;intracellular;intracellular membrane-bounded organelle;intracellular non-membrane-bounded organelle;intracellular organelle;intracellular organelle part;intracellular part;membrane;membrane-bounded organelle;membrane-bounded vesicle;mitochondrial in…	Plant-pathogen interaction				+	Cluster 1	26	26	26	56.9	56.9	56.9	49.538	0	169.77	40712000000	285	0.792107	0.150826	-0.195388	-1.71551	0.910411	0.145409	0.234112	1.95033	1.17752	0.059039	0.279537	2.50447	2.46718	0.00226452	D3YVN7;Q8BFR5;Q8BFR5-2;A0A0U1RNQ6;A0A0U1RPC4	D3YVN7;Q8BFR5;Q8BFR5-2	Elongation factor Tu;Elongation factor Tu, mitochondrial	Gm9755;Tufm
27.0557	27.1097	27.267	27.5484	27.5139	27.596	27.5733	27.5273	27.649	27.2175	27.4841	27.1869	anatomical structure development;cellular macromolecule metabolic process;cellular metabolic process;cellular process;cellular protein metabolic process;chordate embryonic development;developmental process;embryo development;embryo development ending in birth or egg hatching;embryonic organ development;growth;in utero embryonic development;macromolecule metabolic process;macromolecule modificatio…	acid-amino acid ligase activity;binding;catalytic activity;cation binding;ion binding;ligase activity;ligase activity, forming carbon-nitrogen bonds;metal ion binding;small conjugating protein ligase activity;transition metal ion binding;ubiquitin-protein ligase activity;zinc ion binding	cell part;chromosome;cytoplasm;cytoplasmic part;cytoskeletal part;intracellular non-membrane-bounded organelle;intracellular organelle;intracellular organelle part;intracellular part;microtubule organizing center;non-membrane-bounded organelle;nuclear part;nucleolus;nucleoplasm;organelle;organelle part					+	Cluster 1	13	13	13	9.6	9.6	9.6	199.59	0	31.22	2227800000	46	0.598325	0.246243	-0.152021	-1.33712	1.2381	0.0749291	0.256601	2.63643	1.33224	0.042645	0.287042	2.84709	2.60721	0.00207911	P97868;P97868-2;A0A0R4J165;P97868-3;D3YZU8	P97868;P97868-2	E3 ubiquitin-protein ligase RBBP6	Rbbp6
31.1388	30.875	30.7927	31.8147	31.9074	32.1315	31.6337	31.5222	31.1306	31.2777	30.7706	31.3719	anatomical structure development;biological regulation;cellular hyperosmotic response;cellular process;cellular response to abiotic stimulus;cellular response to chemical stimulus;cellular response to cytokine stimulus;cellular response to organic substance;cellular response to osmotic stress;cellular response to stimulus;cellular response to stress;cellular response to tumor necrosis factor;chor…	binding;DNA binding;mRNA 3'-UTR binding;mRNA binding;nucleic acid binding;regulatory region DNA binding;regulatory region nucleic acid binding;RNA binding;RNA polymerase II regulatory region DNA binding;RNA polymerase II regulatory region sequence-specific DNA binding;sequence-specific DNA binding;single-stranded DNA binding;structure-specific DNA binding;transcription regulatory region DNA bindi…	cell junction;cell part;cell-cell junction;cytoplasm;gap junction;intracellular membrane-bounded organelle;intracellular organelle;intracellular part;membrane-bounded organelle;nucleus;organelle	Tight junction				+	Cluster 1	20	13	3	54.6	43.2	5.3	38.813	0	222.39	34574000000	189	0.405619	0.410957	-0.204615	-0.956491	1.74855	0.0306984	0.811118	3.87993	0.52688	0.292226	0.288716	1.19742	2.35293	0.00138452	Q9JKB3	Q9JKB3	Y-box-binding protein 3	Ybx3
29.3125	29.1456	29.06	29.8706	29.8504	29.879	29.6156	29.6572	29.5348	29.3648	29.3464	29.218	anatomical structure morphogenesis;biological regulation;catabolic process;cell cycle arrest;cell cycle process;cell part morphogenesis;cellular catabolic process;cellular component assembly;cellular component morphogenesis;cellular component organization;cellular component organization at cellular level;cellular component organization or biogenesis;cellular component organization or biogenesis a…	3'-5' exonuclease activity;3'-5'-exoribonuclease activity;binding;catalytic activity;exonuclease activity;exonuclease activity, active with either ribo- or deoxyribonucleic acids and producing 5'-phosphomonoesters;exoribonuclease activity;exoribonuclease activity, producing 5'-phosphomonoesters;hydrolase activity;hydrolase activity, acting on ester bonds;miRNA binding;nuclease activity;nucleic ac…	cell part;cytoplasm;cytoplasmic exosome (RNase complex);cytoplasmic part;exosome (RNase complex);intracellular membrane-bounded organelle;intracellular organelle;intracellular organelle part;intracellular part;macromolecular complex;membrane;membrane-bounded organelle;membrane-enclosed lumen;mitochondrial degradosome;mitochondrial intermembrane space;mitochondrial part;mitochondrion;organelle;org…	Purine metabolism;Pyrimidine metabolism;RNA degradation				+	Cluster 1	30	30	30	39.6	39.6	39.6	85.682	0	74.672	9490500000	150	0.717219	0.180146	-0.13703	-1.56881	3.53939	0.00269841	0.556953	11.8663	2.12738	0.0101024	0.292805	5.00613	4.54109	0.000474886	Q8K1R3;Q8K1R3-2	Q8K1R3;Q8K1R3-2	Polyribonucleotide nucleotidyltransferase 1, mitochondrial	Pnpt1
32.7038	32.5843	32.5247	32.9804	33.0579	33.1486	33.0824	33.1776	33.3398	32.9153	32.9813	32.8015	amine biosynthetic process;amine catabolic process;amine metabolic process;behavior;biological regulation;biosynthetic process;carboxylic acid biosynthetic process;carboxylic acid catabolic process;carboxylic acid metabolic process;catabolic process;cellular amine metabolic process;cellular amino acid biosynthetic process;cellular amino acid catabolic process;cellular amino acid metabolic process…	adenyl nucleotide binding;adenyl ribonucleotide binding;ADP binding;amine binding;amino acid binding;ATP binding;binding;carboxylic acid binding;catalytic activity;coenzyme binding;cofactor binding;glutamate dehydrogenase (NAD+) activity;glutamate dehydrogenase [NAD(P)+] activity;GTP binding;guanyl nucleotide binding;guanyl ribonucleotide binding;leucine binding;NAD binding;NAD+ binding;nucleotid…	cell part;cytoplasm;cytoplasmic part;intracellular membrane-bounded organelle;intracellular organelle;intracellular organelle lumen;intracellular organelle part;intracellular part;membrane;membrane-bounded organelle;membrane-enclosed lumen;mitochondrial inner membrane;mitochondrial matrix;mitochondrial membrane;mitochondrial part;mitochondrion;organelle;organelle inner membrane;organelle lumen;or…	Alanine, aspartate and glutamate metabolism;Arginine and proline metabolism;D-Glutamine and D-glutamate metabolism;Nitrogen metabolism;Proximal tubule bicarbonate reclamation				+	Cluster 1	32	32	32	53.9	53.9	53.9	61.336	0	231.46	107110000000	501	1.78123	0.0227664	-0.295127	-3.96925	1.07031	0.104553	0.162921	2.27716	1.51545	0.0307074	0.300561	3.2794	3.30178	0.000873389	P26443;F7CFA5	P26443	Glutamate dehydrogenase 1, mitochondrial	Glud1
29.5464	30.1402	29.9794	30.5214	30.4751	30.3828	30.2302	30.2235	30.3526	29.6886	30.0312	30.1846	cellular macromolecule metabolic process;cellular metabolic process;cellular nitrogen compound metabolic process;cellular process;macromolecule metabolic process;metabolic process;mRNA metabolic process;mRNA processing;nitrogen compound metabolic process;nuclear mRNA splicing, via spliceosome;nucleic acid metabolic process;nucleobase-containing compound metabolic process;primary metabolic process…	binding;DNA binding;nucleic acid binding	catalytic step 2 spliceosome;cell part;intracellular organelle part;intracellular part;macromolecular complex;nuclear body;nuclear matrix;nuclear part;nuclear speck;nucleoplasm;nucleoplasm part;organelle part;ribonucleoprotein complex;spliceosomal complex	mRNA surveillance pathway;RNA transport				+	Cluster 1	15	15	15	18.7	18.7	18.7	102.66	0	206.64	15322000000	142	0.126571	0.813785	-0.079471	-0.345408	1.49551	0.047863	0.491642	3.23079	0.920978	0.104617	0.300662	1.97155	1.51488	0.00883604	A2A8V8;A2A8V9;E9PUK6;Q52KI8;E9QKA4;Q52KI8-2;A2A983;F6T4M4;F7BWM1;F6UK16	A2A8V8;A2A8V9;E9PUK6;Q52KI8;E9QKA4;Q52KI8-2;A2A983	Serine/arginine repetitive matrix protein 1	Srrm1
30.1559	30.2291	30.0656	30.6246	30.5879	30.328	30.4134	30.5505	30.5754	30.1691	30.418	30.0317		binding;catalytic activity;cation binding;endopeptidase activity;hydrolase activity;ion binding;metal ion binding;metalloendopeptidase activity;metallopeptidase activity;peptidase activity;peptidase activity, acting on L-amino acid peptides	cell part;cytoplasmic part;extracellular region part;extracellular space;intracellular membrane-bounded organelle;intracellular organelle;intracellular organelle lumen;intracellular organelle part;intracellular part;membrane-bounded organelle;membrane-enclosed lumen;mitochondrial matrix;mitochondrial part;mitochondrion;organelle;organelle lumen;organelle part					+	Cluster 1	21	21	21	54.8	54.8	54.8	58.278	0	171.95	17362000000	174	0.173319	0.750252	-0.0560824	-0.457686	0.982088	0.125163	0.307213	2.09525	1.16566	0.0605506	0.306817	2.47897	1.67473	0.00965041	Q9DC61;A2AIW9	Q9DC61;A2AIW9	Mitochondrial-processing peptidase subunit alpha	Pmpca
34.4764	34.3251	34.3268	34.6739	34.6639	34.7778	34.5671	34.639	34.6783	34.2613	34.357	34.3315	apoptotic mitochondrial changes;biological regulation;cellular component organization;cellular component organization at cellular level;cellular component organization or biogenesis;cellular component organization or biogenesis at cellular level;cellular process;establishment of localization;mitochondrion organization;negative regulation of biological process;negative regulation of cell death;neg…	transporter activity	cell part;cytoplasmic part;integral to membrane;intracellular membrane-bounded organelle;intracellular organelle;intracellular organelle part;intracellular part;intrinsic to membrane;membrane;membrane part;membrane-bounded organelle;mitochondrial inner membrane;mitochondrial membrane;mitochondrial outer membrane;mitochondrial part;mitochondrion;myelin sheath;nucleus;organelle;organelle inner memb…	Calcium signaling pathway;Huntington's disease;Parkinson's disease				+	Cluster 1	27	27	12	56	56	29.9	32.904	0	75.822	308700000000	650	0.442621	0.369363	0.0594978	1.03077	2.95741	0.00852747	0.388611	8.39232	2.70222	0.00494652	0.311551	7.18748	3.69237	0.000996471	P48962	P48962	ADP/ATP translocase 1	Slc25a4
30.0543	29.8441	30.0501	30.2051	30.3343	30.6276	30.0123	29.9631	30.1219	29.6581	29.9675	29.5277	cellular component organization;cellular component organization or biogenesis;cellular membrane organization;cellular process;endocytosis;establishment of localization;membrane invagination;membrane organization;transport;vesicle-mediated transport	binding;clathrin binding;lipid binding;protein binding	cell part;clathrin-coated vesicle;coated vesicle;cytoplasmic membrane-bounded vesicle;cytoplasmic part;cytoplasmic vesicle;Golgi apparatus;intracellular membrane-bounded organelle;intracellular organelle;intracellular organelle part;intracellular part;membrane;membrane-bounded organelle;membrane-bounded vesicle;nuclear part;nucleoplasm;organelle;organelle part;perinuclear region of cytoplasm;vesi…					+	Cluster 1	20	20	1	39.2	39.2	4.2	69.758	0	187.78	13895000000	173	0.832072	0.137291	0.265047	1.79433	1.6873	0.0341544	0.67122	3.71607	1.06694	0.0758975	0.314629	2.27013	2.01585	0.00326302	Q5SUH6;Q99KN9-2	Q5SUH6;Q99KN9-2	Clathrin interactor 1	Clint1
29.7298	29.6704	29.9302	31.1336	31.11	30.941	30.5334	30.5489	30.4665	30.1426	30.3419	30.1164	anatomical structure development;anatomical structure morphogenesis;astrocyte development;biological adhesion;cell adhesion;cell development;cell junction assembly;cell junction organization;cell migration;cell morphogenesis;cell morphogenesis involved in differentiation;cell motility;cell projection organization;cell-substrate adhesion;cell-substrate junction assembly;cellular component assembly…	binding;extracellular matrix structural constituent;glycolipid binding;glycosphingolipid binding;lipid binding;sphingolipid binding;structural molecule activity	basal lamina;basement membrane;extracellular matrix;extracellular matrix part;extracellular membrane-bounded organelle;extracellular organelle;extracellular region;extracellular region part;extracellular vesicular exosome;laminin complex;laminin-1 complex;laminin-10 complex;macromolecular complex;membrane-bounded organelle;membrane-bounded vesicle;organelle;protein complex;vesicle	Amoebiasis;ECM-receptor interaction;Focal adhesion;Pathways in cancer;Prion diseases;Small cell lung cancer;Toxoplasmosis				+	Cluster 1	36	36	36	26.5	26.5	26.5	177.19	0	230.22	18164000000	232	1.79021	0.0226619	-0.423557	-3.99405	3.11203	0.00561111	0.861254	9.20866	1.85689	0.0162088	0.315957	4.18137	5.47865	0.000435146	F8VQJ3;P02468;F6SFQ3;F6TLW1;A2ATM9;Q9R0B6	F8VQJ3;P02468	Laminin subunit gamma-1	Lamc1
27.9529	27.876	27.8822	28.366	28.3818	28.4723	28.4332	28.5869	28.2544	28.064	28.3671	27.8837	macromolecule metabolic process;metabolic process;primary metabolic process;protein metabolic process	catalytic activity;cysteine-type peptidase activity;hydrolase activity;peptidase activity;peptidase activity, acting on L-amino acid peptides;small conjugating protein-specific protease activity;ubiquitin-specific protease activity	cell part;cytoplasm;histone methyltransferase complex;intracellular membrane-bounded organelle;intracellular non-membrane-bounded organelle;intracellular organelle;intracellular organelle part;intracellular part;macromolecular complex;membrane-bounded organelle;methyltransferase complex;MLL1 complex;non-membrane-bounded organelle;nuclear part;nucleolus;nucleoplasm part;nucleus;organelle;organelle…					+	Cluster 1	10	10	10	21.3	21.3	21.3	64.402	0	55.239	3971400000	63	0.633359	0.223793	-0.201227	-1.40538	0.976146	0.127123	0.301789	2.08315	0.87262	0.117203	0.319921	1.8748	2.09797	0.00321964	Q9EP97;F6Z9L5	Q9EP97	Sentrin-specific protease 3	Senp3
31.6514	31.5054	31.6095	31.9345	31.9134	31.6955	31.9444	32.015	31.9686	31.6018	31.805	31.5433	biological regulation;cellular macromolecule metabolic process;cellular metabolic process;cellular process;cellular protein metabolic process;macromolecule metabolic process;metabolic process;posttranscriptional regulation of gene expression;primary metabolic process;protein folding;protein metabolic process;regulation of biological process;regulation of biosynthetic process;regulation of cellula…	adenyl nucleotide binding;adenyl ribonucleotide binding;ATP binding;binding;enzyme binding;kinase binding;nucleotide binding;protein binding;protein kinase binding;purine nucleotide binding;purine ribonucleoside triphosphate binding;purine ribonucleotide binding;ribonucleotide binding	cell part;cytoplasmic part;extracellular membrane-bounded organelle;extracellular organelle;extracellular region part;extracellular vesicular exosome;intracellular membrane-bounded organelle;intracellular organelle;intracellular organelle lumen;intracellular organelle part;intracellular part;lipid particle;membrane;membrane-bounded organelle;membrane-bounded vesicle;membrane-enclosed lumen;mitoch…					+	Cluster 1	38	38	38	56.8	56.8	56.8	80.208	0	323.31	46109000000	379	0.271628	0.600211	-0.0612768	-0.677902	0.833114	0.169224	0.197784	1.79639	1.7843	0.0182548	0.325978	3.97771	2.19301	0.00476847	Q9CQN1	Q9CQN1	Heat shock protein 75 kDa, mitochondrial	Trap1
31.5535	31.5506	31.6071	32.0482	31.9946	31.7632	31.893	32.048	31.8299	31.4161	31.827	31.5404		binding;catalytic activity;cation binding;cation transmembrane transporter activity;cytochrome-c oxidase activity;heme-copper terminal oxidase activity;hydrogen ion transmembrane transporter activity;inorganic cation transmembrane transporter activity;ion binding;ion transmembrane transporter activity;metal ion binding;monovalent inorganic cation transmembrane transporter activity;oxidoreductase …	cell part;cytoplasmic part;extracellular membrane-bounded organelle;extracellular organelle;extracellular region part;extracellular vesicular exosome;intracellular membrane-bounded organelle;intracellular organelle;intracellular organelle part;intracellular part;membrane;membrane-bounded organelle;membrane-bounded vesicle;mitochondrial inner membrane;mitochondrial membrane;mitochondrial part;mito…	Alzheimer's disease;Cardiac muscle contraction;Huntington's disease;Oxidative phosphorylation;Parkinson's disease				+	Cluster 1	8	8	8	54.1	54.1	54.1	16.101	0	82.584	45164000000	113	0.068408	0.899113	-0.0240993	-0.195865	1.0692	0.104869	0.34085	2.27485	1.12283	0.0669374	0.329129	2.38759	1.71176	0.00861672	P12787	P12787	Cytochrome c oxidase subunit 5A, mitochondrial	Cox5a
25.9349	25.8557	26.061	26.1819	26.5691	26.6517	26.4918	26.43	26.5622	26.3091	25.9104	26.2722	biological regulation;cell surface receptor linked signaling pathway;cellular process;cellular response to chemical stimulus;cellular response to fibroblast growth factor stimulus;cellular response to growth factor stimulus;cellular response to organic substance;cellular response to stimulus;enzyme linked receptor protein signaling pathway;fibroblast growth factor receptor signaling pathway;regul…	binding;protein binding;protein domain specific binding;SH2 domain binding						+	Cluster 1	5	5	5	7.9	7.9	7.9	75.916	0	8.4821	1004500000	31	0.691104	0.192825	-0.213367	-1.51787	0.720568	0.21441	0.303658	1.57535	1.1708	0.0601856	0.330739	2.49001	1.795	0.00517042	Q9Z179	Q9Z179	SHC SH2 domain-binding protein 1	Shcbp1
31.2346	31.1327	31.1613	31.4151	31.4897	31.4451	31.4307	31.5196	31.6465	31.1228	31.4094	31.0668	cellular macromolecule metabolic process;cellular metabolic process;cellular nitrogen compound metabolic process;cellular process;macromolecule metabolic process;metabolic process;mRNA metabolic process;mRNA processing;nitrogen compound metabolic process;nuclear mRNA splicing, via spliceosome;nucleic acid metabolic process;nucleobase-containing compound metabolic process;primary metabolic process…	binding;cation binding;ion binding;metal ion binding;nucleic acid binding;RNA binding;transition metal ion binding;zinc ion binding	catalytic step 2 spliceosome;cell part;intracellular organelle part;intracellular part;macromolecular complex;nuclear part;nucleoplasm;organelle part;ribonucleoprotein complex;spliceosomal complex	Spliceosome				+	Cluster 1	28	28	28	57.1	57.1	57.1	58.841	0	251.5	33966000000	308	0.0747086	0.890327	-0.0234706	-0.212702	1.08692	0.10148	0.250337	2.31189	1.26664	0.0485423	0.332591	2.69954	2.01643	0.00614815	Q58E59;Q9D554	Q58E59;Q9D554	Splicing factor 3A subunit 3	Sf3a3
25.8968	25.7759	26.2926	26.925	26.4469	27.0319	26.2255	26.2734	26.6572	25.7126	26.0903	26.3513	biosynthetic process;cellular biosynthetic process;cellular macromolecule biosynthetic process;cellular macromolecule metabolic process;cellular metabolic process;cellular process;cellular protein metabolic process;macromolecule biosynthetic process;macromolecule metabolic process;metabolic process;primary metabolic process;protein metabolic process;translation	structural constituent of ribosome;structural molecule activity	cell part;cytoplasmic part;intracellular membrane-bounded organelle;intracellular organelle;intracellular organelle part;intracellular part;large ribosomal subunit;macromolecular complex;membrane-bounded organelle;mitochondrial large ribosomal subunit;mitochondrial part;mitochondrion;organellar large ribosomal subunit;organelle;organelle part;ribonucleoprotein complex					+	Cluster 1	3	3	3	30.8	30.8	30.8	7.4158	0	4.9916	1048900000	21	0.092723	0.866143	-0.0629838	-0.259928	1.35665	0.0605193	0.749844	2.90291	0.65625	0.203762	0.333916	1.44996	1.52954	0.00607419	Q9CQP0	Q9CQP0	39S ribosomal protein L33, mitochondrial	Mrpl33
29.2491	29.2392	29.2722	29.4389	29.622	29.9488	29.3257	29.4147	29.7115	29.0889	29.1892	29.158	biological regulation;cellular metabolic process;cellular process;cellular respiration;electron transport chain;energy derivation by oxidation of organic compounds;generation of precursor metabolites and energy;metabolic process;negative regulation of biological process;negative regulation of cellular process;negative regulation of hormone secretion;negative regulation of insulin secretion;negati…	catalytic activity;NADH dehydrogenase (quinone) activity;NADH dehydrogenase (ubiquinone) activity;NADH dehydrogenase activity;oxidoreductase activity;oxidoreductase activity, acting on NADH or NADPH;oxidoreductase activity, acting on NADH or NADPH, quinone or similar compound as acceptor	cell part;cytoplasmic part;intracellular membrane-bounded organelle;intracellular organelle;intracellular part;membrane-bounded organelle;mitochondrion;organelle					+	Cluster 1	18	18	18	88.1	88.1	88.1	19.628	0	56.004	8950900000	114	1.58991	0.0309994	0.108167	3.46462	1.58396	0.0408	0.524537	3.44961	1.31755	0.0436676	0.338617	2.81373	1.71761	0.00682406	Q59J78	Q59J78	Mimitin, mitochondrial	Ndufaf2
33.8559	33.8983	33.9465	35.0746	35.0875	35.1281	34.8548	34.8693	34.8229	34.5898	34.3437	34.5931	aging;biological regulation;cell aging;cell cycle process;cell growth;cell volume homeostasis;cellular component assembly;cellular component assembly at cellular level;cellular component biogenesis;cellular component biogenesis at cellular level;cellular component organization;cellular component organization at cellular level;cellular component organization or biogenesis;cellular component organi…	binding;DNA binding;enzyme binding;enzyme inhibitor activity;enzyme regulator activity;histone binding;identical protein binding;kinase binding;kinase inhibitor activity;kinase regulator activity;NF-kappaB binding;nucleic acid binding;protein binding;protein binding transcription factor activity;protein dimerization activity;protein heterodimerization activity;protein homodimerization activity;pr…	adherens junction;anchoring junction;cell junction;cell part;cell-substrate adherens junction;cell-substrate junction;centrosome;cytoplasm;cytoplasmic part;cytoskeletal part;cytosol;focal adhesion;granular component;intracellular membrane-bounded organelle;intracellular non-membrane-bounded organelle;intracellular organelle;intracellular organelle part;intracellular part;large ribosomal subunit;m…					+	Cluster 1	22	22	22	54.1	54.1	54.1	32.56	0	323.31	348490000000	634	2.66471	0.00570184	-0.608618	-7.024	2.65581	0.0115172	0.587882	6.98573	1.81482	0.0178261	0.340137	4.06251	6.46534	0.000470588	Q5SQB7;Q61937;Q5SQB0;Q9DAY9;Q5SQB5;E9Q5T3	Q5SQB7;Q61937;Q5SQB0;Q9DAY9;Q5SQB5;E9Q5T3	Nucleophosmin	Npm1;Gm5611
27.5017	27.4972	27.2545	28.2027	28.3455	28.7755	27.7882	28.1744	28.0873	27.7806	27.496	27.7465	biological regulation;cell cycle process;cellular process;G1/S transition of mitotic cell cycle;negative regulation of biological process;negative regulation of cell growth;negative regulation of cellular process;negative regulation of growth;positive regulation of biological process;positive regulation of biosynthetic process;positive regulation of cell communication;positive regulation of cell …		cell part;cytoplasm;intracellular part;membrane;plasma membrane					+	Cluster 1	8	8	8	26.9	26.9	26.9	49.558	0	62.909	3123100000	66	0.991742	0.0958797	-0.256592	-2.11495	1.77427	0.0296323	0.766852	3.95013	1.09179	0.0711806	0.342248	2.32212	2.77464	0.000833462	Q9Z2L7;Q9Z2L7-2;J3QMV5;J3QPM4;J3QP70	Q9Z2L7;Q9Z2L7-2;J3QMV5	Cytokine receptor-like factor 3	Crlf3
30.9261	30.8715	30.9292	31.1986	31.1002	31.0806	31.2744	31.2882	31.1608	31.038	30.8036	30.847	biological regulation;cellular macromolecule metabolic process;cellular metabolic process;cellular nitrogen compound metabolic process;cellular process;macromolecule metabolic process;metabolic process;mRNA metabolic process;mRNA processing;nitrogen compound metabolic process;nuclear mRNA splicing, via spliceosome;nucleic acid metabolic process;nucleobase-containing compound metabolic process;pos…	binding;nucleic acid binding;nucleotide binding;RNA binding	cell part;intracellular membrane-bounded organelle;intracellular organelle;intracellular organelle part;intracellular part;macromolecular complex;membrane-bounded organelle;nuclear body;nuclear part;nuclear speck;nucleoplasm;nucleoplasm part;nucleus;organelle;organelle part;ribonucleoprotein complex;small nuclear ribonucleoprotein complex;spliceosomal complex;U1 snRNP	Spliceosome				+	Cluster 1	22	22	22	37.3	37.3	37.3	51.991	0	57.32	28067000000	217	0.0593856	0.911804	0.0127544	0.171446	1.33457	0.0633416	0.230272	2.85238	1.85611	0.0161737	0.344929	4.17913	2.76531	0.00252083	Q62376;A0A0U1RNZ8;Q62376-2;A0A0U1RPS7;A0A0U1RQ69;A0A0U1RPQ1;A0A0U1RQ70	Q62376;A0A0U1RNZ8;Q62376-2	U1 small nuclear ribonucleoprotein 70 kDa	Snrnp70
25.8345	26.192	26.062	26.5892	26.5215	26.6044	26.4208	26.5573	26.0628	25.9774	26.1486	25.8751	adaptive immune response;anatomical structure development;anatomical structure formation involved in morphogenesis;anatomical structure morphogenesis;angiogenesis;axon ensheathment;axon regeneration;axonogenesis;biological adhesion;biological regulation;cell adhesion;cell development;cell differentiation;cell migration;cell motility;cell part morphogenesis;cell projection morphogenesis;cell proje…	binding;identical protein binding;integrin binding;protein binding;protein complex binding;protein dimerization activity;protein heterodimerization activity;protein homodimerization activity;receptor binding	anchoring junction;cell junction;cell part;cell surface;cell-cell contact zone;cell-cell junction;cytoplasmic part;desmosome;extracellular region part;extracellular space;Golgi apparatus;integral to membrane;intracellular membrane-bounded organelle;intracellular organelle;intracellular part;intrinsic to membrane;membrane;membrane part;membrane-bounded organelle;occluding junction;organelle;parano…	Cell adhesion molecules (CAMs);Epithelial cell signaling in Helicobacter pylori infection;Leukocyte transendothelial migration;Tight junction				+	Cluster 1	3	3	3	18.1	18.1	18.1	24.032	0	7.3754	1003200000	18	0.0782408	0.886382	0.0291894	0.222066	2.61723	0.0122635	0.571353	6.8218	0.968475	0.0947055	0.346607	2.06754	1.9852	0.00347507	E9Q769;Q9D8B7	E9Q769;Q9D8B7	Junctional adhesion molecule C	Jam3
31.827	31.7112	31.5234	31.9451	32.0521	31.9752	31.9533	32.0124	32.0542	31.666	31.8291	31.4782	acetyl-CoA catabolic process;acetyl-CoA metabolic process;anatomical structure homeostasis;biological regulation;carboxylic acid metabolic process;catabolic process;cellular catabolic process;cellular ketone metabolic process;cellular metabolic process;cellular process;coenzyme catabolic process;coenzyme metabolic process;cofactor catabolic process;cofactor metabolic process;dicarboxylic acid met…	carbon-oxygen lyase activity;catalytic activity;fumarate hydratase activity;hydro-lyase activity;lyase activity	cell part;cytoplasmic part;extracellular membrane-bounded organelle;extracellular organelle;extracellular region part;extracellular vesicular exosome;intracellular membrane-bounded organelle;intracellular organelle;intracellular part;macromolecular complex;membrane-bounded organelle;membrane-bounded vesicle;mitochondrion;organelle;protein complex;tricarboxylic acid cycle enzyme complex;vesicle	Carbon fixation pathways in prokaryotes;Citrate cycle (TCA cycle);Pathways in cancer;Renal cell carcinoma				+	Cluster 1	25	25	25	64.7	64.7	64.7	50.052	0	270.68	49375000000	309	0.0768359	0.888459	0.0293789	0.218347	1.4551	0.0509016	0.332995	3.13349	1.52611	0.029848	0.348846	3.30558	1.92472	0.00650191	P97807-2;P97807;H3BKG7	P97807-2;P97807	Fumarate hydratase, mitochondrial	Fh
25.9726	25.7533	25.5582	27.0421	26.9528	26.6542	26.6994	26.6154	26.9554	26.355	26.6415	26.2223	apoptosis;biological regulation;biosynthetic process;cell death;cellular biosynthetic process;cellular component biogenesis;cellular component biogenesis at cellular level;cellular component organization;cellular component organization at cellular level;cellular component organization or biogenesis;cellular component organization or biogenesis at cellular level;cellular macromolecule biosynthetic…	binding;catalytic activity;GTP binding;GTPase activity;guanyl nucleotide binding;guanyl ribonucleotide binding;hydrolase activity;hydrolase activity, acting on acid anhydrides;hydrolase activity, acting on acid anhydrides, in phosphorus-containing anhydrides;nucleoside-triphosphatase activity;nucleotide binding;purine nucleotide binding;purine ribonucleoside triphosphate binding;purine ribonucleo…	cell part;cytoplasmic part;extrinsic to membrane;extrinsic to mitochondrial inner membrane;extrinsic to organelle membrane;intracellular membrane-bounded organelle;intracellular organelle;intracellular organelle part;intracellular part;membrane;membrane part;membrane-bounded organelle;mitochondrial inner membrane;mitochondrial membrane;mitochondrial membrane part;mitochondrial part;mitochondrion;…					+	Cluster 1	9	9	9	21.5	21.5	21.5	77.378	0	18.096	1178000000	23	1.69896	0.026687	-0.644946	-3.74692	1.30992	0.0672444	0.476725	2.79648	1.02508	0.082839	0.350413	2.18336	3.25203	0.000550694	Q9JJG9	Q9JJG9	Nitric oxide-associated protein 1	Noa1
28.8009	28.5943	28.5501	28.911	28.9892	28.9163	28.9145	29.0323	29.3458	28.6703	28.8539	28.7068	response to chemical stimulus;response to oxidative stress;response to stimulus;response to stress	antioxidant activity;catalytic activity;glutathione peroxidase activity;oxidoreductase activity;oxidoreductase activity, acting on peroxide as acceptor;peroxidase activity	cell part;integral to membrane;intrinsic to membrane;membrane part	Arachidonic acid metabolism;Glutathione metabolism				+	Cluster 1	8	8	8	46.4	46.4	46.4	24.148	0	37.457	6148700000	64	0.425837	0.388192	-0.0952593	-0.997178	1.47083	0.0497716	0.195136	3.17119	1.18484	0.0587746	0.353878	2.52029	1.74158	0.00819034	Q9D7B7	Q9D7B7	Probable glutathione peroxidase 8	Gpx8
30.5041	30.6043	30.6921	30.9183	30.8647	30.6846	30.7237	30.8287	30.872	30.3554	30.5619	30.4396		binding;catalytic activity;chromo shadow domain binding;DNA binding;nucleic acid binding;oxidoreductase activity;oxidoreductase activity, acting on the CH-CH group of donors;oxidoreductase activity, acting on the CH-CH group of donors, NAD or NADP as acceptor;protein binding;protein domain specific binding	cell part;envelope;integral to membrane;intracellular organelle part;intracellular part;intrinsic to membrane;membrane;membrane part;nuclear envelope;nuclear inner membrane;nuclear lamina;nuclear membrane;nuclear part;organelle envelope;organelle inner membrane;organelle membrane;organelle part					+	Cluster 1	21	21	21	29.7	29.7	29.7	71.439	0	100.39	21184000000	178	0.848835	0.132852	0.147851	1.82753	1.79056	0.0295014	0.370239	3.995	2.0579	0.0112344	0.355829	4.78369	2.26811	0.00431415	Q3U9G9;A0A0A6YW01;A0A0A6YXT6;A0A0A6YXW3;A0A0A6YY12;A0A0A6YWS3	Q3U9G9;A0A0A6YW01	Lamin-B receptor	Lbr
28.6523	28.6716	28.601	29.5587	29.4621	29.3515	29.202	29.2645	29.2954	28.9945	28.9364	28.7627	cellular component assembly;cellular component organization;cellular component organization or biogenesis;macromolecular complex assembly;macromolecular complex subunit organization;macromolecule metabolic process;metabolic process;misfolded or incompletely synthesized protein catabolic process;primary metabolic process;protein complex assembly;protein complex subunit organization;protein homooli…	catalytic activity;endopeptidase activity;hydrolase activity;peptidase activity;peptidase activity, acting on L-amino acid peptides;serine hydrolase activity;serine-type endopeptidase activity;serine-type peptidase activity	cell part;cytoplasmic part;endopeptidase Clp complex;intracellular membrane-bounded organelle;intracellular organelle;intracellular organelle lumen;intracellular organelle part;intracellular part;macromolecular complex;membrane-bounded organelle;membrane-enclosed lumen;mitochondrial matrix;mitochondrial part;mitochondrion;organelle;organelle lumen;organelle part;protein complex	Cell cycle - Caulobacter				+	Cluster 1	8	8	8	34.9	34.9	34.9	29.8	0	61.044	7283600000	90	1.61262	0.0296119	-0.256236	-3.52231	2.43577	0.0139924	0.559571	6.09442	2.04928	0.0113022	0.356072	4.75662	4.9556	0.000423326	O88696	O88696	ATP-dependent Clp protease proteolytic subunit, mitochondrial	Clpp
25.2341	25.0196	25.0282	25.4146	25.2775	25.5154	25.5392	25.4199	25.2464	25.1348	24.97	25.0267	biological regulation;cell surface receptor linked signaling pathway;cellular component organization;cellular component organization or biogenesis;cellular macromolecule metabolic process;cellular membrane organization;cellular metabolic process;cellular process;cellular protein metabolic process;cellular response to stimulus;endocytosis;establishment of localization;macromolecule metabolic proce…	adenyl nucleotide binding;adenyl ribonucleotide binding;ATP binding;binding;catalytic activity;cation binding;ion binding;kinase activity;magnesium ion binding;metal ion binding;nucleotide binding;peptide binding;phosphotransferase activity, alcohol group as acceptor;protein kinase activity;protein serine/threonine kinase activity;purine nucleotide binding;purine ribonucleoside triphosphate bindi…	cell part;cytoplasm;intracellular membrane-bounded organelle;intracellular organelle;intracellular part;membrane;membrane-bounded organelle;nucleus;organelle	Hedgehog signaling pathway				+	Cluster 1	4	4	2	11.5	11.5	6.2	45.076	0	4.3471	501510000	15	0.230935	0.661435	0.0501474	0.588902	1.88442	0.0256866	0.35869	4.26043	1.66657	0.0228352	0.358014	3.66164	2.03251	0.0052288	A0A0U1RPD7;A0A0U1RNW0;A0A0U1RPM8;Q6P2B2;A0A0U1RP94;Q8BTH8;A0A0U1RNX9;A0A0U1RPL1;A0A0U1RQ81;Q99K78;Q8BVP5	A0A0U1RPD7;A0A0U1RNW0;A0A0U1RPM8;Q6P2B2;A0A0U1RP94;Q8BTH8;A0A0U1RNX9;A0A0U1RPL1;A0A0U1RQ81;Q99K78;Q8BVP5	Casein kinase I isoform gamma-1;Casein kinase I isoform gamma-2	Csnk1g1;Csnk1g2
35.7866	35.7273	35.7543	35.9597	35.9875	36.0027	36.0845	36.1703	36.1061	35.6924	35.857	35.7121	actin cytoskeleton organization;actin filament-based process;anatomical structure development;anatomical structure morphogenesis;cell development;cell morphogenesis;cell morphogenesis involved in differentiation;cellular component morphogenesis;cellular component organization;cellular component organization at cellular level;cellular component organization or biogenesis;cellular component organiz…	binding;identical protein binding;protein binding	actin filament bundle;actomyosin;adherens junction;anchoring junction;brush border;cell cortex;cell junction;cell part;cell projection;cell-substrate adherens junction;cell-substrate junction;contractile fiber part;cytoplasm;cytoplasmic part;cytoskeletal part;extracellular membrane-bounded organelle;extracellular organelle;extracellular region part;extracellular vesicular exosome;focal adhesion;i…	Focal adhesion;MAPK signaling pathway				+	Cluster 1	147	135	131	59.9	58.6	57.7	277.82	0	323.31	816720000000	2725	0.0136056	0.978737	0.00224813	0.0411376	1.89737	0.0251049	0.229496	4.298	2.49548	0.00756671	0.366487	6.32607	4.18205	0.000798722	Q80X90	Q80X90	Filamin-B	Flnb
31.1888	31.0549	30.9033	31.5642	31.4707	31.5658	31.4231	31.4078	31.6594	31.3397	30.9653	31.0754	biological regulation;biosynthetic process;cell cycle;cell differentiation;cellular biosynthetic process;cellular developmental process;cellular metabolic process;cellular nitrogen compound biosynthetic process;cellular nitrogen compound metabolic process;cellular process;developmental process;heterocycle biosynthetic process;heterocycle metabolic process;metabolic process;nitrogen compound metab…		cell part;membrane;midbody					+	Cluster 1	5	5	5	39.4	39.4	39.4	12.259	0	120.71	34210000000	117	0.218901	0.681264	-0.077774	-0.562047	1.61271	0.0376999	0.406785	3.52252	1.26037	0.0495108	0.369991	2.68561	2.25639	0.00253875	Q4FZH7;P84089;G3UW85	Q4FZH7;P84089;G3UW85	Enhancer of rudimentary homolog	Erh
31.233	31.895	31.7126	32.3066	32.0665	32.5153	31.9422	31.9025	31.8359	31.495	31.5612	31.5128	biological regulation;cellular macromolecule metabolic process;cellular metabolic process;cellular nitrogen compound metabolic process;cellular process;macromolecule metabolic process;metabolic process;mRNA metabolic process;mRNA processing;nitrogen compound metabolic process;nucleic acid metabolic process;nucleobase-containing compound metabolic process;primary metabolic process;regulation of al…	binding;nucleic acid binding;nucleotide binding;pre-mRNA binding;RNA binding	cell part;cytoplasm;extracellular membrane-bounded organelle;extracellular organelle;extracellular region part;extracellular vesicular exosome;intracellular membrane-bounded organelle;intracellular organelle;intracellular organelle part;intracellular part;macromolecular complex;membrane-bounded organelle;membrane-bounded vesicle;nuclear body;nuclear part;nuclear speck;nucleoplasm;nucleoplasm part…	Spliceosome				+	Cluster 1	18	18	18	42.1	42.1	42.1	25.476	0	182.39	49535000000	226	0.1727	0.751096	0.0905183	0.456237	2.38294	0.0150483	0.77313	5.89543	3.26284	0.0024	0.370565	10.0751	2.13655	0.00210685	Q62093	Q62093	Serine/arginine-rich splicing factor 2	Srsf2
24.8189	24.6504	24.7048	26.0887	26.3461	25.9012	24.7436	24.6958	25.1572	23.7076	24.6247	25.1511	biological regulation;cation homeostasis;chemical homeostasis;establishment of localization;homeostatic process;ion homeostasis;ion transport;iron ion homeostasis;regulation of biological quality;transport	binding;cation binding;ion binding;metal ion binding	cell part;cytoplasmic part;endosomal part;endosome;endosome membrane;integral to membrane;integral to plasma membrane;intracellular membrane-bounded organelle;intracellular organelle;intracellular organelle part;intracellular part;intrinsic to membrane;intrinsic to plasma membrane;membrane;membrane part;membrane-bounded organelle;organelle;organelle membrane;organelle part;plasma membrane;plasma …	Mineral absorption		+		+	Cluster 1	3	3	3	9.7	9.7	9.7	39.292	0	5.088	433900000	9	0.210092	0.694994	0.230261	0.542215	1.66887	0.0351785	1.61757	3.66766	0.344276	0.49288	0.371099	0.831176	2.30454	0.0011144	Q9CWR7;F7AFI0	Q9CWR7	Metalloreductase STEAP1	Steap1
29.7548	29.6359	29.5887	30.2247	30.3523	30.0657	30.0029	30.1948	30.2978	29.7838	29.9607	29.6275	cellular process;establishment of localization;establishment of localization in cell;establishment of protein localization;establishment of protein localization in mitochondrion;establishment of protein localization to organelle;intracellular protein transmembrane transport;intracellular protein transport;intracellular transport;mitochondrial transport;protein import;protein import into mitochond…	active transmembrane transporter activity;adenyl nucleotide binding;adenyl ribonucleotide binding;ATP binding;binding;chaperone binding;macromolecule transmembrane transporter activity;nucleotide binding;P-P-bond-hydrolysis-driven protein transmembrane transporter activity;P-P-bond-hydrolysis-driven transmembrane transporter activity;primary active transmembrane transporter activity;protein bindi…	cell part;cytoplasmic part;intracellular membrane-bounded organelle;intracellular organelle;intracellular organelle lumen;intracellular organelle part;intracellular part;membrane;membrane-bounded organelle;membrane-enclosed lumen;mitochondrial inner membrane;mitochondrial matrix;mitochondrial membrane;mitochondrial part;mitochondrion;organelle;organelle inner membrane;organelle lumen;organelle me…					+	Cluster 1	21	21	21	42.7	42.7	42.7	51.091	0	66.389	13112000000	159	0.533144	0.290012	-0.130882	-1.20971	1.53794	0.0435408	0.423551	3.33473	1.35335	0.0417562	0.374489	2.89532	2.55106	0.00159774	O35857;F7C189	O35857	Mitochondrial import inner membrane translocase subunit TIM44	Timm44
26.5589	26.6189	26.5416	27.3618	27.3912	27.1798	26.9986	27.0714	27.2271	26.8519	26.8032	26.5125	amine biosynthetic process;amine metabolic process;biological regulation;biosynthetic process;carboxylic acid biosynthetic process;carboxylic acid metabolic process;cellular amine metabolic process;cellular amino acid biosynthetic process;cellular amino acid metabolic process;cellular biosynthetic process;cellular chemical homeostasis;cellular homeostasis;cellular ion homeostasis;cellular ketone …	binding;catalytic activity;identical protein binding;oxidoreductase activity;oxidoreductase activity, acting on the CH-NH group of donors;oxidoreductase activity, acting on the CH-NH group of donors, NAD or NADP as acceptor;protein binding;pyrroline-5-carboxylate reductase activity	cell part;cytoplasmic part;intracellular membrane-bounded organelle;intracellular organelle;intracellular part;membrane-bounded organelle;mitochondrion;organelle	Arginine and proline metabolism				+	Cluster 1	6	5	5	28.5	24.9	24.9	32.373	0	16.344	1632600000	20	0.61838	0.233229	-0.149336	-1.3762	2.03478	0.0215539	0.588439	4.71137	1.39805	0.0383361	0.37656	2.99879	3.50504	0.000586139	Q3UTR5;Q922W5;A2ABZ2;A2ABZ3	Q3UTR5;Q922W5;A2ABZ2;A2ABZ3	Pyrroline-5-carboxylate reductase;Pyrroline-5-carboxylate reductase 1, mitochondrial	Pycr1
33.3842	33.298	33.3502	33.5948	33.6783	33.6942	33.5877	33.7018	33.9479	33.4877	33.3884	33.2125	acetyl-CoA catabolic process;acetyl-CoA metabolic process;carbohydrate metabolic process;catabolic process;cellular carbohydrate metabolic process;cellular catabolic process;cellular metabolic process;cellular process;coenzyme catabolic process;coenzyme metabolic process;cofactor catabolic process;cofactor metabolic process;metabolic process;primary metabolic process;tricarboxylic acid cycle	catalytic activity;citrate (Si)-synthase activity;transferase activity;transferase activity, transferring acyl groups;transferase activity, transferring acyl groups, acyl groups converted into alkyl on transfer	cell part;cytoplasmic part;extracellular membrane-bounded organelle;extracellular organelle;extracellular region part;extracellular vesicular exosome;intracellular membrane-bounded organelle;intracellular organelle;intracellular organelle lumen;intracellular organelle part;intracellular part;membrane-bounded organelle;membrane-bounded vesicle;membrane-enclosed lumen;mitochondrial matrix;mitochond…	Citrate cycle (TCA cycle);Glyoxylate and dicarboxylate metabolism				+	Cluster 1	25	25	25	55.4	55.4	55.4	51.736	0	323.31	175050000000	600	0.0783387	0.886332	-0.0187378	-0.222325	1.56367	0.0421832	0.292863	3.39868	1.34319	0.0422755	0.382923	2.87207	2.1578	0.00397953	Q9CZU6;Q80X68	Q9CZU6	Citrate synthase, mitochondrial	Cs
26.3173	26.4201	26.2896	26.9118	26.8561	26.9083	26.5275	26.9017	27.0535	26.5464	26.5521	26.2267	acyl-CoA metabolic process;carboxylic acid metabolic process;cellular ketone metabolic process;cellular lipid metabolic process;cellular metabolic process;cellular process;coenzyme metabolic process;cofactor metabolic process;fatty acid metabolic process;lipid metabolic process;long-chain fatty acid metabolic process;metabolic process;monocarboxylic acid metabolic process;organic acid metabolic p…	acyl-CoA hydrolase activity;acyl-CoA thioesterase activity;binding;carboxylic ester hydrolase activity;catalytic activity;CoA hydrolase activity;hydrolase activity;hydrolase activity, acting on ester bonds;palmitoyl-CoA hydrolase activity;protein binding;receptor binding;thiolester hydrolase activity	cell part;cytoplasm;cytoplasmic part;extracellular membrane-bounded organelle;extracellular organelle;extracellular region part;extracellular vesicular exosome;intracellular membrane-bounded organelle;intracellular organelle;intracellular organelle lumen;intracellular organelle part;intracellular part;membrane-bounded organelle;membrane-bounded vesicle;membrane-enclosed lumen;mitochondrial matrix…	Biosynthesis of unsaturated fatty acids				+	Cluster 1	8	8	6	28.7	28.7	24.5	49.656	0	41.572	1381000000	31	0.361763	0.465937	-0.0993996	-0.867222	1.839	0.0278879	0.45034	4.13053	0.951862	0.0978243	0.385853	2.03385	2.05745	0.00309165	Q9QYR9;O55137	Q9QYR9;O55137	Acyl-coenzyme A thioesterase 2, mitochondrial;Acyl-coenzyme A thioesterase 1	Acot2;Acot1
27.0599	27.3743	27.3306	27.8827	27.989	27.8081	27.3626	27.5332	27.8497	27.1598	27.1347	27.2911	biosynthetic process;cellular biosynthetic process;cellular macromolecule biosynthetic process;cellular macromolecule metabolic process;cellular metabolic process;cellular process;cellular protein metabolic process;macromolecule biosynthetic process;macromolecule metabolic process;metabolic process;primary metabolic process;protein metabolic process;translation	structural constituent of ribosome;structural molecule activity	cell part;cytoplasmic part;intracellular membrane-bounded organelle;intracellular organelle;intracellular organelle part;intracellular part;large ribosomal subunit;macromolecular complex;membrane-bounded organelle;mitochondrial large ribosomal subunit;mitochondrial part;mitochondrion;organellar large ribosomal subunit;organelle;organelle part;ribonucleoprotein complex					+	Cluster 1	7	7	7	29.9	29.9	29.9	33.099	0	33.673	2375100000	26	0.211321	0.693361	0.0597394	0.544991	3.21102	0.00497462	0.698102	9.76914	1.20568	0.0561107	0.386659	2.56548	2.59008	0.00133663	B1B1D8;Q9D773;B1B1D7	B1B1D8;Q9D773;B1B1D7	39S ribosomal protein L2, mitochondrial	Mrpl2
25.2513	25.4871	25.2021	26.3726	26.671	25.7635	25.2747	24.9392	25.6201	25.0172	24.45	25.1733	anatomical structure development;anatomical structure formation involved in morphogenesis;atrial septum development;axon guidance;biological regulation;biosynthetic process;calcium ion homeostasis;calcium-mediated signaling;cardiac muscle contraction;cardiac septum development;cation homeostasis;cation transport;cell cycle cytokinesis;cell cycle process;cell development;cell junction assembly;cel…	ATPase binding;binding;binding, bridging;channel regulator activity;cytoskeletal adaptor activity;cytoskeletal protein binding;enzyme binding;ion channel binding;potassium channel regulator activity;protein binding;protein binding, bridging;spectrin binding;structural constituent of cytoskeleton;structural molecule activity	A band;apical plasma membrane;axolemma;axon;axon part;basolateral plasma membrane;cell cortex part;cell junction;cell part;cell projection;cell projection membrane;cell projection part;cell-cell contact zone;cell-cell junction;contractile fiber part;cortical cytoskeleton;costamere;cytoplasm;cytoplasmic part;cytoskeleton;endoplasmic reticulum;initial segment;integral to membrane;integral to plasma…			+		+	Cluster 1	9	8	6	2.5	2.3	1.7	426.26	0	10.689	517210000	11	NaN	1	0	NaN	1.79814	0.0291965	1.3889	4.016	0.604493	0.233468	0.397797	1.34914	2.12438	0.0015344	Q8C8R3;Q8C8R3-2;Q8C8R3-4;S4R2F3;Q8C8R3-5;S4R2T7;S4R1J9;Q8C8R3-3;S4R1B7;S4R1M4;S4R229;W4VSQ0;Q3UVY0;S4R1I1;S4R2D6;D6RJ51;G3UY11;G5E8J2;B7ZW98;E9QNT8;G8JL84;D3YTV8;D3Z5M4;Q0VGY9;A0A0R4J1N7;Q8C8R3-8;Q8C8R3-7;Q8C8R3-6;Q02357-5;Q02357-2;Q02357;Q02357-3;Q02357-4;Q02357-6	Q8C8R3;Q8C8R3-2;Q8C8R3-4;S4R2F3;Q8C8R3-5;S4R2T7;S4R1J9;Q8C8R3-3	Ankyrin-2	Ank2
26.1867	26.1385	26.0989	26.6714	26.5797	26.6614	26.4776	26.4552	26.443	25.7698	26.3102	26.101								+	Cluster 1	6	6	6	55.6	55.6	55.6	18.706	0	52.937	1046600000	29	0.195283	0.717524	0.0810293	0.508527	1.64606	0.03574	0.577188	3.60828	1.1877	0.0584796	0.398252	2.52646	2.49724	0.00171335	Q9CYZ6;D3YZ60	Q9CYZ6;D3YZ60	Uncharacterized protein C19orf60 homolog	2810428I15Rik
25.5513	25.1069	25.4971	25.9836	25.94	26.3424	26.1208	25.9831	26.2443	26.0013	25.7157	25.4156	B cell activation;B cell differentiation;biological regulation;cell activation;cell differentiation;cellular component organization;cellular component organization or biogenesis;cellular developmental process;cellular membrane organization;cellular process;developmental process;establishment of localization;immature B cell differentiation;immune system process;leukocyte activation;leukocyte diffe…	adenyl nucleotide binding;adenyl ribonucleotide binding;ATP binding;ATPase activity;ATPase activity, coupled;ATPase activity, coupled to movement of substances;binding;catalytic activity;cation binding;hydrolase activity;hydrolase activity, acting on acid anhydrides;hydrolase activity, acting on acid anhydrides, in phosphorus-containing anhydrides;ion binding;lipid transporter activity;magnesium …	cell part;cytoplasmic part;endoplasmic reticulum;endoplasmic reticulum membrane;endoplasmic reticulum part;endosome;integral to membrane;intracellular membrane-bounded organelle;intracellular organelle;intracellular organelle part;intracellular part;intrinsic to membrane;lysosomal membrane;membrane;membrane part;membrane-bounded organelle;organelle;organelle membrane;organelle part;plasma membran…					+	Cluster 1	4	4	4	4.6	4.6	4.6	127.81	0	11.135	735660000	22	0.673735	0.201266	-0.325766	-1.48402	0.82683	0.171575	0.377796	1.78396	1.02747	0.0827334	0.405181	2.1883	1.8758	0.00326414	E9QKK8;F6Q8D3;Q9QZW0-2;Q9QZW0	E9QKK8;F6Q8D3;Q9QZW0-2;Q9QZW0	Phospholipid-transporting ATPase;Phospholipid-transporting ATPase 11C	Atp11c
32.5719	32.6324	32.642	33.2462	33.0722	33.4131	32.9701	33.0574	33.2089	32.835	32.5131	32.661	biosynthetic process;cellular biosynthetic process;cellular macromolecule biosynthetic process;cellular macromolecule metabolic process;cellular metabolic process;cellular process;cellular protein metabolic process;macromolecule biosynthetic process;macromolecule metabolic process;metabolic process;primary metabolic process;protein metabolic process;translation	structural constituent of ribosome;structural molecule activity	cell part;cytoplasmic part;cytosolic large ribosomal subunit;intracellular non-membrane-bounded organelle;intracellular organelle;intracellular organelle part;intracellular part;large ribosomal subunit;macromolecular complex;membrane;non-membrane-bounded organelle;organelle;organelle part;ribonucleoprotein complex;ribosome	Ribosome				+	Cluster 1	18	18	18	51.1	51.1	51.1	20.732	0	63.124	105080000000	345	0.221466	0.676216	-0.0542564	-0.567792	1.87732	0.0261917	0.57413	4.23994	1.61102	0.0248446	0.409075	3.51821	3.01541	0.00091716	P62717;F6YJW4	P62717	60S ribosomal protein L18a	Rpl18a
28.1811	27.8072	27.9771	28.3265	28.6949	28.4961	28.7231	28.5181	28.5347	28.1883	28.1929	28.0734	autophagy;catabolic process;cellular catabolic process;cellular metabolic process;cellular process;metabolic process;mitochondrion degradation		cell part;cytoplasmic part;integral to membrane;integral to mitochondrial membrane;integral to mitochondrial outer membrane;integral to organelle membrane;intracellular membrane-bounded organelle;intracellular organelle;intracellular organelle part;intracellular part;intrinsic to membrane;intrinsic to mitochondrial outer membrane;intrinsic to organelle membrane;membrane part;membrane-bounded orga…					+	Cluster 1	5	5	5	49.7	49.7	49.7	16.564	0	83.426	4186300000	44	0.640121	0.220575	-0.163064	-1.41855	1.45095	0.0508169	0.354299	3.12359	2.34604	0.00812094	0.440446	5.75968	2.5309	0.00157403	Q9D6K8;Q9D9Q3	Q9D6K8	FUN14 domain-containing protein 2	Fundc2
27.2473	27.1269	27.1093	28.0629	27.8731	28.1308	27.7104	27.8394	27.7173	27.3403	27.4919	27.0534	biosynthetic process;cellular biosynthetic process;cellular macromolecule biosynthetic process;cellular macromolecule metabolic process;cellular metabolic process;cellular process;cellular protein metabolic process;macromolecule biosynthetic process;macromolecule metabolic process;metabolic process;primary metabolic process;protein metabolic process;translation	binding;nucleic acid binding;RNA binding;structural constituent of ribosome;structural molecule activity	cell part;cytoplasmic part;cytosolic small ribosomal subunit;intracellular membrane-bounded organelle;intracellular organelle;intracellular organelle part;intracellular part;macromolecular complex;membrane-bounded organelle;mitochondrial part;mitochondrial small ribosomal subunit;mitochondrion;organellar small ribosomal subunit;organelle;organelle part;ribonucleoprotein complex;small ribosomal su…					+	Cluster 1	8	8	8	41.7	41.7	41.7	28.062	0	9.2012	2530500000	24	0.421218	0.393768	-0.134043	-0.987907	2.07883	0.0214021	0.727086	4.84988	1.56644	0.0277399	0.460525	3.4056	3.66355	0.000547619	Q80X85	Q80X85	28S ribosomal protein S7, mitochondrial	Mrps7
29.412	29.6603	29.35	29.9355	29.6099	30.2185	30.1176	29.9215	30.3471	29.6714	29.6328	29.6565	metabolic process;oxidation-reduction process	binding;cation binding;enzyme activator activity;enzyme regulator activity;heme binding;ion binding;iron ion binding;metal ion binding;tetrapyrrole binding;transition metal ion binding	cell part;cytoplasmic part;integral to membrane;intracellular membrane-bounded organelle;intracellular organelle;intracellular organelle part;intracellular part;intrinsic to membrane;membrane;membrane part;membrane-bounded organelle;mitochondrial inner membrane;mitochondrial membrane;mitochondrial outer membrane;mitochondrial part;mitochondrion;organelle;organelle inner membrane;organelle membran…					+	Cluster 1	7	7	7	63	63	63	16.318	0	136.36	11986000000	64	0.875112	0.12439	-0.179443	-1.87976	0.69213	0.227819	0.267759	1.51987	1.73669	0.0204796	0.475181	3.84785	1.72799	0.0051878	Q9CQX2	Q9CQX2	Cytochrome b5 type B	Cyb5b
26.2277	26.9238	26.7336	27.5452	27.3825	27.1533	27.4885	27.2214	27.1872	26.6891	26.9753	26.797	biological regulation;biosynthetic process;cellular biosynthetic process;cellular component assembly;cellular component assembly at cellular level;cellular component organization;cellular component organization at cellular level;cellular component organization or biogenesis;cellular component organization or biogenesis at cellular level;cellular macromolecular complex assembly;cellular macromolec…	binding;chromatin binding;histone acetyl-lysine binding;histone binding;protein binding	cell part;cytoplasm;intracellular membrane-bounded organelle;intracellular organelle;intracellular part;membrane-bounded organelle;nucleus;organelle					+	Cluster 1	12	11	10	20.9	19.2	18	88.066	0	26.588	1768700000	37	0.357374	0.471789	-0.192115	-0.858201	1.72938	0.031488	0.539844	3.82815	1.7111	0.0212902	0.478533	3.7792	1.92621	0.00288287	Q7JJ13;Q7JJ13-2;I7HPW1;U3KLT0;G3UZR9;Q3TH63	Q7JJ13;Q7JJ13-2;I7HPW1;U3KLT0	Bromodomain-containing protein 2	Brd2
25.1781	25.3848	25.0049	26.3266	26.8001	26.5866	25.4097	25.9661	26.0388	24.8513	25.493	25.6135		catalytic activity;methyltransferase activity;O-methyltransferase activity;transferase activity;transferase activity, transferring one-carbon groups	cell part;cytoplasmic part;integral to membrane;intracellular membrane-bounded organelle;intracellular organelle;intracellular part;intrinsic to membrane;membrane part;membrane-bounded organelle;mitochondrion;organelle			+		+	Cluster 1	6	6	1	38.2	38.2	6.1	28.96	0	17.971	717110000	16	0.190931	0.723527	-0.13001	-0.49854	1.99226	0.0221607	1.25184	4.58048	0.718818	0.173253	0.485604	1.57194	2.65012	0.000794851	Q8BIG7	Q8BIG7	Catechol O-methyltransferase domain-containing protein 1	Comtd1
30.0932	29.9488	30.0149	30.507	30.5554	31.0389	30.3303	30.2466	30.255	29.8241	29.9204	29.5899	biological regulation;cellular process;cellular response to stimulus;positive regulation of biological process;positive regulation of biosynthetic process;positive regulation of cellular biosynthetic process;positive regulation of cellular metabolic process;positive regulation of cellular process;positive regulation of gene expression;positive regulation of macromolecule biosynthetic process;posi…	binding;DNA binding;nucleic acid binding;protein binding transcription factor activity;single-stranded DNA binding;structure-specific DNA binding;transcription coactivator activity;transcription cofactor activity;transcription factor binding transcription factor activity	cell part;extracellular membrane-bounded organelle;extracellular organelle;extracellular region part;extracellular vesicular exosome;intracellular membrane-bounded organelle;intracellular non-membrane-bounded organelle;intracellular organelle;intracellular organelle part;intracellular part;macromolecular complex;membrane-bounded organelle;membrane-bounded vesicle;non-membrane-bounded organelle;nu…					+	Cluster 1	8	8	8	58.3	58.3	58.3	14.427	0	43.466	15626000000	90	1.06131	0.0833691	0.240817	2.2584	2.03201	0.0215134	0.922253	4.70274	2.09745	0.0101904	0.499139	4.90936	2.94265	0.00078374	P11031	P11031	Activated RNA polymerase II transcriptional coactivator p15	Sub1
31.2778	31.013	31.0262	32.2095	32.3158	31.99	31.9019	32.0207	32.0532	31.4763	31.5388	31.4497	acetyl-CoA catabolic process;acetyl-CoA metabolic process;catabolic process;cellular catabolic process;cellular metabolic process;cellular process;coenzyme catabolic process;coenzyme metabolic process;cofactor catabolic process;cofactor metabolic process;metabolic process;tricarboxylic acid cycle	binding;catalytic activity;cation binding;coenzyme binding;cofactor binding;ion binding;isocitrate dehydrogenase (NAD+) activity;isocitrate dehydrogenase activity;magnesium ion binding;metal ion binding;NAD binding;nucleotide binding;oxidoreductase activity;oxidoreductase activity, acting on CH-OH group of donors;oxidoreductase activity, acting on the CH-OH group of donors, NAD or NADP as acceptor	cell part;cytoplasmic part;intracellular membrane-bounded organelle;intracellular organelle;intracellular part;membrane-bounded organelle;mitochondrion;myelin sheath;nucleus;organelle	Citrate cycle (TCA cycle)				+	Cluster 1	17	17	17	39.6	39.6	39.6	39.638	0	184.8	48728000000	257	1.87942	0.0187436	-0.382605	-4.24599	2.62865	0.01221	0.683489	6.86997	3.16437	0.00288822	0.503677	9.50119	4.7466	0.000409756	Q9D6R2;Q9D6R2-2	Q9D6R2;Q9D6R2-2	Isocitrate dehydrogenase [NAD] subunit alpha, mitochondrial	Idh3a
25.6304	25.4669	25.4239	25.5317	25.5169	26.0107	25.8786	25.7675	25.9124	25.2531	25.3291	25.4645			cell part;cytoplasmic part;integral to membrane;intracellular membrane-bounded organelle;intracellular organelle;intracellular organelle part;intracellular part;intrinsic to membrane;membrane part;membrane-bounded organelle;mitochondrion;nuclear part;nucleoplasm;organelle;organelle part					+	Cluster 1	4	4	4	15.2	15.2	15.2	41.761	0	18.207	635000000	10	0.831552	0.137334	0.15819	1.7933	0.90749	0.146211	0.337549	1.94447	2.57601	0.00637037	0.50394	6.65035	1.5777	0.0098984	Q3URS9-2;Q3URS9	Q3URS9-2;Q3URS9	Coiled-coil domain-containing protein 51	Ccdc51
26.2319	26.3736	26.4959	26.4316	26.7406	27.1012	26.7469	26.7406	26.7851	26.3757	26.0366	26.3287	anatomical structure development;biological regulation;cell differentiation;cellular developmental process;cellular process;developmental process;nervous system development;regulation of biological process;regulation of cellular process;regulation of G-protein coupled receptor protein signaling pathway;regulation of response to stimulus;regulation of signal transduction;regulation of signaling;sy…	enzyme regulator activity;GDP-dissociation inhibitor activity;GTPase regulator activity;nucleoside-triphosphatase regulator activity;small GTPase regulator activity	cell part;cytoplasmic part;cytosol;endoplasmic reticulum membrane;endoplasmic reticulum part;Golgi apparatus;Golgi apparatus part;Golgi membrane;intracellular membrane-bounded organelle;intracellular organelle;intracellular organelle part;intracellular part;membrane;membrane part;membrane-bounded organelle;nuclear part;nucleoplasm;organelle;organelle membrane;organelle part;plasma membrane					+	Cluster 1	9	9	9	14.8	14.8	14.8	71.926	0	18.081	1272500000	16	0.387232	0.432744	0.120123	0.919244	1.08829	0.101239	0.510786	2.31477	2.054	0.0113495	0.510509	4.77144	1.54113	0.00841615	Q6IR34-3;Q6IR34;Q6IR34-5;Q6IR34-2;F6SX81;Q6IR34-4;A2AIV4;A2AIV3	Q6IR34-3;Q6IR34;Q6IR34-5;Q6IR34-2;F6SX81;Q6IR34-4	G-protein-signaling modulator 1	Gpsm1
29.73	29.6143	29.7155	30.2019	30.1394	29.9129	30.2511	30.1663	30.2765	29.6734	29.8383	29.6169	biological regulation;cation homeostasis;cation transport;cell differentiation;cellular developmental process;cellular process;chemical homeostasis;developmental process;erythrocyte differentiation;establishment of localization;homeostatic process;ion homeostasis;ion transport;iron ion homeostasis;iron ion transport;metal ion transport;myeloid cell differentiation;regulation of biological quality…	ion transmembrane transporter activity;substrate-specific transmembrane transporter activity;substrate-specific transporter activity;transmembrane transporter activity;transporter activity	cell part;cytoplasmic part;integral to membrane;intracellular membrane-bounded organelle;intracellular organelle;intracellular organelle part;intracellular part;intrinsic to membrane;membrane;membrane part;membrane-bounded organelle;mitochondrial inner membrane;mitochondrial membrane;mitochondrial part;mitochondrion;organelle;organelle inner membrane;organelle membrane;organelle part					+	Cluster 1	13	13	13	57.8	57.8	57.8	35.649	0	138.32	13050000000	151	0.109525	0.838293	-0.022934	-0.302856	1.56736	0.0417947	0.375191	3.40791	2.66403	0.00537054	0.521781	7.02109	3.37719	0.000746097	Q99JR1	Q99JR1	Sideroflexin-1	Sfxn1
27.4384	27.3473	27.5157	28.1125	27.9966	28.0448	27.7365	27.7288	28.1333	27.3902	27.4544	27.1822	cellular metabolic process;cellular process;dephosphorylation;metabolic process;phosphate-containing compound metabolic process;phosphorus metabolic process	binding;catalytic activity;cation binding;hydrolase activity;hydrolase activity, acting on acid anhydrides;hydrolase activity, acting on acid anhydrides, in phosphorus-containing anhydrides;hydrolase activity, acting on ester bonds;inorganic diphosphatase activity;ion binding;magnesium ion binding;metal ion binding;phosphatase activity;phosphoprotein phosphatase activity;phosphoric ester hydrolas…	cell part;cytoplasmic part;extracellular membrane-bounded organelle;extracellular organelle;extracellular region part;extracellular vesicular exosome;intracellular membrane-bounded organelle;intracellular organelle;intracellular part;membrane-bounded organelle;membrane-bounded vesicle;mitochondrion;organelle;vesicle	Oxidative phosphorylation				+	Cluster 1	10	10	10	38.5	38.5	38.5	38.114	0	43.04	2756700000	65	0.406688	0.409906	0.091526	0.958647	2.87594	0.00941333	0.709016	7.98933	1.54067	0.0297931	0.523905	3.34149	3.05889	0.000799361	Q91VM9;D3Z636;Q91VM9-2;G8JL76	Q91VM9;D3Z636;Q91VM9-2;G8JL76	Inorganic pyrophosphatase 2, mitochondrial	Ppa2
26.9281	26.3172	26.8288	27.5042	28.089	27.1615	27.1157	27.5079	27.3515	26.532	26.8324	27.0071	biosynthetic process;cellular biosynthetic process;cellular macromolecule biosynthetic process;cellular macromolecule metabolic process;cellular metabolic process;cellular process;cellular protein metabolic process;macromolecule biosynthetic process;macromolecule metabolic process;metabolic process;primary metabolic process;protein metabolic process;translation	structural constituent of ribosome;structural molecule activity	cell junction;cell part;cytoplasmic part;intracellular membrane-bounded organelle;intracellular non-membrane-bounded organelle;intracellular organelle;intracellular organelle part;intracellular part;macromolecular complex;membrane-bounded organelle;mitochondrion;non-membrane-bounded organelle;nuclear part;nucleoplasm;organelle;organelle part;ribonucleoprotein complex;ribosome					+	Cluster 1	3	3	3	11.8	11.8	11.8	28.702	0	13.437	1895200000	28	0.158401	0.77017	-0.0991446	-0.4225	1.2266	0.076774	0.794416	2.61116	1.3885	0.0389582	0.534527	2.97654	1.55156	0.00522067	Q99N84;G3UYQ9;G3UYX8;G3UX79;Q99N84-2	Q99N84;G3UYQ9;G3UYX8;G3UX79	28S ribosomal protein S18b, mitochondrial	Mrps18b
29.8476	29.9134	29.8716	30.9782	30.733	30.9072	30.693	30.759	30.824	30.1926	30.2305	30.2335	biological regulation;biosynthetic process;cellular biosynthetic process;cellular component organization;cellular component organization at cellular level;cellular component organization or biogenesis;cellular component organization or biogenesis at cellular level;cellular macromolecule biosynthetic process;cellular macromolecule metabolic process;cellular metabolic process;cellular nitrogen comp…	structural constituent of ribosome;structural molecule activity	cell part;cytoplasmic part;intracellular membrane-bounded organelle;intracellular non-membrane-bounded organelle;intracellular organelle;intracellular organelle part;intracellular part;large ribosomal subunit;macromolecular complex;membrane-bounded organelle;mitochondrial large ribosomal subunit;mitochondrial part;mitochondrial ribosome;mitochondrion;non-membrane-bounded organelle;organellar larg…					+	Cluster 1	8	8	8	55.7	55.7	55.7	21.708	0	71.574	18773000000	101	3.89814	0.00342308	-0.341331	-14.6463	3.04285	0.00811618	0.653925	8.83481	3.75611	0.000671329	0.539743	13.4779	6.26056	0.000533333	Q9DB15	Q9DB15	39S ribosomal protein L12, mitochondrial	Mrpl12
27.4141	27.4361	27.4041	28.0584	28.0169	27.9365	28.1564	28.1692	28.2567	27.6851	27.9226	27.3522	biological regulation;biosynthetic process;body fluid secretion;cellular aromatic compound metabolic process;cellular biosynthetic process;cellular metabolic process;cellular nitrogen compound biosynthetic process;cellular nitrogen compound metabolic process;cellular process;'de novo' pyrimidine base biosynthetic process;'de novo' UMP biosynthetic process;establishment of localization;female preg…	binding;catalytic activity;coenzyme binding;cofactor binding;dihydroorotate dehydrogenase activity;drug binding;FMN binding;nucleotide binding;oxidoreductase activity;oxidoreductase activity, acting on the CH-CH group of donors;oxidoreductase activity, acting on the CH-CH group of donors, quinone or related compound as acceptor;quinone binding;ubiquinone binding	cell body;cell part;cytoplasmic part;integral to membrane;intracellular membrane-bounded organelle;intracellular organelle;intracellular organelle part;intracellular part;intrinsic to membrane;intrinsic to mitochondrial inner membrane;intrinsic to organelle membrane;membrane part;membrane-bounded organelle;mitochondrial membrane part;mitochondrial part;mitochondrion;neuronal cell body;nuclear par…	Pyrimidine metabolism				+	Cluster 1	13	13	13	56.7	56.7	56.7	42.699	0	94.408	2996400000	63	0.64058	0.220342	-0.235188	-1.41944	0.970507	0.128489	0.350632	2.07167	1.48755	0.0320304	0.540812	3.2115	3.04144	0.000794872	O35435;E9Q1V3;D3YZY5;F6TCT7;F6ZQJ5	O35435;E9Q1V3	Dihydroorotate dehydrogenase (quinone), mitochondrial	Dhodh
28.8787	28.6844	28.7349	29.3808	29.3222	29.3249	29.3712	29.2808	29.1807	28.958	28.6713	28.5248	biological regulation;cellular macromolecule metabolic process;cellular metabolic process;cellular nitrogen compound metabolic process;cellular process;macromolecule metabolic process;metabolic process;mRNA metabolic process;mRNA processing;nitrogen compound metabolic process;nucleic acid metabolic process;nucleobase-containing compound metabolic process;primary metabolic process;regulation of al…	binding;cation binding;ion binding;metal ion binding	cell part;cytoplasm;intracellular membrane-bounded organelle;intracellular organelle;intracellular part;membrane-bounded organelle;nucleus;organelle					+	Cluster 1	9	9	3	26	26	13.7	40.156	0	34.466	6911200000	79	0.125543	0.815768	0.047973	0.342869	2.0804	0.0214851	0.624606	4.85488	1.80555	0.0178814	0.559539	4.03662	3.2647	0.000648649	Q8C181;Q8C181-4;Q8C181-3	Q8C181;Q8C181-4;Q8C181-3	Muscleblind-like protein 2	Mbnl2
26.6713	26.5826	26.7188	26.985	27.0858	26.9283	26.8642	27.3033	27.2354	26.5303	26.3957	26.791	biological regulation;cellular component assembly;cellular component assembly at cellular level;cellular component organization;cellular component organization at cellular level;cellular component organization or biogenesis;cellular component organization or biogenesis at cellular level;cellular macromolecular complex assembly;cellular macromolecular complex subunit organization;cellular process;…	binding;nucleic acid binding;RNA binding	cell part;cytoplasm;cytoplasmic part;intracellular non-membrane-bounded organelle;intracellular organelle;intracellular organelle part;intracellular part;macromolecular complex;membrane;non-membrane-bounded organelle;nuclear membrane;nuclear part;organelle;organelle membrane;organelle part;perinuclear region of cytoplasm;ribonucleoprotein complex;RNA granule;stress granule					+	Cluster 1	9	6	6	9.1	6.3	6.3	105.64	0	14.227	1511800000	11	0.279347	0.58837	0.0852197	0.6945	1.57343	0.0417103	0.42734	3.42313	1.45662	0.0346383	0.561959	3.13711	2.07873	0.00305936	Q3TQ29;Q3UR91;Q80U58-2;Q80U58;Q80U58-3;F6YD01;E9Q765;E9Q4Q6;E9PW51	Q3TQ29;Q3UR91;Q80U58-2;Q80U58;Q80U58-3	Pumilio homolog 2	Pum2
23.7588	23.684	24.1989	25.3788	24.9628	24.6302	24.9904	24.6056	24.6292	24.0676	24.2854	24.1254	cellular component maintenance;cellular component organization;cellular component organization at cellular level;cellular component organization or biogenesis;cellular component organization or biogenesis at cellular level;cellular process;cytoskeleton organization;microtubule cytoskeleton organization;microtubule-based process;multicellular organismal process;neurological system process;organell…	binding;cytoskeletal protein binding;microtubule binding;protein binding;tubulin binding	cell part;cell projection;cilium;cytoplasmic part;cytoskeletal part;cytosol;intracellular organelle part;intracellular part;macromolecular complex;microtubule;nonmotile primary cilium;organelle part;photoreceptor outer segment;primary cilium;protein complex					+	Cluster 1	5	4	4	2.1	1.8	1.8	325.88	0	8.0695	190260000	9	NaN	1	0	NaN	NaN	1	0	NaN	1.84371	0.0167954	0.582289	4.14386	2.52574	0.00100703	A2ARP8;Q9QYR6;Q9QYR6-2	A2ARP8;Q9QYR6;Q9QYR6-2	Microtubule-associated protein 1A;MAP1A heavy chain;MAP1 light chain LC2	Map1a
26.3241	26.183	26.538	28.3125	28.5928	27.8353	27.9901	28.2597	26.6034	26.8559	27.3204	26.9265	alcohol metabolic process;biological regulation;cell differentiation;cellular component assembly;cellular component organization;cellular component organization or biogenesis;cellular developmental process;cellular lipid metabolic process;cellular metabolic process;cellular process;chemical homeostasis;cholesterol efflux;cholesterol esterification;cholesterol homeostasis;cholesterol metabolic pro…	binding;carboxylic acid binding;catalytic activity;cholesterol binding;cholesterol O-acyltransferase activity;coenzyme binding;cofactor binding;fatty acid binding;fatty-acyl-CoA binding;lipid binding;monocarboxylic acid binding;O-acyltransferase activity;steroid binding;sterol binding;sterol O-acyltransferase activity;transferase activity;transferase activity, transferring acyl groups;transferase…	cell part;cytoplasmic part;endoplasmic reticulum;endoplasmic reticulum membrane;endoplasmic reticulum part;integral to membrane;intracellular membrane-bounded organelle;intracellular organelle;intracellular organelle part;intracellular part;intrinsic to membrane;membrane;membrane part;membrane-bounded organelle;organelle;organelle membrane;organelle part	Steroid biosynthesis		+		+	Cluster 1	5	5	5	7	7	7	63.798	0	19.325	2391900000	35	1.74229	0.0242355	-0.685914	-3.86297	1.99565	0.0219251	1.21263	4.59082	0.474732	0.338759	0.583494	1.09462	2.0105	0.00157583	Q61263;A0A087WNN8;A0A087WSJ5	Q61263;A0A087WNN8;A0A087WSJ5	Sterol O-acyltransferase 1	Soat1
31.6385	31.4104	31.0565	32.0101	32.1955	32.1559	31.8511	31.9066	32.1999	31.493	31.5195	31.1619	adipose tissue development;anatomical structure development;biological regulation;brain development;catabolic process;cellular catabolic process;cellular ketone body metabolic process;cellular ketone metabolic process;cellular metabolic process;cellular process;developmental process;heart development;ketone body catabolic process;ketone catabolic process;metabolic process;organ development;positi…	3-oxoacid CoA-transferase activity;catalytic activity;CoA-transferase activity;transferase activity;transferase activity, transferring sulfur-containing groups	cell part;cytoplasmic part;intracellular membrane-bounded organelle;intracellular organelle;intracellular organelle lumen;intracellular organelle part;intracellular part;membrane-bounded organelle;membrane-enclosed lumen;mitochondrial matrix;mitochondrial part;mitochondrion;organelle;organelle lumen;organelle part	Butanoate metabolism;Synthesis and degradation of ketone bodies;Valine, leucine and isoleucine degradation				+	Cluster 1	24	24	24	55.6	55.6	55.6	55.988	0	323.31	48052000000	359	0.0381673	0.944577	-0.0230255	-0.112472	2.32684	0.0156149	0.729031	5.69008	1.70497	0.0214874	0.594342	3.76289	2.46685	0.00128563	Q9D0K2;Q3UJQ9	Q9D0K2;Q3UJQ9	Succinyl-CoA:3-ketoacid coenzyme A transferase 1, mitochondrial;Succinyl-CoA:3-ketoacid-coenzyme A transferase	Oxct1
32.1733	32.2479	32.3035	32.7654	32.6578	32.7527	32.528	32.3848	32.8539	32.0359	32.1725	31.7591	biosynthetic process;cell differentiation;cellular biosynthetic process;cellular component assembly;cellular component assembly at cellular level;cellular component biogenesis;cellular component biogenesis at cellular level;cellular component organization;cellular component organization at cellular level;cellular component organization or biogenesis;cellular component organization or biogenesis a…	structural constituent of ribosome;structural molecule activity	adherens junction;anchoring junction;cell junction;cell part;cell-substrate adherens junction;cell-substrate junction;cytoplasm;cytosolic small ribosomal subunit;focal adhesion;intracellular organelle part;intracellular part;macromolecular complex;membrane;organelle part;ribonucleoprotein complex;small ribosomal subunit	Ribosome				+	Cluster 1	8	8	8	74.5	74.5	74.5	17.04	0	189.81	91255000000	298	0.926572	0.110757	0.252399	1.98281	2.36571	0.0154407	0.736132	5.83173	1.50351	0.031654	0.599737	3.25026	2.62562	0.00122663	P62843;D3YTQ9	P62843;D3YTQ9	40S ribosomal protein S15	Rps15
28.3403	28.23	28.004	28.7069	28.7099	28.7324	28.9107	28.8462	28.9832	28.4166	28.3111	28.1496		binding;carboxypeptidase activity;catalytic activity;cation binding;exopeptidase activity;hydrolase activity;ion binding;metal ion binding;metallocarboxypeptidase activity;metalloexopeptidase activity;metallopeptidase activity;peptidase activity;peptidase activity, acting on L-amino acid peptides;serine hydrolase activity;serine-type carboxypeptidase activity;serine-type exopeptidase activity;ser…	cell part;extracellular membrane-bounded organelle;extracellular organelle;extracellular region part;extracellular vesicular exosome;integral to membrane;intrinsic to membrane;membrane;membrane part;membrane-bounded organelle;membrane-bounded vesicle;organelle;vesicle					+	Cluster 1	21	21	21	20.2	20.2	20.2	152.4	0	64.428	4951800000	88	0.33047	0.508217	-0.100961	-0.802511	2.25373	0.0164521	0.423962	5.43122	2.68799	0.0048832	0.620947	7.12508	3.80687	0.000555556	O89001	O89001	Carboxypeptidase D	Cpd
31.2841	31.2351	31.0667	31.8151	31.8055	31.7456	31.6267	31.6214	31.9578	31.0626	31.203	31.0711	adipose tissue development;anatomical structure development;brain development;cellular component assembly;cellular component organization;cellular component organization or biogenesis;developmental process;liver development;macromolecular complex assembly;macromolecular complex subunit organization;metanephric proximal convoluted tubule development;organ development;protein complex assembly;prote…	acetyl-CoA C-acetyltransferase activity;acetyl-CoA C-acyltransferase activity;acetyltransferase activity;binding;C-acetyltransferase activity;C-acyltransferase activity;catalytic activity;cation binding;coenzyme binding;cofactor binding;ion binding;metal ion binding;transferase activity;transferase activity, transferring acyl groups;transferase activity, transferring acyl groups other than amino-…	cell part;cytoplasmic part;extracellular membrane-bounded organelle;extracellular organelle;extracellular region part;extracellular vesicular exosome;intracellular membrane-bounded organelle;intracellular organelle;intracellular organelle lumen;intracellular organelle part;intracellular part;membrane;membrane-bounded organelle;membrane-bounded vesicle;membrane-enclosed lumen;mitochondrial inner m…	Benzoate degradation;Butanoate metabolism;Carbon fixation pathways in prokaryotes;Fatty acid metabolism;Glyoxylate and dicarboxylate metabolism;Lysine degradation;Propanoate metabolism;Pyruvate metabolism;Synthesis and degradation of ketone bodies;Terpenoid backbone biosynthesis;Tryptophan metabolism;Two-component system;Valine, leucine and isoleucine degradation				+	Cluster 1	17	17	17	51.4	51.4	51.4	44.816	0	219.3	37883000000	234	0.446273	0.365132	0.0830447	1.03806	3.74911	0.00220408	0.676458	13.4227	2.18119	0.0096848	0.623084	5.18384	3.74877	0.000551091	Q8QZT1	Q8QZT1	Acetyl-CoA acetyltransferase, mitochondrial	Acat1
25.6693	26.2609	26.0407	26.2423	26.7353	26.6974	26.7647	26.4104	27.1502	26.2377	26.2054	26.0024	cellular macromolecule metabolic process;cellular metabolic process;cellular nitrogen compound metabolic process;cellular process;macromolecule metabolic process;metabolic process;nitrogen compound metabolic process;nucleic acid metabolic process;nucleobase-containing compound metabolic process;primary metabolic process;RNA metabolic process;RNA secondary structure unwinding	adenyl nucleotide binding;adenyl ribonucleotide binding;ATP binding;ATPase activity;ATPase activity, coupled;ATP-dependent helicase activity;ATP-dependent RNA helicase activity;binding;catalytic activity;helicase activity;hydrolase activity;hydrolase activity, acting on acid anhydrides;hydrolase activity, acting on acid anhydrides, in phosphorus-containing anhydrides;nucleoside-triphosphatase act…	cell part;cytoplasm;intracellular non-membrane-bounded organelle;intracellular organelle;intracellular organelle part;intracellular part;membrane;non-membrane-bounded organelle;nuclear part;nucleolus;organelle;organelle part					+	Cluster 1	11	11	11	27.2	27.2	27.2	68.022	0	24.149	1145400000	34	0.350033	0.480009	-0.158241	-0.843074	1.1033	0.0982449	0.409826	2.34632	1.29956	0.0453082	0.626582	2.77313	1.50243	0.00668688	E9Q9T6;Q6ZPL9;A0A0G2JG82	E9Q9T6;Q6ZPL9	ATP-dependent RNA helicase DDX55	Ddx55
28.601	28.6294	28.5025	29.4986	29.4379	29.4266	29.5052	29.7347	29.6713	28.975	29.0714	28.9693	acylglycerol metabolic process;anatomical structure development;biological regulation;biosynthetic process;carboxylic acid metabolic process;carboxylic acid transport;cell differentiation;cellular developmental process;cellular ketone metabolic process;cellular lipid metabolic process;cellular metabolic process;cellular process;dendritic spine development;developmental process;embryonic process i…	acid-thiol ligase activity;adenyl nucleotide binding;adenyl ribonucleotide binding;arachidonate-CoA ligase activity;ATP binding;binding;catalytic activity;fatty acid ligase activity;ligase activity;ligase activity, forming carbon-sulfur bonds;long-chain fatty acid-CoA ligase activity;nucleotide binding;purine nucleotide binding;purine ribonucleoside triphosphate binding;purine ribonucleotide bind…	cell body;cell part;cytoplasm;cytoplasmic part;endoplasmic reticulum part;ER-mitochondrion membrane contact site;extracellular membrane-bounded organelle;extracellular organelle;extracellular region part;extracellular vesicular exosome;integral to membrane;intracellular membrane-bounded organelle;intracellular organelle;intracellular organelle part;intracellular part;intrinsic to membrane;lipid p…	Adipocytokine signaling pathway;Fatty acid metabolism;Peroxisome;PPAR signaling pathway				+	Cluster 1	17	17	16	34.2	34.2	32.5	74.338	0	67.975	8244500000	58	2.96489	0.00360784	-0.427613	-8.43027	3.44855	0.00451351	0.449106	11.247	2.94169	0.00369362	0.631859	8.31317	6.21256	0.000530387	Q9QUJ7-2;Q9QUJ7	Q9QUJ7-2;Q9QUJ7	Long-chain-fatty-acid--CoA ligase 4	Acsl4
23.8812	23.1386	23.8249	26.9547	27.1654	27.0356	26.6967	26.9399	27.1085	24.9696	26.7823	27.0688			cell part;intracellular non-membrane-bounded organelle;intracellular organelle;intracellular organelle part;intracellular part;non-membrane-bounded organelle;nuclear part;nucleolus;organelle;organelle part					+	Cluster 1	4	4	4	9	9	9	68.631	0	6.1337	1473700000	8	NaN	1	0	NaN	0.517595	0.347719	0.778335	1.17919	0.407508	0.408815	0.641466	0.960303	3.36742	0.000450245	V9GXJ9;F6WIU1;Q8VDQ9	V9GXJ9;F6WIU1;Q8VDQ9	Protein KRI1 homolog	Kri1
24.3985	25.2694	23.4516	26.9333	26.6216	26.6006	24.8968	25.4522	25.3699	24.6333	24.4414	24.7022	biological regulation;cell cycle phase;cell cycle process;cell differentiation;cellular developmental process;cellular macromolecule metabolic process;cellular metabolic process;cellular nitrogen compound metabolic process;cellular process;cellular process involved in reproduction;developmental process;DNA alkylation;DNA metabolic process;DNA methylation;DNA methylation involved in gamete generat…	binding;nucleic acid binding;RNA binding	cell part;cytoplasm;cytoplasmic part;cytosol;intracellular membrane-bounded organelle;intracellular non-membrane-bounded organelle;intracellular organelle;intracellular part;macromolecular complex;membrane-bounded organelle;mitochondrion;non-membrane-bounded organelle;organelle;P granule;pi-body;piP-body;ribonucleoprotein complex;RNA granule			+		+	Cluster 1	5	5	5	28	28	28	32.45	0	18.2	458110000	10	NaN	1	0	NaN	4.04954	0.00146032	2.12618	15.9998	1.56805	0.027606	0.647329	3.40963	2.80674	0.000578894	A0A0G2JE08;A0A0G2JFB2;Q80VL1;A0A0G2JFE0;A0A0G2JFP5;A0A0G2JEH9	A0A0G2JE08;A0A0G2JFB2;Q80VL1;A0A0G2JFE0	Tudor and KH domain-containing protein	Tdrkh
28.2339	28.1397	28.0276	28.4642	28.78	28.4485	28.6709	28.6752	28.7373	27.9304	28.1578	28.0336	amine metabolic process;carboxylic acid metabolic process;cellular amine metabolic process;cellular amino acid metabolic process;cellular ketone metabolic process;cellular metabolic process;cellular nitrogen compound metabolic process;cellular process;developmental process;homocysteine metabolic process;metabolic process;nitrogen compound metabolic process;organic acid metabolic process;oxoacid m…	amine binding;amino acid binding;binding;carboxylic acid binding;catalytic activity;cation binding;cobalamin binding;intramolecular transferase activity;ion binding;isomerase activity;metal ion binding;methylmalonyl-CoA mutase activity;modified amino acid binding;tetrapyrrole binding;vitamin binding	cell part;cytoplasmic part;intracellular membrane-bounded organelle;intracellular organelle;intracellular organelle lumen;intracellular organelle part;intracellular part;membrane-bounded organelle;membrane-enclosed lumen;mitochondrial matrix;mitochondrial part;mitochondrion;organelle;organelle lumen;organelle part	Carbon fixation pathways in prokaryotes;Glyoxylate and dicarboxylate metabolism;Propanoate metabolism;Valine, leucine and isoleucine degradation				+	Cluster 1	16	16	16	34.9	34.9	34.9	82.843	0	62.441	4428700000	73	0.451707	0.358931	0.0930881	1.04889	1.84292	0.02767	0.523564	4.14164	3.15625	0.00285373	0.653829	9.45523	3.38204	0.000633303	P16332	P16332	Methylmalonyl-CoA mutase, mitochondrial	Mut
31.9801	31.8507	31.6319	32.2957	32.3715	32.1423	32.5439	32.6452	32.6605	31.9008	32.0814	31.8956	macromolecule metabolic process;metabolic process;primary metabolic process;protein metabolic process;proteolysis	binding;catalytic activity;cation binding;endopeptidase activity;hydrolase activity;ion binding;metal ion binding;metalloendopeptidase activity;metallopeptidase activity;peptidase activity;peptidase activity, acting on L-amino acid peptides	cell part;cytoplasmic part;intracellular membrane-bounded organelle;intracellular organelle;intracellular organelle lumen;intracellular organelle part;intracellular part;membrane-bounded organelle;membrane-enclosed lumen;mitochondrial matrix;mitochondrial part;mitochondrion;organelle;organelle lumen;organelle part					+	Cluster 1	38	38	38	43.7	43.7	43.7	117.21	0	323.31	62315000000	401	0.51165	0.304289	-0.138393	-1.1675	1.56983	0.0416842	0.310574	3.41409	3.11623	0.003	0.657265	9.23181	3.69784	0.000554054	Q8K411-2;Q8K411;Q8K411-3	Q8K411-2;Q8K411;Q8K411-3	Presequence protease, mitochondrial	Pitrm1
30.2297	30.182	30.1042	30.7776	30.7338	30.8162	30.6539	30.6235	30.7549	29.996	30.0889	29.9392	activation of store-operated calcium channel activity;anatomical structure development;anatomical structure morphogenesis;appendage morphogenesis;biological regulation;calcium ion transmembrane transport;calcium ion transport;cation transport;cellular macromolecule metabolic process;cellular metabolic process;cellular process;cellular protein metabolic process;cellular response to calcium ion;cel…	binding;calcium ion binding;catalytic activity;cation binding;ion binding;metal ion binding;oxidoreductase activity;oxidoreductase activity, acting on paired donors, with incorporation or reduction of molecular oxygen;oxidoreductase activity, acting on paired donors, with incorporation or reduction of molecular oxygen, 2-oxoglutarate as one donor, and incorporation of one atom each of oxygen into…	cell cortex part;cell part;cortical endoplasmic reticulum;cytoplasm;cytoplasmic part;endoplasmic reticulum;endoplasmic reticulum membrane;endoplasmic reticulum part;integral to endoplasmic reticulum membrane;integral to membrane;integral to organelle membrane;intracellular membrane-bounded organelle;intracellular organelle;intracellular organelle part;intracellular part;intrinsic to endoplasmic r…					+	Cluster 1	32	32	32	41.9	41.9	41.9	81.467	0	257.09	18342000000	252	1.34636	0.0479878	0.163954	2.87932	3.98883	0.00133333	0.767817	15.4431	3.46268	0.00257511	0.669391	11.3413	6.03474	0.000441065	A2AL85;Q8BSY0;Q8CBM2;A2AL83;A2AL79;Q6P8S1;A2AL78;Q3TU40;A2AL81	A2AL85;Q8BSY0;Q8CBM2	Aspartyl/asparaginyl beta-hydroxylase	Asph
23.8488	23.3727	23.9612	26.3337	26.182	26.1509	25.5156	25.5542	25.8818	23.957	25.519	25.4152	carbohydrate metabolic process;cellular carbohydrate metabolic process;cellular macromolecule metabolic process;cellular metabolic process;cellular process;cellular protein metabolic process;glycosylation;macromolecule glycosylation;macromolecule metabolic process;macromolecule modification;metabolic process;primary metabolic process;protein glycosylation;protein metabolic process;protein modific…	acetylgalactosaminyltransferase activity;binding;carbohydrate binding;catalytic activity;cation binding;ion binding;metal ion binding;polypeptide N-acetylgalactosaminyltransferase activity;transferase activity;transferase activity, transferring glycosyl groups;transferase activity, transferring hexosyl groups;UDP-glycosyltransferase activity	cell part;cytoplasmic part;Golgi apparatus part;Golgi membrane;integral to membrane;intracellular organelle part;intracellular part;intrinsic to membrane;membrane;membrane part;organelle membrane;organelle part	Mucin type O-Glycan biosynthesis				+	Cluster 1	5	5	5	10.4	10.4	10.4	67.515	0	10.921	529140000	14	NaN	1	0	NaN	1.16628	0.0873276	1.25848	2.48029	0.593276	0.24131	0.686794	1.32727	2.94009	0.000549451	Q7TT15-2;Q7TT15;E9Q714	Q7TT15-2;Q7TT15	Putative polypeptide N-acetylgalactosaminyltransferase-like protein 3	Wbscr17
29.5815	29.9927	29.2088	30.002	29.8544	30.1547	30.021	30.2112	30.0312	29.5178	29.1566	29.5118	biological regulation;positive regulation of biological process;positive regulation of cell proliferation;positive regulation of cellular process;regulation of biological process;regulation of cell proliferation;regulation of cellular process		cell part;cytoplasm;extracellular membrane-bounded organelle;extracellular organelle;extracellular region part;extracellular vesicular exosome;intracellular part;membrane;membrane-bounded organelle;membrane-bounded vesicle;organelle;plasma membrane;vesicle	Fc gamma R-mediated phagocytosis;Leishmaniasis				+	Cluster 1	7	7	7	40.5	40.5	40.5	20.165	0	79.662	11796000000	80	0.31839	0.527253	0.198936	0.777266	1.83603	0.0277767	0.608293	4.12213	2.17123	0.00994413	0.692404	5.1506	1.65353	0.00522609	P28667	P28667	MARCKS-related protein	Marcksl1
28.341	28.05	28.1605	28.7502	29.1569	29.1474	28.7983	28.7682	29.1893	28.2268	28.3767	28.0679	adult behavior;adult locomotory behavior;adult walking behavior;anatomical structure development;behavior;biological regulation;catabolic process;cell communication;cell development;cellular catabolic process;cellular component organization;cellular component organization at cellular level;cellular component organization or biogenesis;cellular component organization or biogenesis at cellular leve…	catalytic activity;endopeptidase activity;hydrolase activity;peptidase activity;peptidase activity, acting on L-amino acid peptides;serine hydrolase activity;serine-type endopeptidase activity;serine-type peptidase activity	CD40 receptor complex;cell part;chromatin;chromosomal part;cytoplasmic part;cytoskeleton;cytosol;internal side of plasma membrane;intracellular membrane-bounded organelle;intracellular non-membrane-bounded organelle;intracellular organelle;intracellular organelle part;intracellular part;macromolecular complex;membrane;membrane part;membrane-bounded organelle;membrane-enclosed lumen;mitochondrial …	Parkinson's disease				+	Cluster 1	13	13	12	39.7	39.7	36.6	45.822	0	109.08	5293200000	77	0.118314	0.826769	-0.0399704	-0.324917	2.10561	0.0210563	0.794361	4.93563	1.89163	0.0151994	0.694794	4.28131	2.94925	0.000678024	D3YX27;Q9JIY5;F6TCV0;D3YX28;F6XUR8;S4R1B3;S4R1A8	D3YX27;Q9JIY5;F6TCV0;D3YX28;F6XUR8;S4R1B3	Serine protease HTRA2, mitochondrial	Htra2
30.731	30.661	30.6047	31.8001	31.6806	31.5915	31.1554	31.2624	31.2687	30.5406	30.5713	30.3924	alcohol metabolic process;anatomical structure development;anatomical structure morphogenesis;biological regulation;carbohydrate metabolic process;cellular carbohydrate metabolic process;cellular component organization;cellular component organization at cellular level;cellular component organization or biogenesis;cellular component organization or biogenesis at cellular level;cellular macromolecu…	alpha-mannosidase activity;binding;carbohydrate binding;catalytic activity;cation binding;hydrolase activity;hydrolase activity, acting on glycosyl bonds;hydrolase activity, hydrolyzing N-glycosyl compounds;hydrolase activity, hydrolyzing O-glycosyl compounds;ion binding;mannosidase activity;mannosyl-oligosaccharide 1,3-1,6-alpha-mannosidase activity;mannosyl-oligosaccharide mannosidase activity;…	cell part;cis-Golgi network;cytoplasmic part;extracellular membrane-bounded organelle;extracellular organelle;extracellular region part;extracellular vesicular exosome;Golgi apparatus;Golgi apparatus part;Golgi membrane;integral to membrane;intracellular membrane-bounded organelle;intracellular organelle;intracellular organelle part;intracellular part;intrinsic to membrane;membrane;membrane part;…	N-Glycan biosynthesis;Various types of N-glycan biosynthesis		+		+	Cluster 1	46	46	45	42.4	42.4	41.8	131.63	0	323.31	28681000000	420	1.16592	0.0691365	0.164155	2.47952	3.88443	0.0027	1.18931	14.5294	3.40573	0.00246914	0.727413	10.9659	6.34833	0.000467153	P27046;F6QMB7;Q3TSU5;Q8BRK9-2	P27046	Alpha-mannosidase 2	Man2a1
25.1259	25.392	26.3549	28.3279	28.654	26.6687	26.4142	25.7028	26.8836	25.4569	26.1204	25.1629	cellular component disassembly;cellular component disassembly at cellular level;cellular component organization;cellular component organization at cellular level;cellular component organization or biogenesis;cellular component organization or biogenesis at cellular level;cellular macromolecular complex disassembly;cellular macromolecular complex subunit organization;cellular macromolecule metabol…	binding;DNA binding;nucleic acid binding	cell part;chromosomal part;extracellular membrane-bounded organelle;extracellular organelle;extracellular region part;extracellular vesicular exosome;intracellular membrane-bounded organelle;intracellular organelle;intracellular organelle part;intracellular part;macromolecular complex;membrane-bounded organelle;membrane-bounded vesicle;nuclear chromosome part;nuclear nucleosome;nuclear part;nucle…	Systemic lupus erythematosus		+		+	Cluster 1	8	2	0	60.3	26.2	0	13.66	0	46.608	1525400000	27	0.0317978	0.954079	0.0441895	0.094309	1.56566	0.0420303	2.30345	3.40364	0.780722	0.149592	0.753419	1.69313	1.80645	0.00195956	A0A0N4SV66;A3KPD0;B2RVF0;A2AB79;Q8CGP6;Q8R1M2;Q8CGP7;Q8CGP5;Q8BFU2;P22752;Q8CGP4	A0A0N4SV66;A3KPD0;B2RVF0;A2AB79;Q8CGP6;Q8R1M2;Q8CGP7;Q8CGP5;Q8BFU2;P22752;Q8CGP4	Histone H2A;Histone H2A type 1-H;Histone H2A.J;Histone H2A type 1-K;Histone H2A type 1-F;Histone H2A type 3;Histone H2A type 1	Hist1h2ah;Hist1h2ad;Hist3h2a;H2afj;Hist1h2ak;Hist1h2af;Hist1h2ab;Hist1h2aa
26.9207	26.5237	26.9124	27.7983	27.9409	27.9621	28.1395	28.3219	28.6259	27.6299	27.6867	27.4871	biological regulation;gamete generation;male gamete generation;multicellular organismal process;multicellular organismal reproductive process;positive regulation of biological process;positive regulation of biosynthetic process;positive regulation of cell cycle process;positive regulation of cellular biosynthetic process;positive regulation of cellular metabolic process;positive regulation of cel…	binding;nucleic acid binding;RNA binding;translation factor activity, nucleic acid binding;translation initiation factor activity		RNA transport;Viral myocarditis				+	Cluster 1	25	22	22	17.3	15.9	15.9	192.82	0	61.944	2964700000	76	2.32186	0.0110242	-0.815629	-5.67211	1.72186	0.0319259	0.299194	3.80798	2.10978	0.0101114	0.761178	4.94905	4.45583	0.000417303	A0A0N4SVL0;Z4YKC4;A0A0R4J112;A2AMI2;Q80XI3-2;Q80XI3-4;Q80XI3;Q80XI3-3;A2AMI7;A2AMI6	A0A0N4SVL0;Z4YKC4;A0A0R4J112;A2AMI2;Q80XI3-2;Q80XI3-4;Q80XI3;Q80XI3-3;A2AMI7	Eukaryotic translation initiation factor 4 gamma 3	Eif4g3
27.796	28.123	28.3701	30.0461	29.7288	29.3764	29.1322	29.3892	29.2008	28.5767	27.8203	29.0092	cellular component organization;cellular component organization at cellular level;cellular component organization or biogenesis;cellular component organization or biogenesis at cellular level;cellular process;nucleolus organization;nucleus organization;organelle organization		Cajal body;cell part;intracellular non-membrane-bounded organelle;intracellular organelle;intracellular organelle part;intracellular part;macromolecular complex;non-membrane-bounded organelle;nuclear body;nuclear part;nucleolus;nucleoplasm;nucleoplasm part;organelle;organelle part;ribonucleoprotein complex;small nuclear ribonucleoprotein complex			+		+	Cluster 1	18	18	18	23.4	23.4	23.4	73.697	0	29.641	6694100000	91	0.410666	0.404216	-0.372325	-0.966672	1.45764	0.0508185	1.24841	3.13955	1.01849	0.0840593	0.77205	2.16981	2.51282	0.000831926	E9Q5C9	E9Q5C9		Nolc1
27.5712	27.7493	27.9049	28.4388	28.4787	28.3024	28.5031	28.6086	28.7224	27.8673	27.831	27.7346	biological regulation;cellular component organization;cellular component organization or biogenesis;cellular membrane organization;cellular process;endocytosis;establishment of localization;establishment of localization in cell;establishment of protein localization;intracellular protein transport;intracellular transport;membrane invagination;membrane organization;protein transport;regulation of b…		AP-type membrane coat adaptor complex;cell part;clathrin adaptor complex;cytoplasmic part;intracellular part;macromolecular complex;membrane part;protein complex					+	Cluster 1	13	13	13	22.5	22.5	22.5	81.792	0	61.499	3899200000	80	0.265114	0.609566	-0.0691757	-0.663827	3.06656	0.00786266	0.595686	8.96135	3.36672	0.00272308	0.800402	10.7156	4.52106	0.000434608	Q8CDJ8	Q8CDJ8	Stonin-1	Ston1
28.4807	28.7061	28.3751	29.1751	29.0564	29.3875	29.3877	29.425	29.3852	28.6502	28.7007	28.4327	biosynthetic process;carboxylic acid biosynthetic process;carboxylic acid metabolic process;cellular biosynthetic process;cellular ketone metabolic process;cellular lipid metabolic process;cellular macromolecule metabolic process;cellular metabolic process;cellular process;cellular protein metabolic process;fatty acid biosynthetic process;fatty acid metabolic process;lipid biosynthetic process;li…		cell part;cytoplasmic part;intracellular membrane-bounded organelle;intracellular organelle;intracellular organelle part;intracellular part;macromolecular complex;membrane part;membrane-bounded organelle;mitochondrial membrane part;mitochondrial part;mitochondrial respiratory chain complex I;mitochondrion;NADH dehydrogenase complex;organelle;organelle part;protein complex;respiratory chain comple…	Alzheimer's disease;Huntington's disease;Oxidative phosphorylation;Parkinson's disease				+	Cluster 1	3	3	3	20.5	20.5	20.5	14.309	0	4.9351	6591000000	50	0.226681	0.667827	-0.0739479	-0.579438	2.06807	0.0210494	0.611751	4.81579	3.19414	0.0029875	0.804745	9.67141	3.96383	0.000475483	F6ZFT1;F8WJ64;Q569N0;Q9CR21	F6ZFT1;F8WJ64;Q569N0;Q9CR21	Acyl carrier protein;Acyl carrier protein, mitochondrial	Ndufab1
27.5206	27.2809	27.4495	28.512	28.6078	28.3002	28.4458	28.4123	28.5063	27.8078	27.6974	27.2396	anatomical structure development;biological regulation;biosynthetic process;brain development;carboxylic acid biosynthetic process;carboxylic acid metabolic process;cellular biosynthetic process;cellular component assembly;cellular component organization;cellular component organization or biogenesis;cellular ketone metabolic process;cellular lipid metabolic process;cellular metabolic process;cell…	adenyl nucleotide binding;adenyl ribonucleotide binding;ATP binding;binding;catalytic activity;enzyme binding;fatty acid ligase activity;kinase binding;ligase activity;ligase activity, forming carbon-sulfur bonds;long-chain fatty acid-CoA ligase activity;nucleotide binding;protein binding;protein domain specific binding;protein kinase binding;purine nucleotide binding;purine ribonucleoside tripho…	cell part;cytoplasmic part;endoplasmic reticulum;endoplasmic reticulum membrane;endoplasmic reticulum part;Golgi apparatus;integral to membrane;intracellular membrane-bounded organelle;intracellular organelle;intracellular organelle part;intracellular part;intrinsic to membrane;lipid particle;membrane;membrane part;membrane-bounded organelle;microbody;microbody membrane;microbody part;mitochondri…	Adipocytokine signaling pathway;Fatty acid metabolism;Peroxisome;PPAR signaling pathway				+	Cluster 1	13	12	12	23.3	21.8	21.8	80.491	0	35.063	3598200000	78	0.366151	0.459157	-0.164646	-0.876224	1.98004	0.0227354	0.891705	4.54336	2.11259	0.0101563	0.873164	4.95813	3.89019	0.000453333	Q9CZW4;E9PUC2;D3Z4I4	Q9CZW4;E9PUC2	Long-chain-fatty-acid--CoA ligase 3	Acsl3
25.3212	25.1227	24.5976	26.23	26.3699	26.3149	26.167	26.2712	25.9943	25.1849	25.3054	25.0352	biological regulation;cellular component organization;cellular component organization at cellular level;cellular component organization or biogenesis;cellular component organization or biogenesis at cellular level;cellular process;centrosome organization;chromatin assembly or disassembly;chromatin organization;chromosome organization;cytoskeleton organization;microtubule cytoskeleton organization…	adenyl nucleotide binding;adenyl ribonucleotide binding;ATP binding;ATPase activity;ATPase activity, coupled;ATP-dependent helicase activity;binding;catalytic activity;cation binding;DNA binding;helicase activity;hydrolase activity;hydrolase activity, acting on acid anhydrides;hydrolase activity, acting on acid anhydrides, in phosphorus-containing anhydrides;ion binding;metal ion binding;nucleic …	cell part;centrosome;chromatin remodeling complex;cytoplasm;cytoplasmic part;cytoskeletal part;cytoskeleton;histone deacetylase complex;intermediate filament cytoskeleton;intracellular membrane-bounded organelle;intracellular non-membrane-bounded organelle;intracellular organelle;intracellular organelle part;intracellular part;macromolecular complex;membrane-bounded organelle;microtubule organizi…			+		+	Cluster 1	19	9	6	12.2	6.7	4.3	228.97	0	20.988	691120000	29	0.283163	0.583	-0.16131	-0.702675	3.67065	0.00320755	1.12978	12.8188	3.00239	0.00356279	0.969037	8.62271	3.89725	0.000461538	E9Q614;B1AR17;F7C528;F6V4V3	E9Q614;B1AR17;F7C528		Chd3
32.3259	32.2178	31.7328	32.5263	32.5098	32.5208	32.7262	32.8212	32.8215	31.8274	31.9533	31.6372	amine biosynthetic process;amine metabolic process;biosynthetic process;carboxylic acid biosynthetic process;carboxylic acid metabolic process;cellular amine metabolic process;cellular amino acid biosynthetic process;cellular amino acid metabolic process;cellular biosynthetic process;cellular component assembly;cellular component organization;cellular component organization or biogenesis;cellular…	binding;catalytic activity;cofactor binding;ornithine-oxo-acid transaminase activity;pyridoxal phosphate binding;transaminase activity;transferase activity;transferase activity, transferring nitrogenous groups;vitamin B6 binding;vitamin binding	cell part;cytoplasmic part;intracellular membrane-bounded organelle;intracellular organelle;intracellular organelle lumen;intracellular organelle part;intracellular part;membrane-bounded organelle;membrane-enclosed lumen;mitochondrial matrix;mitochondrial part;mitochondrion;organelle;organelle lumen;organelle part	Arginine and proline metabolism				+	Cluster 1	24	24	24	63.3	63.3	63.3	48.354	0	268.3	71034000000	346	0.631286	0.224912	0.286139	1.40134	2.82554	0.00953192	0.712951	7.74884	3.2703	0.00241638	0.983623	10.1198	3.18499	0.000598665	Q3TG75;P29758	Q3TG75;P29758	Ornithine aminotransferase, mitochondrial	Oat
24.0764	23.9836	24.2214	26.5506	27.0186	26.85	25.9413	25.8704	26.1105	23.6605	25.7917	25.5001	catabolic process;cell differentiation;cellular developmental process;cellular process;developmental process;epithelial cell differentiation;metabolic process	binding;catalytic activity;cation binding;hydrolase activity;hydrolase activity, acting on ester bonds;ion binding;metal ion binding;transition metal ion binding;zinc ion binding	extracellular membrane-bounded organelle;extracellular organelle;extracellular region part;extracellular vesicular exosome;membrane-bounded organelle;membrane-bounded vesicle;organelle;vesicle					+	Cluster 1	4	4	4	18.4	18.4	18.4	35.855	0	30.987	849350000	20	NaN	1	0	NaN	1.25593	0.0726828	1.82229	2.67577	0.669349	0.197358	0.989948	1.47547	2.57388	0.000651408	A2AUR3;Q60866-2;Q60866;A2AUR5	A2AUR3;Q60866-2;Q60866;A2AUR5	Phosphotriesterase-related protein	Pter
26.9503	24.1417	24.2131	26.8454	27.2071	27.0934	27.4226	27.4788	27.6917	24.878	26.877	26.7155		binding;DNA binding;identical protein binding;nucleic acid binding;protein binding;protein dimerization activity;protein homodimerization activity	cell part;cytoplasm;intracellular part;membrane;plasma membrane					+	Cluster 1	14	2	0	33.6	5.6	0	48.918	0	57.067	1798800000	15	NaN	1	0	NaN	0.616261	0.271089	0.891765	1.37207	0.997226	0.0883155	1.37419	2.12617	1.17443	0.00892485	G5E8E1	G5E8E1		Lrrfip1
24.2463	22.4998	23.1703	25.8266	25.9034	25.4837	25.9869	26.0745	25.5973	24.6649	25.5244	23.2366			cell part;cytoplasmic part;intracellular membrane-bounded organelle;intracellular organelle;intracellular part;membrane-bounded organelle;mitochondrion;organelle					+	Cluster 1	3	3	3	12.9	12.9	12.9	27.847	0	4.8589	483160000	6	NaN	1	0	NaN	0.864171	0.157627	1.26261	1.85799	0.967427	0.0948913	1.41093	2.06542	2.04745	0.00134485	Q9CQF4;D3Z316	Q9CQF4;D3Z316	Uncharacterized protein C6orf203 homolog	1700021F05Rik
25.8455	26.2392	25.8536	28.0835	27.8275	27.7894	27.8471	28.3737	27.6415	26.6875	27.0989	23.955	actin cytoskeleton organization;actin filament depolymerization;actin filament organization;actin filament-based process;actin polymerization or depolymerization;anatomical structure development;anatomical structure morphogenesis;biological regulation;cellular component disassembly;cellular component disassembly at cellular level;cellular component organization;cellular component organization at …	actin binding;binding;catalytic activity;cation binding;coenzyme binding;cofactor binding;cytoskeletal protein binding;FAD binding;flavin adenine dinucleotide binding;ion binding;metal ion binding;monooxygenase activity;NADPH:sulfur oxidoreductase activity;oxidoreductase activity;oxidoreductase activity, acting on paired donors, with incorporation or reduction of molecular oxygen;oxidoreductase a…	cell part;intracellular membrane-bounded organelle;intracellular organelle;intracellular part;membrane-bounded organelle;nucleus;organelle					+	Cluster 1	11	11	10	17.7	17.7	15.8	93.33	0	25.111	2154700000	35	0.022011	0.966173	0.0656293	0.065952	0.937378	0.138674	1.98634	2.00458	0.944684	0.0992119	2.04033	2.01933	1.51525	0.003529	Q8BML1-3;Q8BML1;Q8BML1-2	Q8BML1-3;Q8BML1;Q8BML1-2	Protein-methionine sulfoxide oxidase MICAL2	Mical2
24.2738	23.9011	23.3543	23.5122	25.0227	23.4	24.9057	25.0695	24.9057	25.474	25.5623	26.0438	anatomical structure morphogenesis;cell part morphogenesis;cell projection morphogenesis;cell projection organization;cellular component morphogenesis;cellular component organization;cellular component organization at cellular level;cellular component organization or biogenesis;cellular component organization or biogenesis at cellular level;cellular developmental process;cellular localization;cel…	binding;cytoskeletal protein binding;microtubule binding;protein binding;tubulin binding	cell part;cytoplasmic part;cytoskeletal part;Golgi apparatus;intracellular membrane-bounded organelle;intracellular organelle;intracellular organelle part;intracellular part;macromolecular complex;membrane-bounded organelle;microtubule;organelle;organelle part;perinuclear region of cytoplasm;protein complex		+	+		+	Cluster 2	8	1	1	34	7.5	7.5	32.803	0	25.574	286970000	5	2.35027	0.0105986	-1.85033	-5.77511	1.44317	0.0514837	-1.71506	-3.10507	1.77642	0.0183859	-0.733046	-3.95603	2.06971	0.00143437	Q7TSJ2-3	Q7TSJ2-3	Microtubule-associated protein 6	Map6
30.2427	30.2743	30.2249	30.6648	30.602	30.2728	31.4866	31.3875	31.7955	31.9793	32.2412	31.9333	anatomical structure development;anatomical structure morphogenesis;biological regulation;brain development;camera-type eye development;cell cycle process;cell part morphogenesis;cell projection morphogenesis;cell projection organization;cell proliferation;cellular component morphogenesis;cellular component organization;cellular component organization at cellular level;cellular component organiza…	binding;intermediate filament binding;protein binding;protein complex binding;structural molecule activity	cell part;cytoplasm;cytoskeletal part;intermediate filament;intracellular;intracellular organelle part;intracellular part;macromolecular complex;organelle part;protein complex		+	+		+	Cluster 2	65	65	65	41.5	41.5	41.5	207.12	0	323.31	31994000000	406	4.308	0	-1.80393	-18.5976	3.23881	0.00513089	-1.53807	-9.93211	1.47205	0.0334877	-0.494714	-3.17411	5.45291	0.000465116	Q6P5H2;Q6P5H2-2	Q6P5H2;Q6P5H2-2	Nestin	Nes
30.014	29.8475	29.8828	30.5214	30.718	30.685	30.2357	30.4436	30.5334	30.7511	30.9126	30.9913	biological regulation;cell cycle arrest;cell cycle process;cellular macromolecule metabolic process;cellular metabolic process;cellular process;cellular protein metabolic process;dephosphorylation;macromolecule metabolic process;macromolecule modification;metabolic process;negative regulation of biological process;negative regulation of cell cycle;negative regulation of cellular process;peptidyl-…	binding;catalytic activity;cation binding;hydrolase activity;hydrolase activity, acting on ester bonds;ion binding;metal ion binding;phosphatase activity;phosphoprotein phosphatase activity;phosphoric ester hydrolase activity;protein serine/threonine phosphatase activity	cell part;intracellular membrane-bounded organelle;intracellular organelle;intracellular organelle part;intracellular part;membrane-bounded organelle;nuclear part;nucleoplasm;nucleus;organelle;organelle part					+	Cluster 2	18	18	18	35.8	35.8	35.8	58.727	0	269.6	18585000000	184	3.4351	0.00210233	-0.970217	-11.158	1.22714	0.0767367	-0.243521	-2.61234	1.88216	0.0155118	-0.480728	-4.2539	4.26708	0.000454389	Q61074;A0A0J9YVG0;A0A0J9YV96;A0A0J9YUB0	Q61074;A0A0J9YVG0	Protein phosphatase 1G	Ppm1g
28.4487	28.4632	28.7246	30.2334	30.0537	29.7542	29.8947	29.824	29.7483	30.4154	30.2089	30.1082	biological regulation;establishment of localization;establishment of RNA localization;mRNA transport;nucleic acid transport;nucleobase-containing compound transport;posttranscriptional regulation of gene expression;regulation of biological process;regulation of biosynthetic process;regulation of cellular biosynthetic process;regulation of cellular macromolecule biosynthetic process;regulation of …	binding;mRNA 3'-UTR binding;mRNA 5'-UTR binding;mRNA binding;nucleic acid binding;nucleotide binding;RNA binding	cell part;cytoplasm;intracellular membrane-bounded organelle;intracellular organelle;intracellular part;membrane-bounded organelle;nucleus;organelle		+			+	Cluster 2	17	15	15	35.6	31.6	31.6	63.574	0	92.336	12233000000	140	3.73881	0.00259854	-1.69864	-13.3419	0.622364	0.266563	-0.230373	-1.38396	1.87264	0.0158943	-0.421819	-4.22646	5.14502	0.000462222	Q9CPN8	Q9CPN8	Insulin-like growth factor 2 mRNA-binding protein 3	Igf2bp3
23.7546	23.304	24.292	28.0678	27.9679	27.9422	27.4247	27.6096	27.5668	27.7567	28.0394	27.9104	biological regulation;cation transport;cell redox homeostasis;cellular homeostasis;cellular metabolic process;cellular process;establishment of localization;homeostatic process;hydrogen transport;ion transport;metabolic process;monovalent inorganic cation transport;proton transport;reactive oxygen species metabolic process;regulation of biological process;regulation of biological quality;regulati…	binding;catalytic activity;coenzyme binding;cofactor binding;NAD(P)+ transhydrogenase (AB-specific) activity;NAD(P)+ transhydrogenase activity;NADP binding;nucleotide binding;oxidoreductase activity;oxidoreductase activity, acting on NADH or NADPH;oxidoreductase activity, acting on NADH or NADPH, NAD or NADP as acceptor	cell part;cytoplasmic part;integral to membrane;intracellular membrane-bounded organelle;intracellular organelle;intracellular organelle part;intracellular part;intrinsic to membrane;membrane;membrane part;membrane-bounded organelle;mitochondrial inner membrane;mitochondrial membrane;mitochondrial part;mitochondrion;organelle;organelle inner membrane;organelle membrane;organelle part		+			+	Cluster 2	10	10	10	11.8	11.8	11.8	113.84	0	19.998	2103500000	35	3.80443	0.002848	-4.11863	-13.8649	0.428462	0.431516	0.0904706	1.00244	1.68957	0.0215848	-0.36846	-3.72207	6.91871	0.00108108	Q61941;E9Q8F4;Q8C9V5;Q8BGK0	Q61941;E9Q8F4;Q8C9V5;Q8BGK0	NAD(P) transhydrogenase, mitochondrial	Nnt
27.3961	27.1018	27.4139	28.1588	28.2139	28.0527	28.5522	28.5554	28.6798	28.8135	28.9818	28.9686	biosynthetic process;cation transport;cellular aromatic compound metabolic process;cellular biosynthetic process;cellular metabolic process;cellular nitrogen compound biosynthetic process;cellular nitrogen compound metabolic process;cellular process;cofactor biosynthetic process;cofactor metabolic process;establishment of localization;heme biosynthetic process;heme metabolic process;heterocycle b…	active transmembrane transporter activity;ATPase activity;ATPase activity, coupled;ATPase activity, coupled to movement of substances;ATPase activity, coupled to transmembrane movement of ions;ATPase activity, coupled to transmembrane movement of ions, phosphorylative mechanism;ATPase activity, coupled to transmembrane movement of substances;binding;catalytic activity;cation transmembrane transpo…	cell part;cytoplasm;cytoplasmic part;intracellular membrane-bounded organelle;intracellular organelle;intracellular organelle part;intracellular part;membrane;membrane-bounded organelle;membrane-enclosed lumen;mitochondrial inner membrane;mitochondrial intermembrane space;mitochondrial membrane;mitochondrial part;mitochondrion;organelle;organelle envelope lumen;organelle inner membrane;organelle …	Porphyrin and chlorophyll metabolism	+			+	Cluster 2	12	12	12	30.5	30.5	30.5	49.714	0	42.341	4127700000	57	3.83297	0.0029916	-1.6174	-14.0985	3.38876	0.00548148	-0.779527	-10.8564	2.04922	0.0112927	-0.325541	-4.75644	6.18746	0.000526316	P36552	P36552	Oxygen-dependent coproporphyrinogen-III oxidase, mitochondrial	Cpox
26.9485	27.2631	27.1614	28.3925	28.0005	27.9572	27.9098	27.7389	28.2595	28.4625	28.3662	28.0261	cellular macromolecule metabolic process;cellular metabolic process;cellular nitrogen compound metabolic process;cellular process;macromolecule metabolic process;macromolecule modification;metabolic process;ncRNA metabolic process;ncRNA processing;nitrogen compound metabolic process;nucleic acid metabolic process;nucleobase-containing compound metabolic process;primary metabolic process;pseudouri…	binding;nucleic acid binding;RNA binding;snoRNA binding	Cajal body;cell part;cytoplasm;intracellular non-membrane-bounded organelle;intracellular organelle;intracellular organelle part;intracellular part;macromolecular complex;non-membrane-bounded organelle;nuclear body;nuclear part;nucleolus;nucleoplasm;nucleoplasm part;organelle;organelle part;ribonucleoprotein complex;small nucleolar ribonucleoprotein complex	Ribosome biogenesis in eukaryotes	+			+	Cluster 2	4	4	4	22.2	22.2	22.2	17.247	0	28.186	3174600000	30	2.70079	0.00588927	-1.16059	-7.18119	0.367041	0.503073	-0.168199	-0.878047	0.711805	0.17568	-0.31554	-1.55825	2.9683	0.000618481	Q9CRB2	Q9CRB2	H/ACA ribonucleoprotein complex subunit 2	Nhp2
27.277	27.2901	27.2172	27.7491	27.453	27.3875	27.7956	27.8754	27.698	28.0565	28.2292	27.9001		adenyl nucleotide binding;adenyl ribonucleotide binding;ATP binding;ATPase activity;binding;catalytic activity;hydrolase activity;hydrolase activity, acting on acid anhydrides;hydrolase activity, acting on acid anhydrides, in phosphorus-containing anhydrides;nucleoside-triphosphatase activity;nucleotide binding;purine nucleotide binding;purine ribonucleoside triphosphate binding;purine ribonucleo…	cell part;cytoplasmic part;extracellular region;intracellular membrane-bounded organelle;intracellular organelle;intracellular part;membrane-bounded organelle;mitochondrion;organelle					+	Cluster 2	21	21	21	14.9	14.9	14.9	213.42	0	43.271	2706100000	67	2.91833	0.00338391	-0.800496	-8.19678	1.6568	0.035901	-0.532047	-3.63616	1.18492	0.0588009	-0.272241	-2.52045	3.28932	0.000631579	Q8CC88;Q8CC88-2;Q8CC88-3	Q8CC88;Q8CC88-2	von Willebrand factor A domain-containing protein 8	Vwa8
31.0265	30.9646	30.788	31.3721	31.4359	31.6238	31.298	31.281	31.4471	31.3654	31.8046	31.6446	biological regulation;positive regulation of biological process;positive regulation of biosynthetic process;positive regulation of cellular biosynthetic process;positive regulation of cellular metabolic process;positive regulation of cellular process;positive regulation of gene expression;positive regulation of macromolecule biosynthetic process;positive regulation of macromolecule metabolic proc…	binding;DNA binding;nucleic acid binding	cell part;intracellular membrane-bounded organelle;intracellular organelle;intracellular organelle part;intracellular part;membrane-bounded organelle;nuclear part;nucleoplasm;nucleus;organelle;organelle part					+	Cluster 2	36	30	30	56.7	52.2	52.2	67.443	0	283.19	34395000000	332	2.00496	0.014491	-0.67849	-4.61929	0.356752	0.514575	-0.127603	-0.856921	0.88251	0.113993	-0.262862	-1.89451	2.54964	0.00150637	Q3TUE1;A0A0G2JGW9;A0A0G2JFY5;Q3UUU2;Q91WJ8;Q91WJ8-2;A0A0G2JG00;A0A0G2JFK2;A0A0G2JE55;A0A0G2JG96;A0A0G2JGT1;A0A0G2JGV9	Q3TUE1;A0A0G2JGW9;A0A0G2JFY5;Q3UUU2;Q91WJ8;Q91WJ8-2;A0A0G2JG00;A0A0G2JFK2	Far upstream element-binding protein 1	Fubp1
26.9307	27.0119	26.6099	28.1784	28.2693	27.9537	27.9713	28.1767	27.7472	27.9734	28.4682	28.21	apoptotic mitochondrial changes;biological regulation;cell death;cellular component organization;cellular component organization at cellular level;cellular component organization or biogenesis;cellular component organization or biogenesis at cellular level;cellular macromolecule metabolic process;cellular membrane organization;cellular metabolic process;cellular process;cellular protein metabolic…	binding;catalytic activity;cis-trans isomerase activity;cyclosporin A binding;drug binding;isomerase activity;peptide binding;peptidyl-prolyl cis-trans isomerase activity	cell part;cytoplasmic part;intracellular membrane-bounded organelle;intracellular organelle;intracellular organelle lumen;intracellular organelle part;intracellular part;macromolecular complex;membrane;membrane part;membrane-bounded organelle;membrane-enclosed lumen;mitochondrial inner membrane;mitochondrial matrix;mitochondrial membrane;mitochondrial part;mitochondrial permeability transition po…	Toxoplasmosis	+			+	Cluster 2	5	4	4	30.1	26.7	26.7	21.737	0	32.208	3022400000	43	2.71756	0.00543262	-1.36638	-7.25527	0.186395	0.754287	-0.0834122	-0.488085	0.596107	0.239508	-0.25214	-1.33279	3.81749	0.00045812	Q99KR7	Q99KR7	Peptidyl-prolyl cis-trans isomerase F, mitochondrial	Ppif
27.8987	27.9374	28.1077	28.9505	28.7361	28.7043	28.5106	28.5026	28.4563	28.7173	28.6303	28.852	biological regulation;biosynthetic process;cellular biosynthetic process;cellular macromolecule biosynthetic process;cellular macromolecule metabolic process;cellular metabolic process;cellular nitrogen compound metabolic process;cellular process;macromolecule biosynthetic process;macromolecule metabolic process;metabolic process;nitrogen compound metabolic process;nucleic acid metabolic process;…		cell part;extracellular region part;extracellular space;intracellular membrane-bounded organelle;intracellular non-membrane-bounded organelle;intracellular organelle;intracellular organelle part;intracellular part;membrane-bounded organelle;non-membrane-bounded organelle;nuclear part;nucleolus;nucleoplasm;nucleus;organelle;organelle part					+	Cluster 2	18	18	18	20.2	20.2	20.2	98.047	0	35.951	4656400000	93	2.93182	0.00341531	-0.751968	-8.26381	0.251026	0.660711	0.0637499	0.633173	1.66219	0.022799	-0.243371	-3.65021	4.34283	0.000453809	A2APY6;Q3V1V3	A2APY6;Q3V1V3	ESF1 homolog	Esf1
26.8229	26.5646	26.5134	26.9292	27.1257	26.8387	27.2816	27.3256	27.6667	27.6132	27.8227	27.5091	carboxylic acid metabolic process;cellular ketone metabolic process;cellular lipid metabolic process;cellular metabolic process;cellular process;fatty acid metabolic process;lipid metabolic process;metabolic process;monocarboxylic acid metabolic process;organic acid metabolic process;oxoacid metabolic process;primary metabolic process;small molecule metabolic process	catalytic activity;lyase activity	cell part;cytoplasmic part;intracellular membrane-bounded organelle;intracellular organelle;intracellular part;membrane-bounded organelle;mitochondrion;organelle		+			+	Cluster 2	9	9	9	48	48	48	31.852	0	78.992	1920200000	38	2.80039	0.00466536	-1.0147	-7.63128	2.26186	0.0162148	-0.683781	-5.45954	0.663932	0.199576	-0.223689	-1.46492	3.41914	0.000550336	Q3TLP5;Q3TLP5-2;F6YTG0;Q3TLP5-3;F6Z5N5;E0CXC8	Q3TLP5;Q3TLP5-2;F6YTG0;Q3TLP5-3	Enoyl-CoA hydratase domain-containing protein 2, mitochondrial	Echdc2
26.5698	26.2485	26.3544	26.8927	26.6381	26.6871	26.4705	26.9971	26.8979	27.0579	27.0411	26.9009	biosynthetic process;carbohydrate metabolic process;cardiolipin biosynthetic process;cardiolipin metabolic process;catabolic process;cellular biosynthetic process;cellular carbohydrate metabolic process;cellular lipid metabolic process;cellular macromolecule metabolic process;cellular metabolic process;cellular process;cellular protein metabolic process;dephosphorylation;glycerolipid biosynthetic…	catalytic activity;hydrolase activity;hydrolase activity, acting on ester bonds;inositol or phosphatidylinositol phosphatase activity;phosphatase activity;phosphatidylglycerophosphatase activity;phosphatidylinositol bisphosphate phosphatase activity;phosphatidylinositol phosphate 5-phosphatase activity;phosphatidylinositol-4,5-bisphosphate 5-phosphatase activity;phosphoprotein phosphatase activit…	cell part;cytoplasmic part;intracellular membrane-bounded organelle;intracellular organelle;intracellular organelle part;intracellular part;membrane;membrane-bounded organelle;mitochondrial inner membrane;mitochondrial membrane;mitochondrial part;mitochondrion;nucleus;organelle;organelle inner membrane;organelle membrane;organelle part					+	Cluster 2	6	6	6	43	43	43	21.942	0	22.588	1377100000	38	2.32995	0.0107517	-0.609058	-5.70128	1.31913	0.0655636	-0.260657	-2.8173	0.554127	0.270578	-0.21147	-1.25081	1.68932	0.00653064	Q66GT5	Q66GT5	Phosphatidylglycerophosphatase and protein-tyrosine phosphatase 1	Ptpmt1
27.7295	27.8075	27.9111	28.2453	28.2075	28.2603	28.078	28.0344	28.3347	28.2986	28.4261	28.3269	biosynthetic process;cellular biosynthetic process;cellular macromolecule biosynthetic process;cellular macromolecule metabolic process;cellular metabolic process;cellular nitrogen compound metabolic process;cellular process;macromolecule biosynthetic process;macromolecule metabolic process;metabolic process;nitrogen compound metabolic process;nucleic acid metabolic process;nucleobase-containing …	binding;cation binding;DNA binding;enzyme inhibitor activity;enzyme regulator activity;ion binding;metal ion binding;nucleic acid binding;phosphatase inhibitor activity;phosphatase regulator activity;protein phosphatase inhibitor activity;protein phosphatase regulator activity	cell part;chromatin;chromosomal part;intracellular organelle part;intracellular part;macromolecular complex;nuclear part;nucleoplasm;organelle part;protein complex;protein serine/threonine phosphatase complex;PTW/PP1 phosphatase complex					+	Cluster 2	13	13	13	19.6	19.6	19.6	93.05	0	44.396	3664100000	86	2.91669	0.00335308	-0.534513	-8.18866	1.26874	0.0715869	-0.112855	-2.7042	0.929398	0.102277	-0.20149	-1.9885	3.01139	0.00125678	Q80W00-2;Q80W00;S4R164	Q80W00-2;Q80W00	Serine/threonine-protein phosphatase 1 regulatory subunit 10	Ppp1r10
29.2122	29.1193	29.1264	30.9394	30.8011	30.5968	30.763	30.9093	30.6035	31.0118	31.0383	30.8029	aromatic compound biosynthetic process;biosynthetic process;cellular aromatic compound metabolic process;cellular biosynthetic process;cellular metabolic process;cellular nitrogen compound biosynthetic process;cellular nitrogen compound metabolic process;cellular process;coenzyme biosynthetic process;coenzyme metabolic process;cofactor biosynthetic process;cofactor metabolic process;folic acid-co…	anion binding;binding;catalytic activity;cation binding;cyclohydrolase activity;hydrolase activity;hydrolase activity, acting on carbon-nitrogen (but not peptide) bonds;hydrolase activity, acting on carbon-nitrogen (but not peptide) bonds, in cyclic amidines;ion binding;magnesium ion binding;metal ion binding;methenyltetrahydrofolate cyclohydrolase activity;methylenetetrahydrofolate dehydrogenase…	cell part;cytoplasmic part;extracellular region part;extracellular space;intracellular membrane-bounded organelle;intracellular organelle;intracellular part;membrane-bounded organelle;mitochondrion;organelle	One carbon pool by folate	+			+	Cluster 2	20	20	19	64.6	64.6	62.6	37.863	0	139.51	19346000000	182	4.62978	0	-1.79836	-22.4155	0.622	0.266743	-0.171902	-1.38325	0.766483	0.153793	-0.192375	-1.66519	6.23143	0.000541667	P18155;A0A0N4SVS2;A0A0N4SVW2	P18155	Bifunctional methylenetetrahydrofolate dehydrogenase/cyclohydrolase, mitochondrial;NAD-dependent methylenetetrahydrofolate dehydrogenase;Methenyltetrahydrofolate cyclohydrolase	Mthfd2
26.2873	26.4478	26.5177	27.7717	27.84	27.4823	27.3492	27.1533	27.2893	27.5035	27.4985	27.3247			cell part;cytoplasmic part;intracellular membrane-bounded organelle;intracellular non-membrane-bounded organelle;intracellular organelle;intracellular organelle part;intracellular part;membrane-bounded organelle;mitochondrion;non-membrane-bounded organelle;nuclear part;nucleolus;nucleus;organelle;organelle part		+			+	Cluster 2	5	5	5	19.2	19.2	19.2	31.058	0	5.3195	1945600000	37	3.46782	0.00221569	-1.02461	-11.3758	0.962813	0.13074	0.255795	2.05605	1.01365	0.0850236	-0.178284	-2.15985	4.87656	0.000426036	Q9CYX7	Q9CYX7	RRP15-like protein	Rrp15
24.1373	23.768	22.9464	24.9544	24.1706	24.647	24.9742	25.0195	24.8082	24.8557	25.4728	25.003	activation of protein kinase activity;biological regulation;cell surface receptor linked signaling pathway;cellular process;cellular response to stimulus;enzyme linked receptor protein signaling pathway;establishment of localization;establishment of localization in cell;establishment of protein localization;intracellular protein transport;intracellular transport;negative regulation of biological …	binding;clathrin binding;enzyme activator activity;enzyme binding;enzyme regulator activity;kinase activator activity;kinase binding;kinase regulator activity;protein binding;protein kinase activator activity;protein kinase binding;protein kinase regulator activity	cell part;cytoplasm;cytoplasmic part;cytosol;endosomal part;endosome;endosome membrane;extracellular membrane-bounded organelle;extracellular organelle;extracellular region part;extracellular vesicular exosome;Golgi apparatus part;Golgi stack;intracellular membrane-bounded organelle;intracellular organelle;intracellular organelle part;intracellular part;membrane;membrane-bounded organelle;membran…					+	Cluster 2	2	2	2	6.3	6.3	6.3	44.086	0.00089718	2.7544	247110000	4	NaN	1	0	NaN	NaN	1	0	NaN	0.376272	0.448849	-0.176535	-0.896922	2.10933	0.00146706	Q8BZR6;Q923U0;Q923U0-2;Q923U0-3	Q8BZR6;Q923U0;Q923U0-2;Q923U0-3	TOM1-like protein 1	Tom1l1
25.4968	25.74	25.623	26.2134	26.419	26.3441	25.9225	26.0574	26.4441	26.1677	26.5178	26.2632	biological regulation;cellular component organization;cellular component organization or biogenesis;cellular process;cellular response to stimulus;intracellular signal transduction;positive regulation of actin filament polymerization;positive regulation of biological process;positive regulation of cell projection organization;positive regulation of cellular component organization;positive regulat…	binding;enzyme binding;GTPase binding;GTP-Rho binding;protein binding;Ras GTPase binding;Rho GTPase binding;small GTPase binding	actin cytoskeleton;cell part;cytoplasm;cytoskeleton;endomembrane system;intracellular non-membrane-bounded organelle;intracellular organelle;intracellular part;membrane;non-membrane-bounded organelle;organelle;plasma membrane					+	Cluster 2	3	3	3	28	28	28	27.686	0	31.061	879440000	24	2.2823	0.0113096	-0.6963	-5.53123	0.0257388	0.970177	0.00925827	0.0768193	0.392575	0.428312	-0.174878	-0.930093	2.35823	0.00164062	Q9CQC5	Q9CQC5	Cdc42 effector protein 3	Cdc42ep3
24.0159	24.2078	24.2656	25.6661	25.3	25.1913	24.8838	24.7445	25.1463	25.1378	25.1937	24.965	biological regulation;cellular metabolic process;cellular nitrogen compound metabolic process;cellular process;cellular response to stimulus;cellular response to stress;DNA damage response, signal transduction by p53 class mediator;DNA damage response, signal transduction by p53 class mediator resulting in induction of apoptosis;DNA damage response, signal transduction resulting in induction of a…	binding;catalytic activity;exonuclease activity;hydrolase activity;hydrolase activity, acting on ester bonds;nuclease activity;nucleic acid binding	cell part;intracellular membrane-bounded organelle;intracellular non-membrane-bounded organelle;intracellular organelle;intracellular organelle part;intracellular part;membrane;membrane-bounded organelle;non-membrane-bounded organelle;nuclear membrane;nuclear part;nucleolus;nucleoplasm;nucleus;organelle;organelle membrane;organelle part					+	Cluster 2	3	3	3	13.8	13.8	13.8	32.835	0	5.0474	404880000	11	3.10312	0.00204154	-0.935703	-9.15971	0.835929	0.168054	0.286976	1.80196	0.566537	0.261203	-0.173957	-1.27508	3.64624	0.000508197	Q9CZI9-2;Q9CZI9;A0A0U1RNV2	Q9CZI9-2;Q9CZI9	Apoptosis-enhancing nuclease	Aen
29.2541	29.1143	29.3336	30.0928	30.1504	29.8865	29.7912	29.8636	29.7065	30.0194	30.0198	29.7987	cellular macromolecule metabolic process;cellular metabolic process;cellular nitrogen compound metabolic process;cellular process;macromolecule metabolic process;metabolic process;ncRNA metabolic process;ncRNA processing;nitrogen compound metabolic process;nucleic acid metabolic process;nucleobase-containing compound metabolic process;primary metabolic process;RNA metabolic process;RNA processing…	adenyl nucleotide binding;adenyl ribonucleotide binding;ATP binding;ATPase activity;ATPase activity, coupled;ATP-dependent helicase activity;ATP-dependent RNA helicase activity;binding;catalytic activity;helicase activity;hydrolase activity;hydrolase activity, acting on acid anhydrides;hydrolase activity, acting on acid anhydrides, in phosphorus-containing anhydrides;nucleoside-triphosphatase act…	cell part;cytoplasm;intracellular non-membrane-bounded organelle;intracellular organelle;intracellular organelle part;intracellular part;membrane;non-membrane-bounded organelle;nuclear part;nucleolus;organelle;organelle part					+	Cluster 2	19	19	19	47.4	47.4	47.4	61.211	0	133.83	11186000000	159	2.72591	0.00526882	-0.711989	-7.29244	0.374663	0.493063	0.0972532	0.893637	0.85324	0.123671	-0.158887	-1.83627	3.92352	0.000523077	Q5SVX3;Q9D0R4;Q5SVX2	Q5SVX3;Q9D0R4	Probable ATP-dependent RNA helicase DDX56	Ddx56
26.8234	26.7275	26.7376	27.2464	27.1984	26.7784	27.5598	27.5917	27.3766	27.3793	28.0134	27.5813	biological regulation;cation homeostasis;cellular macromolecule metabolic process;cellular metabolic process;cellular nitrogen compound metabolic process;cellular process;chemical homeostasis;divalent inorganic cation homeostasis;homeostatic process;ion homeostasis;macromolecule metabolic process;macromolecule methylation;macromolecule modification;magnesium ion homeostasis;metabolic process;meta…	binding;catalytic activity;methyltransferase activity;nucleic acid binding;RNA binding;transferase activity;transferase activity, transferring one-carbon groups;tRNA binding	cell part;extracellular membrane-bounded organelle;extracellular organelle;extracellular region part;extracellular vesicular exosome;intracellular membrane-bounded organelle;intracellular non-membrane-bounded organelle;intracellular organelle;intracellular organelle part;intracellular part;membrane-bounded organelle;membrane-bounded vesicle;non-membrane-bounded organelle;nuclear part;nucleolus;nu…					+	Cluster 2	8	8	8	30.6	30.6	30.6	38.226	0	40.911	2056700000	27	2.03902	0.0137696	-0.895169	-4.72457	1.14897	0.0897453	-0.58363	-2.4432	0.304569	0.554932	-0.148638	-0.74818	2.44832	0.00126038	A0A0R4J205;Q8C1Z8;E9Q663;E0CY61;E0CZ56	A0A0R4J205;Q8C1Z8	tRNA methyltransferase 10 homolog A	Trmt10a
30.6468	30.5667	30.5831	31.0705	30.9405	30.7641	31.1619	31.277	31.2843	31.3567	31.48	31.3238	amine metabolic process;betaine metabolic process;biological regulation;carboxylic acid metabolic process;carnitine metabolic process;catabolic process;cellular amine metabolic process;cellular amino acid metabolic process;cellular aromatic compound metabolic process;cellular catabolic process;cellular ketone metabolic process;cellular lipid metabolic process;cellular macromolecule metabolic proc…	binding;catalytic activity;cation binding;coenzyme binding;cofactor binding;cytochrome-b5 reductase activity;dioxygenase activity;electron carrier activity;flavin adenine dinucleotide binding;FMN binding;hydrolase activity;ion binding;iron ion binding;iron-cytochrome-c reductase activity;metal ion binding;monooxygenase activity;NADP binding;NADPH-hemoprotein reductase activity;nitric oxide dioxyg…	cell part;cytoplasmic part;cytosol;endoplasmic reticulum membrane;endoplasmic reticulum part;intracellular membrane-bounded organelle;intracellular organelle;intracellular organelle part;intracellular part;membrane;membrane part;membrane-bounded organelle;mitochondrion;organelle;organelle membrane;organelle part					+	Cluster 2	32	32	32	47.8	47.8	47.8	77.043	0	205.68	28346000000	318	3.9097	0.0034902	-0.787949	-14.7456	1.99372	0.0220677	-0.461747	-4.58492	1.1073	0.0690177	-0.145721	-2.35475	4.43327	0.000454545	P37040;Q05DV1;E9Q997;E9PVT9;F6R7H8	P37040;Q05DV1	NADPH--cytochrome P450 reductase	Por
27.3813	27.2807	27.4704	27.657	27.4704	27.6211	27.9015	27.9229	27.8434	28.1899	28.1015	27.8132	actin cytoskeleton organization;actin filament-based process;actomyosin structure organization;anion transport;assembly of actomyosin apparatus involved in cell cycle cytokinesis;biological regulation;cell cycle cytokinesis;cell cycle process;cell proliferation;cellular component assembly;cellular component assembly at cellular level;cellular component organization;cellular component organization…	alpha-tubulin binding;beta-tubulin binding;binding;cation binding;cytoskeletal protein binding;enzyme activator activity;enzyme binding;enzyme regulator activity;gamma-tubulin binding;GTPase activator activity;GTPase regulator activity;ion binding;kinase binding;lipid binding;metal ion binding;microtubule binding;nucleoside-triphosphatase regulator activity;phosphatidylinositol binding;phosphatid…	acrosomal vesicle;cell division site part;cell part;centralspindlin complex;cleavage furrow;cytoplasmic membrane-bounded vesicle;cytoplasmic part;cytoplasmic vesicle;cytoskeletal part;extracellular membrane-bounded organelle;extracellular organelle;extracellular region part;extracellular vesicular exosome;extrinsic to internal side of plasma membrane;extrinsic to membrane;extrinsic to plasma memb…					+	Cluster 2	12	12	12	22.9	22.9	22.9	70.158	0	51.59	2768700000	54	2.18834	0.0125317	-0.657422	-5.20781	1.62396	0.0372383	-0.452009	-3.55132	0.555442	0.269244	-0.145608	-1.25338	3.17325	0.00081761	Q9WVM1;E9Q9N9;E9Q851;F6WD40	Q9WVM1	Rac GTPase-activating protein 1	Racgap1
27.6777	27.7997	27.9577	28.8666	28.7331	28.6411	28.5454	28.5312	28.5066	28.862	28.6353	28.4955	biological regulation;biosynthetic process;cellular biosynthetic process;cellular macromolecule biosynthetic process;cellular macromolecule metabolic process;cellular metabolic process;cellular nitrogen compound metabolic process;cellular process;macromolecule biosynthetic process;macromolecule metabolic process;metabolic process;nitrogen compound metabolic process;nucleic acid metabolic process;…	adenyl nucleotide binding;adenyl ribonucleotide binding;ATP binding;ATPase activity;ATPase activity, coupled;ATP-dependent helicase activity;ATP-dependent RNA helicase activity;binding;catalytic activity;estrogen receptor binding;helicase activity;hormone receptor binding;hydrolase activity;hydrolase activity, acting on acid anhydrides;hydrolase activity, acting on acid anhydrides, in phosphorus-…	cell part;cytoplasm;intracellular membrane-bounded organelle;intracellular non-membrane-bounded organelle;intracellular organelle;intracellular organelle part;intracellular part;membrane;membrane-bounded organelle;non-membrane-bounded organelle;nuclear part;nucleolus;nucleus;organelle;organelle part					+	Cluster 2	17	17	17	27.2	27.2	27.2	97.747	0	130.71	4559400000	80	2.50409	0.0079169	-0.852546	-6.3601	0.263433	0.643913	0.0826861	0.660185	0.564777	0.263109	-0.13654	-1.27164	4.10707	0.000464968	Q8K4L0	Q8K4L0	ATP-dependent RNA helicase DDX54	Ddx54
32.1512	32.1757	32.0281	32.3671	32.4489	32.3732	32.1952	32.2603	32.3855	32.3926	32.4571	32.3895	biological regulation;biosynthetic process;cellular biosynthetic process;cellular component organization;cellular component organization at cellular level;cellular component organization or biogenesis;cellular component organization or biogenesis at cellular level;cellular heat acclimation;cellular macromolecule biosynthetic process;cellular macromolecule metabolic process;cellular metabolic proc…	binding;nucleic acid binding;RNA binding	cell part;chromatin remodeling complex;ESC/E(Z) complex;histone deacetylase complex;histone methyltransferase complex;intracellular membrane-bounded organelle;intracellular organelle;intracellular organelle part;intracellular part;macromolecular complex;membrane-bounded organelle;methyltransferase complex;nuclear part;nucleoplasm;nucleoplasm part;nucleus;NuRD complex;organelle;organelle part;PcG …					+	Cluster 2	16	16	8	49.9	49.9	36.9	47.789	0	202.8	66868000000	249	2.35969	0.0105215	-0.294731	-5.8096	0.185443	0.755738	-0.0166817	-0.485885	1.0384	0.0803784	-0.132702	-2.21087	2.55564	0.00517477	Q60973;A2AFI9;A2AFJ1;F6ZLC6;F6U539	Q60973;A2AFI9;A2AFJ1;F6ZLC6	Histone-binding protein RBBP7	Rbbp7
32.2962	31.7926	32.0138	32.1743	32.5841	32.5386	33.054	32.8483	33.5544	33.1791	33.2584	33.3942	biological regulation;positive regulation of biological process;positive regulation of cell communication;positive regulation of cellular process;positive regulation of I-kappaB kinase/NF-kappaB cascade;positive regulation of intracellular protein kinase cascade;positive regulation of response to stimulus;positive regulation of signal transduction;positive regulation of signaling;regulation of bi…	binding;calcium ion binding;cation binding;identical protein binding;ion binding;metal ion binding;protein binding;RAGE receptor binding;receptor binding	cell part;cell projection;cytoplasmic part;extracellular membrane-bounded organelle;extracellular organelle;extracellular region part;extracellular space;extracellular vesicular exosome;intracellular membrane-bounded organelle;intracellular organelle;intracellular part;membrane-bounded organelle;membrane-bounded vesicle;neuron projection;nucleus;organelle;perinuclear region of cytoplasm;vesicle		+			+	Cluster 2	6	6	6	64.1	64.1	64.1	9.0621	0	36.147	101360000000	104	2.84316	0.00429691	-1.24301	-7.83216	2.37436	0.0149947	-0.844898	-5.86362	0.22294	0.682461	-0.125006	-0.571088	3.04195	0.000579421	A0A0G2JGD2;Q545V2;P07091	A0A0G2JGD2;Q545V2;P07091	Protein S100;Protein S100-A4	S100a4
27.7256	27.6662	27.8492	28.1539	28.188	28.1605	27.9271	28.0715	28.1702	28.1237	28.2729	28.1283	biological regulation;carbohydrate metabolic process;cell cycle;cell division;cellular carbohydrate metabolic process;cellular glucan metabolic process;cellular macromolecule metabolic process;cellular metabolic process;cellular polysaccharide metabolic process;cellular process;cellular protein metabolic process;circadian regulation of gene expression;circadian rhythm;dephosphorylation;energy der…	binding;catalytic activity;cation binding;hydrolase activity;hydrolase activity, acting on ester bonds;ion binding;metal ion binding;phosphatase activity;phosphoprotein phosphatase activity;phosphoric ester hydrolase activity;protein serine/threonine phosphatase activity	adherens junction;anchoring junction;cell division site part;cell junction;cell part;cell-substrate adherens junction;cell-substrate junction;chromosomal part;cleavage furrow;condensed chromosome kinetochore;cytoplasmic part;focal adhesion;histone methyltransferase complex;intracellular membrane-bounded organelle;intracellular non-membrane-bounded organelle;intracellular organelle;intracellular o…	Focal adhesion;Insulin signaling pathway;Long-term potentiation;Meiosis - yeast;Oocyte meiosis;Regulation of actin cytoskeleton;Vascular smooth muscle contraction				+	Cluster 2	10	3	3	28.5	7.4	7.4	36.983	0	20.839	3352600000	26	2.37737	0.00973998	-0.427966	-5.87478	0.0515117	0.935816	-0.00750478	-0.149824	0.621141	0.224328	-0.118732	-1.38158	2.96466	0.00157823	P63087;P63087-2;A0A0G2JGC1;A0A0G2JFF1	P63087;P63087-2;A0A0G2JGC1;A0A0G2JFF1	Serine/threonine-protein phosphatase PP1-gamma catalytic subunit	Ppp1cc
24.6003	24.6431	24.8028	25.0682	25.0521	25.3004	25.0917	25.0809	25.0929	25.2571	25.3094	25.0256	amine catabolic process;amine metabolic process;branched chain family amino acid catabolic process;branched chain family amino acid metabolic process;carboxylic acid catabolic process;carboxylic acid metabolic process;catabolic process;cellular amine metabolic process;cellular amino acid catabolic process;cellular amino acid metabolic process;cellular catabolic process;cellular ketone metabolic p…	3-methyl-2-oxobutanoate dehydrogenase (2-methylpropanoyl-transferring) activity;alpha-ketoacid dehydrogenase activity;catalytic activity;oxidoreductase activity;oxidoreductase activity, acting on the aldehyde or oxo group of donors;oxidoreductase activity, acting on the aldehyde or oxo group of donors, disulfide as acceptor	cell part;cytoplasmic part;dihydrolipoyl dehydrogenase complex;intracellular membrane-bounded organelle;intracellular organelle;intracellular organelle part;intracellular part;macromolecular complex;membrane;membrane-bounded organelle;mitochondrial alpha-ketoglutarate dehydrogenase complex;mitochondrial inner membrane;mitochondrial membrane;mitochondrial part;mitochondrial tricarboxylic acid cycl…	Valine, leucine and isoleucine degradation				+	Cluster 2	2	2	2	9.5	9.5	9.5	42.88	0	6.1703	416480000	18	2.07152	0.0134122	-0.515266	-4.82668	0.183869	0.757094	-0.0571264	-0.482244	0.55237	0.271439	-0.108842	-1.24737	2.63879	0.00173573	Q6P3A8;Q6P3A8-2	Q6P3A8;Q6P3A8-2	2-oxoisovalerate dehydrogenase subunit beta, mitochondrial	Bckdhb
24.6576	25.7107	24.3606	26.4141	26.3707	26.3835	26.2486	26.2473	26.5868	26.5123	26.6939	26.2012	anatomical structure formation involved in morphogenesis;angiogenesis;biological regulation;biosynthetic process;cell differentiation;cellular biosynthetic process;cellular developmental process;cellular macromolecule biosynthetic process;cellular macromolecule metabolic process;cellular metabolic process;cellular nitrogen compound metabolic process;cellular process;cellular response to chemical …	extracellular matrix structural constituent;structural molecule activity	basement membrane;cell part;collagen;collagen type IV;extracellular matrix;extracellular matrix part;extracellular membrane-bounded organelle;extracellular organelle;extracellular region;extracellular region part;extracellular vesicular exosome;intracellular membrane-bounded organelle;intracellular organelle;intracellular part;membrane-bounded organelle;membrane-bounded vesicle;organelle;sheet-fo…	Amoebiasis;ECM-receptor interaction;Focal adhesion;Pathways in cancer;Protein digestion and absorption;Small cell lung cancer	+			+	Cluster 2	3	3	3	2.9	2.9	2.9	167.32	0	5.6664	936340000	10	1.63983	0.0284864	-1.55952	-3.59216	0.21429	0.71688	-0.0796827	-0.551684	0.232176	0.667371	-0.108209	-0.591656	2.50523	0.000832565	B2RQQ8;P08122	B2RQQ8;P08122	Collagen alpha-2(IV) chain;Canstatin	Col4a2
28.2441	28.4422	28.4163	29.2203	28.9394	29.4022	28.9542	29.0126	29.2479	29.0576	29.4382	29.0366	cellular process;establishment of localization;establishment of localization in cell;establishment of protein localization;establishment of protein localization in mitochondrion;establishment of protein localization to organelle;intracellular protein transport;intracellular transport;mitochondrial transport;protein import;protein targeting;protein targeting to mitochondrion;protein transmembrane …	active transmembrane transporter activity;binding;macromolecule transmembrane transporter activity;P-P-bond-hydrolysis-driven protein transmembrane transporter activity;P-P-bond-hydrolysis-driven transmembrane transporter activity;primary active transmembrane transporter activity;protein binding;protein transmembrane transporter activity;protein transporter activity;substrate-specific transmembra…	cell part;cytoplasmic part;endoplasmic reticulum part;envelope;ER-mitochondrion membrane contact site;integral to membrane;intracellular membrane-bounded organelle;intracellular organelle;intracellular organelle part;intracellular part;intrinsic to membrane;macromolecular complex;membrane part;membrane-bounded organelle;mitochondrial envelope;mitochondrial membrane part;mitochondrial outer membra…					+	Cluster 2	6	6	6	41.4	41.4	41.4	16.284	0	28.109	6797300000	72	2.30268	0.0110995	-0.809947	-5.60346	0.0174339	0.98074	0.00984128	0.0524941	0.267326	0.612685	-0.105906	-0.668614	2.72646	0.000969264	Q4KL41;Q9DCC8	Q4KL41;Q9DCC8	Mitochondrial import receptor subunit TOM20 homolog	Tomm20
30.0268	30.1202	30.2783	30.5591	30.4946	30.2245	30.7465	30.7736	30.6471	30.744	30.9126	30.8274	biological regulation;negative regulation of biological process;negative regulation of biosynthetic process;negative regulation of cellular biosynthetic process;negative regulation of cellular macromolecule biosynthetic process;negative regulation of cellular metabolic process;negative regulation of cellular process;negative regulation of gene expression;negative regulation of macromolecule biosy…	binding;core promoter proximal region DNA binding;core promoter proximal region sequence-specific DNA binding;DNA binding;nucleic acid binding;nucleic acid binding transcription factor activity;nucleotide binding;regulatory region DNA binding;regulatory region nucleic acid binding;RNA binding;RNA polymerase II core promoter proximal region sequence-specific DNA binding;RNA polymerase II core prom…	cell part;intracellular membrane-bounded organelle;intracellular organelle;intracellular part;membrane-bounded organelle;nucleus;organelle					+	Cluster 2	28	28	28	50.3	50.3	50.3	63.294	0	165.49	19567000000	180	2.83484	0.00444898	-0.686234	-7.79271	1.62054	0.0375538	-0.401952	-3.54253	0.785588	0.147898	-0.105606	-1.70269	3.30284	0.00066838	Q8C854;A2ATP6;Q8C854-3;A2ATP5;G8JL68;Q8C854-1;Q8C854-2;F6XJA1	Q8C854;A2ATP6;Q8C854-3;A2ATP5;G8JL68;Q8C854-1;Q8C854-2;F6XJA1	Myelin expression factor 2	Myef2
27.1983	27.0189	27.3532	27.7255	27.5628	27.5279	27.799	27.8805	27.5956	27.8054	27.9838	27.8024	biological adhesion;biological regulation;cell adhesion;cell-matrix adhesion;cell-substrate adhesion;cellular component organization;cellular component organization at cellular level;cellular component organization or biogenesis;cellular component organization or biogenesis at cellular level;cellular process;extracellular matrix organization;extracellular structure organization;glomerular basemen…	binding;calcium ion binding;cation binding;collagen binding;extracellular matrix binding;glycoprotein binding;ion binding;laminin binding;laminin-1 binding;metal ion binding;protein binding;proteoglycan binding	basal lamina;basement membrane;cell part;cell periphery;extracellular matrix;extracellular matrix part;extracellular membrane-bounded organelle;extracellular organelle;extracellular region;extracellular region part;extracellular vesicular exosome;membrane-bounded organelle;membrane-bounded vesicle;organelle;proteinaceous extracellular matrix;vesicle					+	Cluster 2	12	12	12	12.3	12.3	12.3	136.54	0	23.651	2513300000	49	2.39115	0.00904691	-0.67374	-5.92599	1.40912	0.0552287	-0.258476	-3.02468	0.435516	0.378837	-0.105523	-1.01657	2.89319	0.00106173	P10493	P10493	Nidogen-1	Nid1
27.2294	27.3745	27.4028	28.2583	28.061	27.8391	27.8372	27.9585	27.9125	28.0467	28.0567	27.9029		catalytic activity;exonuclease activity;hydrolase activity;hydrolase activity, acting on ester bonds;nuclease activity	cell part;intracellular membrane-bounded organelle;intracellular non-membrane-bounded organelle;intracellular organelle;intracellular organelle part;intracellular part;membrane-bounded organelle;non-membrane-bounded organelle;nuclear part;nucleolus;nucleus;organelle;organelle part					+	Cluster 2	9	9	9	23.2	23.2	23.2	45.465	0	14.685	2856700000	47	3.09401	0.0020117	-0.666543	-9.1099	0.143577	0.811546	0.050649	0.386957	0.74837	0.160449	-0.0993805	-1.62971	3.39387	0.000614525	A2ALB2;Q6PAQ4;A2ALB1	A2ALB2;Q6PAQ4;A2ALB1	RNA exonuclease 4	Rexo4
30.1862	30.0693	30.3622	32.0383	31.8505	31.6685	31.4898	31.5812	31.1547	31.3934	31.5459	31.5701	amine metabolic process;aminoglycan catabolic process;aminoglycan metabolic process;anatomical structure development;anatomical structure morphogenesis;biological adhesion;biological regulation;branching involved in prostate gland morphogenesis;branching involved in ureteric bud morphogenesis;branching morphogenesis of a tube;carbohydrate catabolic process;carbohydrate metabolic process;cartilage…	binding;carbohydrate binding;catalytic activity;cytokine binding;cytokine receptor activity;glycosaminoglycan binding;hexosaminidase activity;hyaluronic acid binding;hyalurononglucosaminidase activity;hydrolase activity;hydrolase activity, acting on glycosyl bonds;hydrolase activity, hydrolyzing O-glycosyl compounds;molecular transducer activity;pattern binding;polysaccharide binding;protein bind…	adherens junction;anchoring junction;basolateral plasma membrane;cell junction;cell part;cell surface;cell-substrate adherens junction;cell-substrate junction;cytoplasm;cytoplasmic part;external side of plasma membrane;extracellular membrane-bounded organelle;extracellular organelle;extracellular region part;extracellular vesicular exosome;focal adhesion;Golgi apparatus;integral to membrane;intra…	ECM-receptor interaction;Hematopoietic cell lineage;Shigellosis	+			+	Cluster 2	7	7	7	22.5	22.5	22.5	40.263	0	14.635	34497000000	75	3.66523	0.00234211	-1.29722	-12.778	1.35763	0.0604968	0.349288	2.90515	0.268395	0.610777	-0.0945683	-0.670923	4.90798	0.000444444	Q3U8S1;A2APM5;A2APM3;A2APM4;E9QKM8;Q80X37;A2APM1;A2APM2;P15379-2;P15379-3;P15379-6;P15379-11;P15379-5;P15379-10;P15379-9;P15379-4;P15379-8;P15379-7;P15379;P15379-12;P15379-13	Q3U8S1;A2APM5;A2APM3;A2APM4;E9QKM8;Q80X37;A2APM1;A2APM2;P15379-2;P15379-3;P15379-6;P15379-11;P15379-5;P15379-10;P15379-9;P15379-4;P15379-8;P15379-7;P15379;P15379-12;P15379-13	CD44 antigen	Cd44
26.0606	25.7293	25.7454	27.0622	27.1317	26.8579	26.8187	26.6771	26.7187	27.0085	26.8774	26.5993	cellular macromolecule metabolic process;cellular metabolic process;cellular nitrogen compound metabolic process;cellular process;macromolecule metabolic process;metabolic process;nitrogen compound metabolic process;nucleic acid metabolic process;nucleobase-containing compound metabolic process;primary metabolic process;RNA metabolic process;RNA secondary structure unwinding	adenyl nucleotide binding;adenyl ribonucleotide binding;ATP binding;ATPase activity;ATPase activity, coupled;ATP-dependent helicase activity;ATP-dependent RNA helicase activity;binding;catalytic activity;helicase activity;hydrolase activity;hydrolase activity, acting on acid anhydrides;hydrolase activity, acting on acid anhydrides, in phosphorus-containing anhydrides;nucleoside-triphosphatase act…	cell part;cytoplasm;cytoplasmic part;Golgi apparatus;intracellular membrane-bounded organelle;intracellular non-membrane-bounded organelle;intracellular organelle;intracellular organelle part;intracellular part;membrane-bounded organelle;non-membrane-bounded organelle;nuclear part;nucleolus;organelle;organelle part					+	Cluster 2	11	11	11	24	24	24	76.912	0	29.604	1333500000	41	2.43113	0.00846693	-0.983287	-6.07672	0.576308	0.300566	0.18889	1.29416	0.284871	0.586869	-0.0902284	-0.706326	4.04413	0.000448336	Q6NZQ2	Q6NZQ2		Ddx31
29.1797	29.1199	29.2205	29.4186	29.3818	29.3202	29.6372	29.6126	29.429	29.7592	29.7173	29.4521	cellular macromolecule metabolic process;cellular metabolic process;cellular nitrogen compound metabolic process;cellular process;macromolecule metabolic process;metabolic process;mRNA metabolic process;mRNA processing;nitrogen compound metabolic process;nuclear mRNA splicing, via spliceosome;nucleic acid metabolic process;nucleobase-containing compound metabolic process;primary metabolic process…	binding;nucleic acid binding;RNA binding;snRNA binding;U4 snRNA binding;U6 snRNA binding	Cajal body;cell part;intracellular organelle part;intracellular part;macromolecular complex;nuclear body;nuclear part;nuclear speck;nucleoplasm;nucleoplasm part;organelle part;ribonucleoprotein complex;small nuclear ribonucleoprotein complex;spliceosomal complex;U4/U6 snRNP;U4/U6 x U5 tri-snRNP complex	Spliceosome				+	Cluster 2	19	19	19	37.4	37.4	37.4	58.369	0	68.578	8928900000	116	2.02245	0.0140659	-0.469526	-4.67313	1.25981	0.0727703	-0.269342	-2.68437	0.288906	0.58053	-0.0832545	-0.714941	2.54069	0.00223742	Q059T9;Q9DAW6	Q059T9;Q9DAW6	U4/U6 small nuclear ribonucleoprotein Prp4	Prpf4
28.0447	28.0801	28.0948	28.4485	28.635	28.4642	28.5016	28.3327	28.6352	28.6962	28.5248	28.48		catalytic activity;hydrolase activity;structural constituent of ribosome;structural molecule activity	cell junction;cell part;cytoplasmic part;intracellular membrane-bounded organelle;intracellular organelle;intracellular organelle part;intracellular part;large ribosomal subunit;macromolecular complex;membrane-bounded organelle;mitochondrial large ribosomal subunit;mitochondrial part;mitochondrion;nuclear part;nucleoplasm;organellar large ribosomal subunit;organelle;organelle part;ribonucleoprote…					+	Cluster 2	11	11	11	41	41	41	32.131	0	93.271	4395900000	70	2.73009	0.00509222	-0.493832	-7.31107	0.224624	0.700188	-0.0511144	-0.574851	0.284069	0.587649	-0.0771948	-0.704613	2.73265	0.00162731	Q9EQI8	Q9EQI8	39S ribosomal protein L46, mitochondrial	Mrpl46
30.683	30.5416	30.547	31.3885	31.4849	31.3204	31.2079	31.2764	31.1998	31.3427	31.4712	31.0889	biosynthetic process;cellular biosynthetic process;cellular macromolecule biosynthetic process;cellular macromolecule metabolic process;cellular metabolic process;cellular process;macromolecule biosynthetic process;macromolecule metabolic process;metabolic process;mitochondrial translational elongation;translational elongation	binding;catalytic activity;GTP binding;GTPase activity;guanyl nucleotide binding;guanyl ribonucleotide binding;hydrolase activity;hydrolase activity, acting on acid anhydrides;hydrolase activity, acting on acid anhydrides, in phosphorus-containing anhydrides;nucleic acid binding;nucleoside-triphosphatase activity;nucleotide binding;purine nucleotide binding;purine ribonucleoside triphosphate bind…	cell part;cytoplasmic part;intracellular membrane-bounded organelle;intracellular organelle;intracellular part;membrane-bounded organelle;mitochondrion;organelle					+	Cluster 2	37	37	37	47	47	47	83.549	0	156.03	29067000000	313	2.36988	0.0101976	-0.710366	-5.84707	0.326991	0.553336	0.097058	0.795257	0.251501	0.637386	-0.07289	-0.634211	3.99613	0.000508021	Q8K0D5	Q8K0D5	Elongation factor G, mitochondrial	Gfm1
27.3723	27.2258	27.2787	27.7121	27.4516	27.6237	27.7023	27.7467	28.2655	28.0138	28.0579	27.8615			cell part;cytoplasmic part;intracellular membrane-bounded organelle;intracellular non-membrane-bounded organelle;intracellular organelle;intracellular organelle part;intracellular part;macromolecular complex;membrane-bounded organelle;mitochondrial part;mitochondrial ribosome;mitochondrion;non-membrane-bounded organelle;nuclear part;nucleolus;organellar ribosome;organelle;organelle part;ribonucle…					+	Cluster 2	11	11	11	61.1	61.1	61.1	19.378	0	54.007	2701100000	39	3.13815	0.00181818	-0.685475	-9.35359	1.77126	0.0301495	-0.381941	-3.94186	0.141929	0.809156	-0.0728881	-0.382968	2.21509	0.00208122	D3Z7C0;Q3UKS6;Q9Z2Q5	D3Z7C0;Q3UKS6;Q9Z2Q5	39S ribosomal protein L40, mitochondrial	Mrpl40
28.995	28.8284	28.8606	29.6152	29.6732	29.67	29.4769	29.3993	29.6834	29.6838	29.4899	29.5953	cellular macromolecule metabolic process;cellular metabolic process;cellular process;cellular protein metabolic process;chaperone-mediated protein folding;macromolecule metabolic process;macromolecule modification;metabolic process;peptidyl-amino acid modification;peptidyl-proline modification;primary metabolic process;protein folding;protein metabolic process;protein modification process;protein…	binding;catalytic activity;cis-trans isomerase activity;drug binding;FK506 binding;heat shock protein binding;isomerase activity;macrolide binding;peptidyl-prolyl cis-trans isomerase activity;protein binding	cell part;cytoplasmic part;endoplasmic reticulum membrane;endoplasmic reticulum part;extracellular membrane-bounded organelle;extracellular organelle;extracellular region part;extracellular vesicular exosome;intracellular organelle part;intracellular part;membrane;membrane part;membrane-bounded organelle;membrane-bounded vesicle;nuclear part;nucleoplasm;organelle;organelle membrane;organelle part…					+	Cluster 2	16	16	16	37.1	37.1	37.1	50.966	0	42.049	9008300000	90	3.10482	0.00204762	-0.694963	-9.16905	0.461492	0.398943	0.0631568	1.06835	0.275718	0.600271	-0.0697912	-0.686706	4.31084	0.000473445	Q4FJN2;Q64378;B8JJC2	Q4FJN2;Q64378	Peptidyl-prolyl cis-trans isomerase FKBP5;Peptidyl-prolyl cis-trans isomerase FKBP5, N-terminally processed	Fkbp5
26.968	26.9347	27.1259	27.6572	27.5336	27.3796	27.7951	27.8301	27.6802	27.8855	27.932	27.6834	biological regulation;cell cycle cytokinesis;cell cycle process;cellular component assembly;cellular component assembly at cellular level;cellular component movement;cellular component organization;cellular component organization at cellular level;cellular component organization or biogenesis;cellular component organization or biogenesis at cellular level;cellular macromolecular complex assembly;…	adenyl nucleotide binding;adenyl ribonucleotide binding;ATP binding;ATPase activity;binding;catalytic activity;cytoskeletal protein binding;hydrolase activity;hydrolase activity, acting on acid anhydrides;hydrolase activity, acting on acid anhydrides, in phosphorus-containing anhydrides;microtubule binding;microtubule motor activity;motor activity;nucleoside-triphosphatase activity;nucleotide bin…	adherens junction;anchoring junction;cell junction;cell part;cell-substrate adherens junction;cell-substrate junction;centralspindlin complex;centrosome;cytoplasm;cytoplasmic part;cytoskeletal part;extracellular region part;focal adhesion;intercellular bridge;intracellular membrane-bounded organelle;intracellular non-membrane-bounded organelle;intracellular organelle;intracellular organelle part;…					+	Cluster 2	13	13	13	17.5	17.5	17.5	108.77	0	30.127	2427800000	55	2.98751	0.00346193	-0.824109	-8.54586	1.31178	0.0669262	-0.310215	-2.80069	0.298144	0.565612	-0.0651646	-0.734584	4.05157	0.000490934	E9Q5G3	E9Q5G3	Kinesin-like protein KIF23	Kif23
29.1973	29.0924	29.2147	29.1029	29.2789	29.3091	29.4445	29.5803	29.4242	29.5724	29.5312	29.5304	anatomical structure morphogenesis;anion homeostasis;anion transport;biological regulation;cation transport;cellular anion homeostasis;cellular chemical homeostasis;cellular chloride ion homeostasis;cellular homeostasis;cellular ion homeostasis;cellular macromolecule metabolic process;cellular metabolic process;cellular monovalent inorganic anion homeostasis;cellular process;cellular protein meta…	adenyl nucleotide binding;adenyl ribonucleotide binding;ATP binding;binding;catalytic activity;channel inhibitor activity;channel regulator activity;chloride channel inhibitor activity;chloride channel regulator activity;enzyme binding;enzyme inhibitor activity;enzyme regulator activity;ion channel inhibitor activity;kinase activity;kinase inhibitor activity;kinase regulator activity;nucleotide b…	cell junction;cell part;cell-cell junction;cytoplasm;intracellular part;occluding junction;tight junction					+	Cluster 2	28	28	24	16	16	14.2	225.4	0	95.53	8468600000	140	3.12273	0.00177914	-0.376495	-9.26776	2.05693	0.0209474	-0.314344	-4.78065	0.533301	0.286985	-0.0616302	-1.21002	3.08301	0.00160316	P83741-4;P83741-5;P83741;P83741-2;P83741-3;P83741-6;F7CC62;F6TAR7;E9PZ38;Q80UE6;F7CZC4;F6U2S8;E9Q470;F6SRP4;A0A0R4J1Z1	P83741-4;P83741-5;P83741;P83741-2;P83741-3;P83741-6	Serine/threonine-protein kinase WNK1	Wnk1
29.8453	29.5281	29.7437	30.2056	30.2696	30.2108	29.976	29.9904	30.4368	30.1523	30.3036	30.1152	assembly of spliceosomal tri-snRNP;cellular component assembly;cellular component assembly at cellular level;cellular component organization;cellular component organization at cellular level;cellular component organization or biogenesis;cellular component organization or biogenesis at cellular level;cellular macromolecular complex assembly;cellular macromolecular complex subunit organization;cell…	binding;ribonucleoprotein binding;snRNP binding	Cajal body;cell part;histone methyltransferase complex;intracellular membrane-bounded organelle;intracellular organelle;intracellular organelle part;intracellular part;macromolecular complex;membrane-bounded organelle;methyltransferase complex;MLL1 complex;nuclear body;nuclear part;nuclear speck;nucleoplasm part;nucleus;organelle;organelle part;protein complex;ribonucleoprotein complex;small nucl…	Spliceosome				+	Cluster 2	22	22	22	55.5	55.5	55.5	55.429	0	109.85	13847000000	186	1.9363	0.0166384	-0.484635	-4.41231	0.248095	0.664986	0.0383294	0.626755	0.126763	0.829895	-0.0559851	-0.345884	1.83881	0.00521042	Q8CCF0;Q8CCF0-2	Q8CCF0;Q8CCF0-2	U4/U6 small nuclear ribonucleoprotein Prp31	Prpf31
23.1921	24.0703	23.8055	26.0431	26.3335	26.6472	25.8513	25.688	26.1152	25.8897	26.0322	25.885					+			+	Cluster 2	6	6	6	9.4	9.4	9.4	85.997	0	7.8205	636900000	18	2.977	0.00369849	-2.24634	-8.49196	1.05296	0.108661	0.405632	2.24104	0.140888	0.810167	-0.0507895	-0.380444	4.78982	0.00045815	F6VQ19;Q3UMG5-2;Q3UMG5-3;Q3UMG5;A2AMP0;F7AAC3	F6VQ19;Q3UMG5-2;Q3UMG5-3;Q3UMG5	Leucine-rich repeat and calponin homology domain-containing protein 2	Lrch2
26.4172	26.2411	26.4486	27.0277	27.0844	26.7469	27.1755	27.0914	27.0398	27.1959	27.1866	27.0657	biological regulation;biosynthetic process;cell differentiation;cell proliferation;cellular biosynthetic process;cellular developmental process;cellular macromolecule biosynthetic process;cellular macromolecule metabolic process;cellular metabolic process;cellular nitrogen compound metabolic process;cellular process;developmental process;hemopoietic stem cell proliferation;macromolecule biosynthe…	binding;core promoter proximal region DNA binding;core promoter proximal region sequence-specific DNA binding;DNA binding;nucleic acid binding;nucleic acid binding transcription factor activity;protein binding;protein domain specific binding;regulatory region DNA binding;regulatory region nucleic acid binding;RNA polymerase II core promoter proximal region sequence-specific DNA binding;RNA polyme…	cell part;cytoplasm;intracellular membrane-bounded organelle;intracellular non-membrane-bounded organelle;intracellular organelle;intracellular organelle part;intracellular part;membrane-bounded organelle;non-membrane-bounded organelle;nuclear part;nucleolus;nucleus;organelle;organelle part	Dorso-ventral axis formation;MAPK signaling pathway - fly				+	Cluster 2	8	8	8	19.6	19.6	19.6	56.405	0	14.085	1569100000	45	3.27282	0.0017318	-0.780433	-10.135	0.807927	0.179131	-0.196417	-1.74666	0.337932	0.502326	-0.0471592	-0.818029	3.87445	0.000539604	P97360;E9Q8J8;E9QAJ7	P97360;E9Q8J8	Transcription factor ETV6	Etv6
29.6871	29.5967	29.6708	29.9825	29.6527	29.5869	29.9577	30.0856	30.2108	30.115	30.2824	29.9981	apoptotic mitochondrial changes;cellular component organization;cellular component organization at cellular level;cellular component organization or biogenesis;cellular component organization or biogenesis at cellular level;cellular macromolecule metabolic process;cellular membrane organization;cellular metabolic process;cellular process;cellular protein metabolic process;dephosphorylation;establ…	binding;catalytic activity;cytokine receptor binding;growth factor receptor binding;hydrolase activity;hydrolase activity, acting on ester bonds;interleukin-2 receptor binding;phosphatase activity;phosphoprotein phosphatase activity;phosphoric ester hydrolase activity;protein binding;protein serine/threonine phosphatase activity;protein tyrosine phosphatase activity;receptor binding;ribonucleopro…	cell part;cytoplasmic part;integral to membrane;intracellular membrane-bounded organelle;intracellular organelle;intracellular organelle part;intracellular part;intrinsic to membrane;macromolecular complex;membrane;membrane part;membrane-bounded organelle;mitochondrial inner membrane;mitochondrial inner membrane presequence translocase complex;mitochondrial membrane;mitochondrial membrane part;mi…					+	Cluster 2	15	15	15	37.4	37.4	37.4	39.776	0	75.5	12521000000	132	2.27782	0.0113238	-0.48027	-5.51545	1.24414	0.0740296	-0.39109	-2.64973	0.160406	0.783849	-0.0470937	-0.427261	2.12168	0.00326756	Q9D880	Q9D880	Mitochondrial import inner membrane translocase subunit TIM50	Timm50
30.3307	30.242	30.3276	30.8837	30.886	30.8081	30.8311	30.9811	30.877	30.9379	31.0702	30.8151	anatomical structure development;anatomical structure formation involved in morphogenesis;anatomical structure morphogenesis;angiogenesis;apolipoprotein A-I-mediated signaling pathway;apoptotic cell clearance;biological adhesion;biological regulation;blood vessel development;calcium ion homeostasis;calcium ion transmembrane transport;calcium ion transport;calcium ion transport into cytosol;cation…	binding;calcium channel activity;cation binding;cation channel activity;cation transmembrane transporter activity;channel activity;cytokine binding;enzyme binding;extracellular matrix binding;fibronectin binding;gated channel activity;growth factor binding;ion binding;ion channel activity;ion transmembrane transporter activity;metal ion binding;passive transmembrane transporter activity;protease …	adherens junction;alphav-beta3 integrin complex;alphav-beta3 integrin-IGF-1-IGF1R complex;alphav-beta5 integrin complex;alphav-beta8 integrin complex;anchoring junction;cell junction;cell part;cell projection membrane;cell projection part;cell surface;cell-substrate adherens junction;cell-substrate junction;external side of plasma membrane;extracellular membrane-bounded organelle;extracellular or…	Arrhythmogenic right ventricular cardiomyopathy (ARVC);Cell adhesion molecules (CAMs);Dilated cardiomyopathy;ECM-receptor interaction;Focal adhesion;Hypertrophic cardiomyopathy (HCM);Pathways in cancer;Phagosome;Regulation of actin cytoskeleton;Small cell lung cancer				+	Cluster 2	29	29	29	34.8	34.8	34.8	115.36	0	114.75	22591000000	216	2.89721	0.00373094	-0.640924	-8.0928	0.451555	0.408383	-0.0817699	-1.04859	0.199953	0.722501	-0.0446472	-0.519199	4.46879	0.000498567	P43406;A2AKI5;F6W6Q6;B7ZCI9	P43406;A2AKI5	Integrin alpha-V;Integrin alpha-V heavy chain;Integrin alpha-V light chain	Itgav
32.0611	32.0377	31.9897	32.1246	32.1595	32.0875	32.1254	32.3153	32.3886	32.3215	32.3604	32.279	ATP biosynthetic process;ATP metabolic process;ATP synthesis coupled proton transport;biosynthetic process;cation transport;cellular biosynthetic process;cellular metabolic process;cellular nitrogen compound biosynthetic process;cellular nitrogen compound metabolic process;cellular process;energy coupled proton transport, down electrochemical gradient;establishment of localization;establishment o…	binding;cation transmembrane transporter activity;drug binding;hydrogen ion transmembrane transporter activity;hydrogen ion transporting ATP synthase activity, rotational mechanism;inorganic cation transmembrane transporter activity;ion transmembrane transporter activity;lipid binding;monovalent inorganic cation transmembrane transporter activity;steroid binding;substrate-specific transmembrane t…	cell part;cytoplasmic part;extracellular membrane-bounded organelle;extracellular organelle;extracellular region part;extracellular vesicular exosome;intracellular membrane-bounded organelle;intracellular organelle;intracellular organelle part;intracellular part;macromolecular complex;membrane;membrane part;membrane-bounded organelle;membrane-bounded vesicle;mitochondrial membrane part;mitochondr…	Alzheimer's disease;Huntington's disease;Oxidative phosphorylation;Parkinson's disease				+	Cluster 2	15	15	15	60.6	60.6	60.6	23.363	0	106.18	61612000000	198	3.11517	0.00176829	-0.290831	-9.22595	2.47941	0.0128323	-0.196454	-6.26302	0.207298	0.708707	-0.0438766	-0.535894	2.30191	0.00730838	Q9DB20;F7D3P8;F6XVM5	Q9DB20	ATP synthase subunit O, mitochondrial	Atp5o
25.7028	25.2661	25.3054	26.1151	26.3943	26.1336	25.9777	26.0282	26.1578	26.1659	26.186	25.9415	cellular macromolecule metabolic process;cellular metabolic process;cellular process;cellular protein metabolic process;macromolecule metabolic process;metabolic process;primary metabolic process;protein metabolic process	2-hydroxyglutarate dehydrogenase activity;catalytic activity;oxidoreductase activity;oxidoreductase activity, acting on CH-OH group of donors	cell part;cytoplasmic part;integral to membrane;intracellular membrane-bounded organelle;intracellular organelle;intracellular part;intrinsic to membrane;membrane part;membrane-bounded organelle;mitochondrion;organelle	Butanoate metabolism				+	Cluster 2	6	6	6	17.9	17.9	17.9	50.898	0	13.691	811480000	25	1.86576	0.019497	-0.673014	-4.20672	0.414974	0.444996	0.116511	0.975349	0.17231	0.764997	-0.0432479	-0.455325	2.80024	0.000978602	Q91YP0	Q91YP0	L-2-hydroxyglutarate dehydrogenase, mitochondrial	L2hgdh
27.979	27.9991	28.0296	28.0822	28.3735	28.34	28.6466	28.6288	28.5571	28.7199	28.6046	28.6214		adenyl nucleotide binding;adenyl ribonucleotide binding;ATP binding;binding;catalytic activity;enzyme regulator activity;GTPase regulator activity;guanyl-nucleotide exchange factor activity;kinase activity;nucleoside-triphosphatase regulator activity;nucleotide binding;phosphotransferase activity, alcohol group as acceptor;protein kinase activity;protein serine/threonine kinase activity;purine nu…	cell part;cytoplasm;intracellular part					+	Cluster 2	27	27	23	11.6	11.6	10.3	347.86	0	80.527	4722000000	102	4.11483	0	-0.646068	-16.6204	1.74887	0.0307264	-0.383397	-3.8808	0.346547	0.490135	-0.0377897	-0.835875	4.21869	0.000512418	Q0KL02;Q0KL02-4;Q0KL02-3;Q0KL02-2	Q0KL02;Q0KL02-4;Q0KL02-3;Q0KL02-2	Triple functional domain protein	Trio
27.4311	27.6615	27.3893	27.5243	27.7189	27.7154	27.8184	27.8324	27.7601	27.7984	27.8397	27.8767				Spliceosome				+	Cluster 2	7	7	7	39.8	39.8	39.8	18.891	0	27.984	2670000000	43	1.76663	0.0231202	-0.344257	-3.92918	1.27585	0.0707737	-0.185396	-2.72004	0.473479	0.340137	-0.0345764	-1.09214	2.07737	0.00716366	Q8R344;A0A0G2JF16;A0A0G2JFK6	Q8R344;A0A0G2JF16	Coiled-coil domain-containing protein 12	Ccdc12
25.5478	25.4724	25.7082	26.0615	25.7438	25.5768	26.4356	26.578	26.0295	26.4207	26.4928	26.231	cellular component assembly;cellular component organization;cellular component organization or biogenesis;macromolecular complex assembly;macromolecular complex subunit organization;protein complex assembly;protein complex subunit organization		cell part;cytoplasmic part;intracellular membrane-bounded organelle;intracellular organelle;intracellular part;membrane-bounded organelle;mitochondrion;organelle					+	Cluster 2	5	5	5	32.4	32.4	32.4	23.736	0	18.613	885980000	29	2.81565	0.00473956	-0.805363	-7.70242	1.65133	0.0356993	-0.587493	-3.62195	0.0647219	0.912603	-0.03383	-0.185933	2.50247	0.00119819	H3BJP9;V9GX21;H3BLL2;Q811I0;H3BLD0;H3BKR0;H3BK16	H3BJP9;V9GX21;H3BLL2;Q811I0;H3BLD0	ATP synthase mitochondrial F1 complex assembly factor 1	Atpaf1
26.5082	26.5973	26.509	27.1363	27.0795	26.9821	26.9616	27.0488	26.8728	26.9647	27.0446	26.9436	B cell activation;B cell differentiation;biological regulation;biosynthetic process;cell activation;cell competition in a multicellular organism;cell differentiation;cellular biosynthetic process;cellular developmental process;cellular macromolecule biosynthetic process;cellular macromolecule metabolic process;cellular metabolic process;cellular nitrogen compound metabolic process;cellular proces…	adenyl nucleotide binding;adenyl ribonucleotide binding;ATP binding;binding;nucleotide binding;purine nucleotide binding;purine ribonucleoside triphosphate binding;purine ribonucleotide binding;ribonucleotide binding	cell part;cytoplasm;intracellular membrane-bounded organelle;intracellular non-membrane-bounded organelle;intracellular organelle;intracellular organelle part;intracellular part;macromolecular complex;membrane-bounded organelle;non-membrane-bounded organelle;nuclear part;nucleolus;nucleus;organelle;organelle part;protein complex;signalosome					+	Cluster 2	9	9	9	8.5	8.5	8.5	159.28	0	16.534	1519800000	36	3.32506	0.0018449	-0.446084	-10.4542	0.680748	0.233765	0.0816905	1.49768	0.145069	0.806114	-0.0232023	-0.390561	4.21953	0.000548691	Q80TR8-4;Q80TR8;Q80TR8-2;Q80TR8-3	Q80TR8-4;Q80TR8;Q80TR8-2;Q80TR8-3	Protein VPRBP	Vprbp
27.5555	27.2674	27.4602	27.9075	27.8271	27.7003	27.8143	27.9348	27.914	27.8716	28.0069	27.8503		enzyme regulator activity;GTPase regulator activity;guanyl-nucleotide exchange factor activity;nucleoside-triphosphatase regulator activity;Ras guanyl-nucleotide exchange factor activity;Rho guanyl-nucleotide exchange factor activity;small GTPase regulator activity	cell part;cytoplasm;intracellular part					+	Cluster 2	19	19	19	15.5	15.5	15.5	166.17	0	78.274	2843300000	81	2.10118	0.0133032	-0.481889	-4.92133	0.559157	0.312656	-0.0980008	-1.26065	0.13083	0.824759	-0.021904	-0.355896	2.80712	0.00157493	S4R189;Q3UPH7;Q3UPH7-3;Q3UPH7-6;Q3UPH7-2;S4R2U9;S4R2R3;S4R1Y4;S4R1S6;S4R2A6	S4R189;Q3UPH7;Q3UPH7-3;Q3UPH7-6;Q3UPH7-2;S4R2U9	Rho guanine nucleotide exchange factor 40	Arhgef40
32.2227	32.13	32.2536	32.3974	32.4176	32.3853	32.4238	32.5265	32.5279	32.4491	32.6737	32.4206	macromolecule metabolic process;metabolic process;primary metabolic process;protein metabolic process;proteolysis	aminopeptidase activity;binding;catalytic activity;endopeptidase activity;exopeptidase activity;hydrolase activity;peptidase activity;peptidase activity, acting on L-amino acid peptides;peptide binding;serine hydrolase activity;serine-type endopeptidase activity;serine-type peptidase activity;tripeptidyl-peptidase activity	cell part;cytoplasm;intracellular membrane-bounded organelle;intracellular organelle;intracellular organelle part;intracellular part;membrane-bounded organelle;nuclear part;nucleoplasm;nucleus;organelle;organelle part					+	Cluster 2	56	56	56	47.9	47.9	47.9	138.46	0	323.31	69832000000	526	1.61949	0.0292536	-0.312354	-3.53986	0.640475	0.256137	-0.114375	-1.41924	0.0885578	0.882322	-0.0217082	-0.249124	2.20982	0.00732211	Q64514-2;Q64514;A0A087WRC0;Q05DJ9;A0A087WQR6;A0A087WP19	Q64514-2;Q64514;A0A087WRC0	Tripeptidyl-peptidase 2	Tpp2
29.0909	29.1464	29.1717	29.6792	29.702	29.515	29.4732	29.5515	29.4318	29.4581	29.6432	29.412	cellular macromolecule metabolic process;cellular metabolic process;cellular nitrogen compound metabolic process;cellular process;macromolecule metabolic process;metabolic process;mRNA 3'-end processing;mRNA metabolic process;mRNA polyadenylation;mRNA processing;nitrogen compound metabolic process;nucleic acid metabolic process;nucleobase-containing compound metabolic process;primary metabolic pr…		cell part;intracellular membrane-bounded organelle;intracellular organelle;intracellular organelle part;intracellular part;macromolecular complex;membrane-bounded organelle;mRNA cleavage and polyadenylation specificity factor complex;mRNA cleavage factor complex;nuclear part;nucleoplasm part;nucleus;organelle;organelle part;protein complex	mRNA surveillance pathway				+	Cluster 2	12	12	12	32.8	32.8	32.8	60.187	0	95.98	8909600000	59	2.10585	0.013158	-0.368054	-4.93639	0.624334	0.265663	0.127638	1.3878	0.0847929	0.887252	-0.0188745	-0.239299	3.15475	0.00124287	Q9D824-3;Q9D824-2;Q9D824;Q9D824-4;D3Z3F1	Q9D824-3;Q9D824-2;Q9D824;Q9D824-4;D3Z3F1	Pre-mRNA 3-end-processing factor FIP1	Fip1l1
26.1708	26.3617	26.4438	27.0633	26.651	27.0661	26.7451	27.1243	26.9031	26.9005	26.8879	27.0353	anatomical structure development;anatomical structure formation involved in morphogenesis;anatomical structure morphogenesis;angiogenesis;apoptosis;apoptosis involved in heart morphogenesis;apoptosis involved in morphogenesis;atrial septum morphogenesis;atrioventricular valve morphogenesis;biological adhesion;biological regulation;blood vessel development;cardiac septum development;cardiac septum…	binding;carbohydrate binding;extracellular matrix binding;glycosaminoglycan binding;heparin binding;integrin binding;pattern binding;polysaccharide binding;protein binding;protein complex binding;receptor binding	extracellular matrix;extracellular region part;proteinaceous extracellular matrix					+	Cluster 2	4	4	4	10.8	10.8	10.8	41.709	0	8.609	1443800000	17	2.55792	0.0071632	-0.61577	-6.57627	0.0333295	0.961193	-0.0143846	-0.0986974	0.0488551	0.934153	-0.017046	-0.142461	2.24463	0.00207626	Q3TX21;P18406	Q3TX21;P18406	Protein CYR61	Cyr61
29.7431	29.6174	29.6647	30.0018	29.947	29.8228	29.9807	30.068	30.0751	30.0009	30.1221	30.049	biosynthetic process;cellular biosynthetic process;cellular lipid metabolic process;cellular metabolic process;cellular process;ether lipid biosynthetic process;ether lipid metabolic process;glycerol ether biosynthetic process;glycerol ether metabolic process;glycerolipid biosynthetic process;glycerolipid metabolic process;lipid biosynthetic process;lipid metabolic process;metabolic process;organ…	alkylglycerone-phosphate synthase activity;binding;catalytic activity;coenzyme binding;cofactor binding;FAD binding;flavin adenine dinucleotide binding;oxidoreductase activity;oxidoreductase activity, acting on CH-OH group of donors;oxidoreductase activity, acting on the CH-OH group of donors, NAD or NADP as acceptor;transferase activity;transferase activity, transferring alkyl or aryl (other tha…	cell part;cytoplasmic part;intracellular membrane-bounded organelle;intracellular non-membrane-bounded organelle;intracellular organelle;intracellular organelle part;intracellular part;membrane;membrane-bounded organelle;microbody;microbody membrane;microbody part;mitochondrion;non-membrane-bounded organelle;nuclear part;nucleolus;organelle;organelle membrane;organelle part;peroxisomal membrane;p…	Ether lipid metabolism;Peroxisome				+	Cluster 2	17	17	17	30	30	30	74.342	0	128.8	13058000000	196	2.77569	0.00473764	-0.382287	-7.51739	0.98341	0.124969	-0.133443	-2.09795	0.126316	0.830177	-0.0160364	-0.34478	3.32981	0.00145369	A2AL50;Q8C0I1;A2AL49;H3BKN2;H3BJ14;H3BIY5	A2AL50;Q8C0I1;A2AL49;H3BKN2	Alkyldihydroxyacetonephosphate synthase, peroxisomal	Agps
28.1248	28.506	28.5648	29.0324	28.9066	28.772	28.7516	28.8622	28.8043	28.8586	28.8438	28.7628	biosynthetic process;cellular biosynthetic process;cellular macromolecule biosynthetic process;cellular macromolecule metabolic process;cellular metabolic process;cellular process;cellular protein metabolic process;macromolecule biosynthetic process;macromolecule metabolic process;metabolic process;primary metabolic process;protein metabolic process;translation	structural constituent of ribosome;structural molecule activity	cell part;cytoplasmic part;intracellular membrane-bounded organelle;intracellular organelle;intracellular organelle part;intracellular part;large ribosomal subunit;macromolecular complex;membrane-bounded organelle;mitochondrial large ribosomal subunit;mitochondrial part;mitochondrion;nuclear part;nucleoplasm;organellar large ribosomal subunit;organelle;organelle part;ribonucleoprotein complex					+	Cluster 2	13	13	13	44	44	44	37.596	0	44.774	5524200000	100	1.39839	0.0437084	-0.423201	-2.99958	0.433813	0.425333	0.0819295	1.01316	0.131993	0.823576	-0.015672	-0.358751	2.0235	0.00419586	Q99N96;Q9D3F3	Q99N96;Q9D3F3	39S ribosomal protein L1, mitochondrial	Mrpl1
27.7246	27.7629	27.897	28.39	28.3405	28.2055	28.1204	28.1612	28.4765	28.2627	28.3388	28.1999	biosynthetic process;cellular biosynthetic process;cellular macromolecule biosynthetic process;cellular macromolecule metabolic process;cellular metabolic process;cellular process;cellular protein metabolic process;macromolecule biosynthetic process;macromolecule metabolic process;metabolic process;primary metabolic process;protein metabolic process;translation	structural constituent of ribosome;structural molecule activity	cell part;cytoplasmic part;intracellular membrane-bounded organelle;intracellular organelle;intracellular organelle part;intracellular part;large ribosomal subunit;macromolecular complex;membrane-bounded organelle;mitochondrial large ribosomal subunit;mitochondrial part;mitochondrion;organellar large ribosomal subunit;organelle;organelle part;ribonucleoprotein complex					+	Cluster 2	8	8	8	52.1	52.1	52.1	20.68	0	29.6	3665100000	64	2.69665	0.00585886	-0.472285	-7.163	0.262086	0.645797	0.0448424	0.657264	0.0411559	0.943892	-0.0144463	-0.120918	2.57375	0.00178998	Q9CQF0	Q9CQF0	39S ribosomal protein L11, mitochondrial	Mrpl11
29.295	29.1272	29.3115	30.1912	30.2405	30.1496	30.0172	30.0296	30.0553	30.0534	30.1725	29.872	biological regulation;establishment of localization;establishment of RNA localization;mRNA transport;nucleic acid transport;nucleobase-containing compound transport;posttranscriptional regulation of gene expression;regulation of biological process;regulation of biosynthetic process;regulation of cellular biosynthetic process;regulation of cellular macromolecule biosynthetic process;regulation of …	binding;mRNA 3'-UTR binding;mRNA 5'-UTR binding;mRNA binding;nucleic acid binding;nucleotide binding;RNA binding	cell part;cytoplasm;cytoskeleton;intracellular membrane-bounded organelle;intracellular non-membrane-bounded organelle;intracellular organelle;intracellular part;membrane-bounded organelle;non-membrane-bounded organelle;nucleus;organelle					+	Cluster 2	19	19	18	35.8	35.8	33.6	65.583	0	203.36	12382000000	152	2.7678	0.00488722	-0.788053	-7.48131	0.818107	0.175272	0.161159	1.76674	0.00525099	0.991775	0.00141144	0.0160249	5.14101	0.000450549	Q5SF07;A6X8Z3;Q5SF07-2	Q5SF07;A6X8Z3;Q5SF07-2	Insulin-like growth factor 2 mRNA-binding protein 2	Igf2bp2
[truncated: 4,520 more rows]

## Sheet: No imputeted matrix
Data Set EV3. Full Proteome analysis of Fam134s knockout MEFs
FAM134A_1	FAM134A_2	FAM134A_3	FAM134B_1	FAM134B_2	FAM134B_3	FAM134C_1	FAM134C_2	FAM134C_3	WT_1	WT_2	WT_3	Peptides	Razor + unique peptides	Unique peptides	Sequence coverage [%]	Unique + razor sequence coverage [%]	Unique sequence coverage [%]	Mol. weight [kDa]	Q-value	Score	Intensity	MS/MS count	Protein IDs	Majority protein IDs	Protein names	Gene names
[truncated: 4,840 more rows]

## Sheet: legend
Column	Description
GOBP name	GOBP annotation (mus musculus Uniprot)
GOCC name	GOMF annotation (mus musculus Uniprot)
[truncated: 17 more rows]
