# Supplementary material for: Role of FAM134 paralogues in endoplasmic reticulum remodeling, ER‐phagy, and Collagen quality control
Source: EMBO Rep. 2021 Aug 2;22(9):e52289. doi: 10.15252/embr.202052289 (PMC8447607; doi:10.15252/embr.202052289)
Supplement: Supplementary file 11 — Dataset EV4 [file EMBR-22-e52289-s007.xlsx]

## Sheet: Enrichment
Data Set EV4. GO caterogies enrichment of full proteomes from FAM134s knockout MEFs
Selection column	Selection value	Category column	Category value	Total size	Selection size	Category size	Intersection size	Enrichment factor	P value	Benj. Hoch. FDR
Cluster	Cluster 1	GOCC name	mitochondrion	4840	259	804	79	1.8362	4.9764e-09	1.0506e-06
Cluster	Cluster 1	GOCC name	mitochondrial part	4840	259	442	49	2.0717	2.209e-07	3.444e-05
Cluster	Cluster 1	GOCC name	ribonucleoprotein complex	4840	259	489	49	1.8725	4.074e-06	0.00042505
Cluster	Cluster 1	GOMF name	RNA binding	4840	259	443	49	2.067	2.3651e-07	0.00043069
Cluster	Cluster 1	GOBP name	glutamine family amino acid biosynthetic process	4840	259	12	7	10.901	7.0461e-07	0.00059824
Cluster	Cluster 1	GOMF name	structural constituent of ribosome	4840	259	129	22	3.187	6.8342e-07	0.00087847
Cluster	Cluster 1	GOBP name	translation	4840	259	144	23	2.9848	1.2293e-06	0.00098638
Cluster	Cluster 1	GOCC name	chaperonin-containing T-complex	4840	259	9	5	10.382	4.2944e-05	0.0027719
Cluster	Cluster 1	GOCC name	large ribosomal subunit	4840	259	63	12	3.5595	7.7966e-05	0.0044893
Cluster	Cluster 1	GOCC name	mitochondrial matrix	4840	259	99	15	2.8314	0.00015132	0.0073023
Cluster	Cluster 1	GOBP name	regulation of nuclear mRNA splicing, via spliceosome	4840	259	47	11	4.3736	2.1779e-05	0.0085041
Cluster	Cluster 1	GOCC name	mitochondrial inner membrane	4840	259	179	21	2.1924	0.00030985	0.012922
Cluster	Cluster 1	GOCC name	small ribosomal subunit	4840	259	55	10	3.3977	0.00043553	0.017041
Cluster	Cluster 1	GOCC name	organelle inner membrane	4840	259	198	22	2.0764	0.00046645	0.017974
Cluster	Cluster 1	GOBP name	regulation of RNA splicing	4840	259	63	12	3.5595	7.7966e-05	0.020478
Cluster	Cluster 1	GOMF name	glutathione peroxidase activity	4840	259	5	4	14.95	3.7992e-05	0.020755
Cluster	Cluster 1	GOBP name	glutamine family amino acid catabolic process	4840	259	10	5	9.3436	8.1372e-05	0.020995
Cluster	Cluster 1	GOBP name	glutamine family amino acid metabolic process	4840	259	30	8	4.9833	0.00010947	0.026241
Cluster	Cluster 1	GOBP name	ribonucleoprotein complex assembly	4840	259	108	16	2.7685	0.00012079	0.027955
Cluster	Cluster 1	GOBP name	sperm-egg recognition	4840	259	11	5	8.4942	0.00014134	0.03
Cluster	Cluster 1	GOBP name	glutamate metabolic process	4840	259	11	5	8.4942	0.00014134	0.03
Cluster	Cluster 1	GOBP name	binding of sperm to zona pellucida	4840	259	11	5	8.4942	0.00014134	0.03
Cluster	Cluster 1	GOBP name	organic acid biosynthetic process	4840	259	89	14	2.9396	0.00016725	0.033837
Cluster	Cluster 1	GOBP name	carboxylic acid biosynthetic process	4840	259	89	14	2.9396	0.00016725	0.033837
Cluster	Cluster 1	GOCC name	mitochondrial membrane	4840	259	242	24	1.8533	0.0012238	0.040241
Cluster	Cluster 1	GOBP name	ribonucleoprotein complex subunit organization	4840	259	114	16	2.6228	0.00022301	0.040709
Cluster	Cluster 1	GOCC name	nucleolus	4840	259	484	40	1.5444	0.0013545	0.0433
Cluster	Cluster 1	GOBP name	ribonucleoprotein complex biogenesis	4840	259	52	10	3.5937	0.00027651	0.047316
Cluster	Cluster 1	GOBP name	cellular amino acid biosynthetic process	4840	259	43	9	3.9113	0.00028982	0.049126
Cluster	Cluster 2	GOCC name	mitochondrion	4840	135	804	55	2.4526	8.6797e-12	3.2578e-09
Cluster	Cluster 2	GOCC name	mitochondrial part	4840	135	442	30	2.4334	1.824e-06	0.00020769
Cluster	Cluster 2	GOCC name	organellar large ribosomal subunit	4840	135	24	6	8.963	3.4879e-05	0.0023717
Cluster	Cluster 2	GOCC name	mitochondrial large ribosomal subunit	4840	135	24	6	8.963	3.4879e-05	0.0023717
Cluster	Cluster 2	GOCC name	intracellular membrane-bounded organelle	4840	135	2970	103	1.2433	7.5663e-05	0.0044067
Cluster	Cluster 2	GOCC name	intracellular organelle	4840	135	3340	110	1.1807	0.00034854	0.014128
Cluster	Cluster 2	GOCC name	nucleolus	4840	135	484	26	1.9259	0.00040523	0.016104
Cluster	Cluster 2	GOCC name	membrane-bounded organelle	4840	135	3454	112	1.1625	0.00058858	0.02169
Cluster	Cluster 2	GOBP name	regulation of interferon-gamma production	4840	135	11	4	13.037	0.00015776	0.032565
Cluster	Cluster 2	GOCC name	organelle	4840	135	3740	118	1.1312	0.0010272	0.034931
Cluster	Cluster 2	GOBP name	mitochondrial genome maintenance	4840	135	5	3	21.511	0.0002009	0.038301
Cluster	Cluster 2	GOCC name	external side of plasma membrane	4840	135	46	6	4.6763	0.0013339	0.042914
Cluster	Cluster 3	GOCC name	nucleolus	4840	668	484	187	2.7994	2.7228e-48	2.7593e-44
Cluster	Cluster 3	GOBP name	rRNA processing	4840	668	113	76	4.8731	5.7331e-40	4.1861e-35
Cluster	Cluster 3	GOBP name	rRNA metabolic process	4840	668	115	76	4.7883	3.8807e-39	1.4168e-34
Cluster	Cluster 3	GOBP name	ncRNA processing	4840	668	175	94	3.8919	1.7346e-37	4.2218e-33
Cluster	Cluster 3	GOBP name	ncRNA metabolic process	4840	668	213	104	3.5377	1.3009e-36	2.3747e-32
Cluster	Cluster 3	GOBP name	RNA processing	4840	668	418	148	2.5654	2.6386e-32	3.8533e-28
Cluster	Cluster 3	GOCC name	ribonucleoprotein complex	4840	668	489	158	2.3411	2.6662e-29	1.3509e-25
Cluster	Cluster 3	GOCC name	preribosome	4840	668	40	35	6.3398	1.1716e-25	3.9577e-22
Cluster	Cluster 3	GOCC name	nuclear part	4840	668	1686	353	1.517	3.3997e-25	8.6131e-22
Cluster	Cluster 3	GOBP name	RNA metabolic process	4840	668	905	223	1.7854	3.3588e-23	4.0875e-19
Cluster	Cluster 3	GOCC name	small-subunit processome	4840	668	31	28	6.5443	1.4777e-21	2.4959e-18
Cluster	Cluster 3	GOBP name	maturation of SSU-rRNA	4840	668	31	28	6.5443	1.4777e-21	1.3488e-17
Cluster	Cluster 3	GOCC name	non-membrane-bounded organelle	4840	668	1146	255	1.6122	4.6995e-20	4.7625e-17
Cluster	Cluster 3	GOCC name	intracellular non-membrane-bounded organelle	4840	668	1146	255	1.6122	4.6995e-20	4.7625e-17
Cluster	Cluster 3	GOBP name	cellular nitrogen compound metabolic process	4840	668	1366	288	1.5276	2.1192e-19	1.5474e-15
Cluster	Cluster 3	GOBP name	nucleobase-containing compound metabolic process	4840	668	1237	267	1.5639	3.7635e-19	2.4982e-15
Cluster	Cluster 3	GOMF name	RNA binding	4840	668	443	130	2.1262	1.1707e-19	2.5583e-15
Cluster	Cluster 3	GOBP name	nucleic acid metabolic process	4840	668	1076	240	1.6161	8.9452e-19	5.4429e-15
Cluster	Cluster 3	GOBP name	nitrogen compound metabolic process	4840	668	1392	288	1.4991	4.5431e-18	2.3694e-14
Cluster	Cluster 3	GOBP name	cellular component biogenesis at cellular level	4840	668	56	35	4.5284	2.486e-17	1.1913e-13
Cluster	Cluster 3	GOCC name	nucleolar part	4840	668	51	32	4.5462	5.093e-16	3.4408e-13
Cluster	Cluster 3	GOBP name	ribonucleoprotein complex biogenesis	4840	668	52	33	4.5981	1.0658e-16	4.5301e-13
Cluster	Cluster 3	GOBP name	cellular component biogenesis	4840	668	71	37	3.7758	1.0705e-14	3.553e-11
Cluster	Cluster 3	GOBP name	maturation of SSU-rRNA from tricistronic rRNA transcript (SSU-rRNA, 5.8S rRNA, LSU-rRNA)	4840	668	22	19	6.2575	3.6386e-14	1.1551e-10
Cluster	Cluster 3	GOMF name	nucleic acid binding	4840	668	860	190	1.6008	5.856e-14	4.2655e-10
Cluster	Cluster 3	GOBP name	cellular macromolecule metabolic process	4840	668	1890	343	1.3149	1.1628e-12	3.5377e-09
Cluster	Cluster 3	GOBP name	macromolecule metabolic process	4840	668	1963	346	1.2771	7.1711e-11	1.7454e-07
Cluster	Cluster 3	GOCC name	cytosolic large ribosomal subunit	4840	668	37	21	4.1123	8.4288e-10	2.1902e-07
Cluster	Cluster 3	GOCC name	nucleus	4840	668	1708	304	1.2896	1.1304e-09	2.8637e-07
Cluster	Cluster 3	GOCC name	cytosolic small ribosomal subunit	4840	668	32	19	4.302	1.9286e-09	4.6009e-07
Cluster	Cluster 3	GOMF name	structural constituent of ribosome	4840	668	129	46	2.5837	1.3978e-10	5.0909e-07
Cluster	Cluster 3	GOBP name	cellular metabolic process	4840	668	2459	410	1.2081	8.8002e-10	1.691e-06
Cluster	Cluster 3	GOBP name	ribosome biogenesis	4840	668	26	17	4.7374	1.696e-09	3.0203e-06
Cluster	Cluster 3	GOBP name	primary metabolic process	4840	668	2372	395	1.2066	4.0059e-09	6.6477e-06
Cluster	Cluster 3	GOMF name	snoRNA binding	4840	668	21	15	5.1754	2.4832e-09	7.7519e-06
Cluster	Cluster 3	GOBP name	translation	4840	668	144	46	2.3145	7.7776e-09	1.159e-05
Cluster	Cluster 3	GOBP name	cellular biosynthetic process	4840	668	977	189	1.4016	1.5261e-08	2.1024e-05
Cluster	Cluster 3	GOCC name	small ribosomal subunit	4840	668	55	23	3.0299	2.1929e-07	3.444e-05
Cluster	Cluster 3	GOBP name	biosynthetic process	4840	668	1007	190	1.3671	9.8406e-08	0.00012178
Cluster	Cluster 3	GOBP name	tRNA metabolic process	4840	668	82	29	2.5624	4.2349e-07	0.00039142
Cluster	Cluster 3	GOBP name	cellular macromolecule biosynthetic process	4840	668	645	130	1.4603	4.3352e-07	0.0003916
Cluster	Cluster 3	GOBP name	RNA modification	4840	668	46	20	3.1502	6.3817e-07	0.00056141
Cluster	Cluster 3	GOCC name	Pwp2p-containing subcomplex of 90S preribosome	4840	668	6	6	7.2455	6.7788e-06	0.00061889
Cluster	Cluster 3	GOCC name	90S preribosome	4840	668	6	6	7.2455	6.7788e-06	0.00061889
Cluster	Cluster 3	GOBP name	macromolecule biosynthetic process	4840	668	653	130	1.4424	8.6236e-07	0.00072376
Cluster	Cluster 3	GOMF name	transferase activity, transferring one-carbon groups	4840	668	74	27	2.6436	5.1983e-07	0.00081138
Cluster	Cluster 3	GOCC name	large ribosomal subunit	4840	668	63	22	2.5302	1.2432e-05	0.0010326
Cluster	Cluster 3	GOBP name	mRNA metabolic process	4840	668	283	67	1.7154	1.4467e-06	0.001067
Cluster	Cluster 3	GOCC name	small nucleolar ribonucleoprotein complex	4840	668	17	10	4.2621	1.6493e-05	0.0012759
Cluster	Cluster 3	GOBP name	regulation of gene expression, epigenetic	4840	668	58	22	2.7483	2.7393e-06	0.0017859
Cluster	Cluster 3	GOCC name	Cajal body	4840	668	28	13	3.364	2.4944e-05	0.0018317
Cluster	Cluster 3	GOMF name	rRNA binding	4840	668	30	15	3.6228	1.9121e-06	0.0020597
Cluster	Cluster 3	GOBP name	RNA splicing	4840	668	186	48	1.8698	3.8358e-06	0.0022776
Cluster	Cluster 3	GOBP name	metabolic process	4840	668	2692	422	1.1358	3.9302e-06	0.0022776
Cluster	Cluster 3	GOBP name	endonucleolytic cleavage of tricistronic rRNA transcript (SSU-rRNA, 5.8S rRNA, LSU-rRNA)	4840	668	6	6	7.2455	6.7788e-06	0.0034221
Cluster	Cluster 3	GOBP name	endonucleolytic cleavage involved in rRNA processing	4840	668	6	6	7.2455	6.7788e-06	0.0034221
Cluster	Cluster 3	GOBP name	cellular nitrogen compound biosynthetic process	4840	668	164	43	1.8997	7.7609e-06	0.0037528
Cluster	Cluster 3	GOBP name	ribonucleoprotein complex assembly	4840	668	108	32	2.1468	7.9143e-06	0.0038018
Cluster	Cluster 3	GOBP name	tRNA processing	4840	668	45	18	2.8982	9.2015e-06	0.0042256
Cluster	Cluster 3	GOCC name	macromolecular complex	4840	668	1975	314	1.1519	7.493e-05	0.0043892
Cluster	Cluster 3	GOBP name	ribonucleoprotein complex subunit organization	4840	668	114	33	2.0974	9.7895e-06	0.0044398
Cluster	Cluster 3	GOBP name	nucleoside monophosphate biosynthetic process	4840	668	30	14	3.3812	1.1394e-05	0.0050119
Cluster	Cluster 3	GOCC name	nucleoplasm	4840	668	983	170	1.253	9.315e-05	0.0051867
Cluster	Cluster 3	GOBP name	one-carbon metabolic process	4840	668	96	29	2.1887	1.3709e-05	0.0058539
Cluster	Cluster 3	GOMF name	methyltransferase activity	4840	668	70	24	2.4842	7.3191e-06	0.0059236
Cluster	Cluster 3	GOCC name	spliceosomal complex	4840	668	130	33	1.8392	0.0001485	0.0072007
Cluster	Cluster 3	GOBP name	negative regulation of gene expression, epigenetic	4840	668	24	12	3.6228	2.051e-05	0.0082284
Cluster	Cluster 3	GOBP name	cleavage involved in rRNA processing	4840	668	9	7	5.6354	2.4903e-05	0.0090916
Cluster	Cluster 3	GOBP name	mRNA processing	4840	668	228	53	1.6843	2.796e-05	0.010007
Cluster	Cluster 3	GOBP name	gene silencing	4840	668	40	16	2.8982	2.8311e-05	0.010055
Cluster	Cluster 3	GOBP name	regulation of translation	4840	668	146	38	1.8858	2.9348e-05	0.010253
Cluster	Cluster 3	GOBP name	amine biosynthetic process	4840	668	53	19	2.5974	3.1235e-05	0.010608
Cluster	Cluster 3	GOCC name	mitochondrial outer membrane translocase complex	4840	668	6	5	6.0379	0.00025594	0.01118
Cluster	Cluster 3	GOBP name	ribonucleoside monophosphate biosynthetic process	4840	668	25	12	3.4778	3.407e-05	0.011206
Cluster	Cluster 3	GOCC name	intracellular organelle part	4840	668	2988	448	1.0863	0.0003077	0.012885
Cluster	Cluster 3	GOBP name	chromatin silencing	4840	668	22	11	3.6228	4.5422e-05	0.014173
Cluster	Cluster 3	GOCC name	t-UTP complex	4840	668	4	4	7.2455	0.00036004	0.014537
Cluster	Cluster 3	GOBP name	L-serine metabolic process	4840	668	5	5	7.2455	4.9435e-05	0.014916
Cluster	Cluster 3	GOCC name	ribosome	4840	668	73	21	2.0843	0.00038042	0.015238
Cluster	Cluster 3	GOBP name	nuclear export	4840	668	55	19	2.503	5.5014e-05	0.016004
Cluster	Cluster 3	GOBP name	purine ribonucleoside monophosphate biosynthetic process	4840	668	19	10	3.8134	5.8423e-05	0.016664
Cluster	Cluster 3	GOBP name	purine nucleoside monophosphate biosynthetic process	4840	668	19	10	3.8134	5.8423e-05	0.016664
Cluster	Cluster 3	GOBP name	posttranscriptional regulation of gene expression	4840	668	241	54	1.6235	6.4718e-05	0.017968
Cluster	Cluster 3	GOCC name	exosome (RNase complex)	4840	668	16	8	3.6228	0.00050421	0.019137
Cluster	Cluster 3	GOBP name	tetrahydrofolate metabolic process	4840	668	10	7	5.0719	7.1652e-05	0.019421
Cluster	Cluster 3	GOBP name	pseudouridine synthesis	4840	668	10	7	5.0719	7.1652e-05	0.019421
Cluster	Cluster 3	GOBP name	cellular amino acid biosynthetic process	4840	668	43	16	2.696	7.7079e-05	0.020367
Cluster	Cluster 3	GOBP name	ribosomal small subunit biogenesis	4840	668	13	8	4.4588	7.8381e-05	0.020488
Cluster	Cluster 3	GOBP name	RNA export from nucleus	4840	668	39	15	2.7867	8.326e-05	0.021331
Cluster	Cluster 3	GOCC name	organelle part	4840	668	3018	449	1.0779	0.0006704	0.024264
Cluster	Cluster 3	GOMF name	hydroxymethyl-, formyl- and related transferase activity	4840	668	5	5	7.2455	4.9435e-05	0.025423
Cluster	Cluster 3	GOBP name	chromatin silencing at rDNA	4840	668	17	9	3.8359	0.0001303	0.029617
Cluster	Cluster 3	GOBP name	aspartate family amino acid metabolic process	4840	668	17	9	3.8359	0.0001303	0.029617
Cluster	Cluster 3	GOMF name	RNA-dependent ATPase activity	4840	668	47	17	2.6207	6.9904e-05	0.03001
Cluster	Cluster 3	GOMF name	RNA helicase activity	4840	668	47	17	2.6207	6.9904e-05	0.03001
Cluster	Cluster 3	GOMF name	ATP-dependent RNA helicase activity	4840	668	47	17	2.6207	6.9904e-05	0.03001
Cluster	Cluster 3	GOBP name	serine family amino acid metabolic process	4840	668	14	8	4.1403	0.00015788	0.032565
Cluster	Cluster 3	GOBP name	ribosomal large subunit biogenesis	4840	668	14	8	4.1403	0.00015788	0.032565
Cluster	Cluster 3	GOBP name	IMP metabolic process	4840	668	11	7	4.6108	0.00017008	0.033937
Cluster	Cluster 3	GOBP name	folic acid-containing compound metabolic process	4840	668	11	7	4.6108	0.00017008	0.033937
Cluster	Cluster 3	GOBP name	aspartate family amino acid biosynthetic process	4840	668	11	7	4.6108	0.00017008	0.033937
Cluster	Cluster 3	GOBP name	nuclear transport	4840	668	94	26	2.0041	0.00017011	0.033937
Cluster	Cluster 3	GOMF name	structural molecule activity	4840	668	238	53	1.6135	8.7629e-05	0.034194
Cluster	Cluster 3	GOCC name	RNA polymerase complex	4840	668	26	10	2.7867	0.0012018	0.039802
Cluster	Cluster 3	GOBP name	'de novo' IMP biosynthetic process	4840	668	6	5	6.0379	0.00025594	0.044815
Cluster	Cluster 3	GOBP name	RNA secondary structure unwinding	4840	668	34	13	2.7703	0.00025683	0.044855
Cluster	Cluster 3	GOCC name	DNA-directed RNA polymerase I complex	4840	668	11	6	3.9521	0.0014991	0.046519
Cluster	Cluster 3	GOCC name	cytoplasm	4840	668	1989	304	1.1074	0.0015163	0.046847
Cluster	Cluster 3	GOBP name	regulation of mRNA stability	4840	668	26	11	3.0654	0.0002767	0.047316
Cluster	Cluster 5	GOCC name	cytoplasm	4840	469	1989	249	1.2919	9.9976e-09	2.0677e-06
Cluster	Cluster 5	GOCC name	cytosol	4840	469	678	105	1.5982	7.1999e-08	1.3029e-05
Cluster	Cluster 5	GOCC name	ESCRT I complex	4840	469	7	6	8.8456	5.0902e-06	0.00049738
Cluster	Cluster 5	GOCC name	cell projection	4840	469	405	64	1.6308	1.5902e-05	0.0012396
Cluster	Cluster 5	GOMF name	protein binding	4840	469	1615	201	1.2844	1.531e-06	0.0018587
Cluster	Cluster 5	GOBP name	phosphorus metabolic process	4840	469	317	55	1.7905	4.3636e-06	0.0024307
Cluster	Cluster 5	GOBP name	phosphate-containing compound metabolic process	4840	469	317	55	1.7905	4.3636e-06	0.0024307
Cluster	Cluster 5	GOCC name	cytoskeletal part	4840	469	529	77	1.5021	4.0328e-05	0.0026198
Cluster	Cluster 5	GOMF name	guanyl-nucleotide exchange factor activity	4840	469	52	17	3.3738	3.107e-06	0.002952
Cluster	Cluster 5	GOBP name	regulation of protein complex assembly	4840	469	123	28	2.3492	7.4696e-06	0.0036604
Cluster	Cluster 5	GOCC name	cell-cell junction	4840	469	124	26	2.1638	6.4906e-05	0.0039864
Cluster	Cluster 5	GOCC name	centrosome	4840	469	163	31	1.9627	9.1582e-05	0.0051276
Cluster	Cluster 5	GOBP name	positive regulation of cellular component organization	4840	469	282	49	1.7932	1.3579e-05	0.0058456
Cluster	Cluster 5	GOCC name	nuclear proteasome complex	4840	469	7	5	7.3713	0.00014382	0.0070071
Cluster	Cluster 5	GOCC name	microtubule plus end	4840	469	7	5	7.3713	0.00014382	0.0070071
Cluster	Cluster 5	GOCC name	cytosolic proteasome complex	4840	469	7	5	7.3713	0.00014382	0.0070071
Cluster	Cluster 5	GOCC name	plasma membrane	4840	469	700	93	1.3711	0.00018654	0.0087115
Cluster	Cluster 5	GOBP name	regulation of cellular component biogenesis	4840	469	188	36	1.9761	2.332e-05	0.0087119
Cluster	Cluster 5	GOBP name	regulation of cellular component organization	4840	469	616	88	1.4743	2.3231e-05	0.0087119
Cluster	Cluster 5	GOBP name	negative regulation of cellular process	4840	469	952	125	1.355	2.5156e-05	0.009093
Cluster	Cluster 5	GOCC name	proteasome regulatory particle, base subcomplex	4840	469	11	6	5.629	0.00022454	0.010158
Cluster	Cluster 5	GOBP name	regulation of signaling	4840	469	543	79	1.5014	3.2741e-05	0.010966
Cluster	Cluster 5	GOMF name	cytoskeletal protein binding	4840	469	216	40	1.9111	1.8881e-05	0.011788
Cluster	Cluster 5	GOBP name	regulation of multicellular organismal process	4840	469	535	77	1.4853	5.8081e-05	0.016664
Cluster	Cluster 5	GOBP name	cell projection organization	4840	469	191	35	1.8911	7.3232e-05	0.019659
Cluster	Cluster 5	GOMF name	ubiquitin binding	4840	469	50	15	3.0959	3.5544e-05	0.019916
Cluster	Cluster 5	GOBP name	regulation of signal transduction	4840	469	470	69	1.515	7.6205e-05	0.020234
Cluster	Cluster 5	GOBP name	cellular component assembly	4840	469	606	84	1.4305	9.7933e-05	0.024077
Cluster	Cluster 5	GOBP name	phosphorylation	4840	469	242	41	1.7484	0.00011058	0.026241
Cluster	Cluster 5	GOBP name	cellular response to stimulus	4840	469	1091	136	1.2864	0.00012098	0.027955
Cluster	Cluster 5	GOCC name	proteasome accessory complex	4840	469	18	7	4.0133	0.00081073	0.028627
Cluster	Cluster 5	GOMF name	small conjugating protein binding	4840	469	52	15	2.9769	5.7988e-05	0.028799
Cluster	Cluster 5	GOBP name	cytoskeleton organization	4840	469	317	50	1.6277	0.00012918	0.029569
Cluster	Cluster 5	GOBP name	negative regulation of biological process	4840	469	1036	130	1.295	0.00013061	0.029617
Cluster	Cluster 5	GOBP name	cellular component assembly at cellular level	4840	469	462	67	1.4966	0.00013494	0.029809
Cluster	Cluster 5	GOMF name	GTPase regulator activity	4840	469	124	26	2.1638	6.4906e-05	0.03001
Cluster	Cluster 5	GOMF name	binding	4840	469	3163	341	1.1126	7.0039e-05	0.03001
Cluster	Cluster 5	GOBP name	positive regulation of RNA polymerase II transcriptional preinitiation complex assembly	4840	469	7	5	7.3713	0.00014382	0.030439
Cluster	Cluster 5	GOBP name	positive regulation of molecular function	4840	469	386	58	1.5506	0.00014695	0.030832
Cluster	Cluster 5	GOBP name	positive regulation of catalytic activity	4840	469	311	49	1.626	0.00015289	0.031806
Cluster	Cluster 5	GOCC name	ruffle	4840	469	47	12	2.6349	0.0009576	0.03312
Cluster	Cluster 5	GOCC name	microtubule organizing center	4840	469	221	35	1.6344	0.0010197	0.034809
Cluster	Cluster 5	GOMF name	small GTPase regulator activity	4840	469	43	13	3.1199	0.00010534	0.037803
Cluster	Cluster 5	GOBP name	protein phosphorylation	4840	469	194	34	1.8086	0.00021069	0.039855
Cluster	Cluster 5	GOBP name	regulation of response to stimulus	4840	469	614	83	1.395	0.00023484	0.042234
Cluster	Cluster 5	GOBP name	protein modification process	4840	469	696	92	1.3641	0.00023718	0.042501
Cluster	Cluster 5	GOBP name	regulation of molecular function	4840	469	608	82	1.3918	0.00027253	0.047155
Cluster	Cluster 5	GOCC name	lamellipodium	4840	469	77	16	2.1444	0.0015339	0.047169
Cluster	Cluster 5	GOCC name	intracellular	4840	469	122	22	1.861	0.0015907	0.048554
Cluster	Cluster 6	GOCC name	cytoplasm	4840	188	1989	119	1.5403	2.0228e-10	5.8569e-08
Cluster	Cluster 6	GOBP name	protein modification process	4840	188	696	50	1.8495	3.1926e-06	0.0020265
Cluster	Cluster 6	GOCC name	cytosol	4840	188	678	46	1.7467	3.5406e-05	0.0023717
Cluster	Cluster 6	GOBP name	protein metabolic process	4840	188	1063	66	1.5984	9.0706e-06	0.0041918
Cluster	Cluster 6	GOCC name	extracellular vesicular exosome	4840	188	1271	71	1.4381	0.00012345	0.0063827
Cluster	Cluster 6	GOCC name	extracellular organelle	4840	188	1272	71	1.437	0.00012646	0.0064398
Cluster	Cluster 6	GOCC name	extracellular membrane-bounded organelle	4840	188	1272	71	1.437	0.00012646	0.0064398
Cluster	Cluster 6	GOBP name	cellular protein metabolic process	4840	188	934	59	1.6263	1.9143e-05	0.0077655
Cluster	Cluster 6	GOBP name	macromolecule modification	4840	188	751	50	1.714	2.5116e-05	0.009093
Cluster	Cluster 6	GOCC name	extracellular region part	4840	188	1386	75	1.3931	0.00020292	0.009305
Cluster	Cluster 6	GOMF name	structural constituent of cytoskeleton	4840	188	33	8	6.2411	2.403e-05	0.014586
Cluster	Cluster 6	GOBP name	positive regulation of metabolic process	4840	188	655	44	1.7294	6.6858e-05	0.018492
Cluster	Cluster 6	GOCC name	membrane-bounded vesicle	4840	188	1388	73	1.354	0.00057939	0.021587
Cluster	Cluster 6	GOBP name	positive regulation of cellular metabolic process	4840	188	605	41	1.7447	9.9965e-05	0.024494
Cluster	Cluster 6	GOBP name	positive regulation of macromolecule metabolic process	4840	188	606	41	1.7418	0.0001035	0.025107
Cluster	Cluster 6	GOBP name	glucose metabolic process	4840	188	52	9	4.4558	0.00012026	0.027955
Cluster	Cluster 6	GOBP name	regulation of cellular response to stress	4840	188	134	15	2.8819	0.00013363	0.029657
Cluster	Cluster 6	GOMF name	MAP kinase kinase activity	4840	188	7	4	14.711	6.8764e-05	0.03001
Cluster	Cluster 6	GOCC name	protein complex	4840	188	1577	80	1.306	0.00086156	0.030316
Cluster	Cluster 6	GOCC name	nucleus	4840	188	1708	85	1.2812	0.0010087	0.034652
Cluster	Cluster 6	GOMF name	protein serine/threonine kinase activity	4840	188	145	16	2.8408	9.5703e-05	0.036057
Cluster	Cluster 6	GOCC name	vesicle	4840	188	1421	73	1.3226	0.001096	0.036899
Cluster	Cluster 6	GOCC name	signalosome	4840	188	22	5	5.8511	0.0011464	0.038343
Cluster	Cluster 6	GOBP name	positive regulation of nitric-oxide synthase biosynthetic process	4840	188	4	3	19.309	0.00022201	0.040709
Cluster	Cluster 6	GOBP name	positive regulation of cardiac muscle cell proliferation	4840	188	4	3	19.309	0.00022201	0.040709
Cluster	Cluster 6	GOBP name	cullin deneddylation	4840	188	9	4	11.442	0.00022906	0.041501
Cluster	Cluster 6	GOBP name	regulation of organelle organization	4840	188	297	24	2.0804	0.0002574	0.044855
Cluster	Cluster 6	GOCC name	UBC13-MMS2 complex	4840	188	2	2	25.745	0.0015011	0.046519
Cluster	Cluster 6	GOCC name	tubulin complex	4840	188	2	2	25.745	0.0015011	0.046519
Cluster	Cluster 7	GOCC name	vesicle	4840	609	1421	266	1.4877	3.1419e-16	2.2743e-13
Cluster	Cluster 7	GOCC name	membrane-bounded vesicle	4840	609	1388	254	1.4544	5.452e-14	3.0695e-11
Cluster	Cluster 7	GOCC name	extracellular organelle	4840	609	1272	231	1.4433	4.3313e-12	1.9952e-09
Cluster	Cluster 7	GOCC name	extracellular membrane-bounded organelle	4840	609	1272	231	1.4433	4.3313e-12	1.9952e-09
Cluster	Cluster 7	GOCC name	extracellular region part	4840	609	1386	247	1.4163	4.1221e-12	1.9952e-09
Cluster	Cluster 7	GOCC name	plasma membrane	4840	609	700	146	1.6576	7.115e-12	3.0026e-09
Cluster	Cluster 7	GOCC name	extracellular vesicular exosome	4840	609	1271	230	1.4382	7.4072e-12	3.0026e-09
Cluster	Cluster 7	GOMF name	protein binding	4840	609	1615	279	1.373	2.6977e-12	1.179e-08
Cluster	Cluster 7	GOCC name	membrane	4840	609	2035	329	1.2849	5.7012e-11	1.8637e-08
Cluster	Cluster 7	GOCC name	membrane part	4840	609	1194	215	1.4311	9.2417e-11	2.838e-08
Cluster	Cluster 7	GOCC name	plasma membrane part	4840	609	365	85	1.8508	1.5719e-09	3.8853e-07
Cluster	Cluster 7	GOBP name	vesicle-mediated transport	4840	609	368	86	1.8573	1.0412e-09	1.9493e-06
Cluster	Cluster 7	GOBP name	regulation of biological quality	4840	609	655	131	1.5895	2.0377e-09	3.5425e-06
Cluster	Cluster 7	GOBP name	regulation of multicellular organismal process	4840	609	535	109	1.6192	2.0597e-08	2.7344e-05
Cluster	Cluster 7	GOCC name	cell junction	4840	609	435	89	1.626	3.727e-07	5.3956e-05
Cluster	Cluster 7	GOMF name	receptor binding	4840	609	274	66	1.9144	2.957e-08	7.1796e-05
Cluster	Cluster 7	GOCC name	cytoplasmic vesicle part	4840	609	147	40	2.1626	6.2503e-07	8.4454e-05
Cluster	Cluster 7	GOCC name	integral to membrane	4840	609	669	123	1.4612	8.8363e-07	0.00011055
Cluster	Cluster 7	GOCC name	intrinsic to membrane	4840	609	683	125	1.4545	9.113e-07	0.00011127
Cluster	Cluster 7	GOBP name	response to chemical stimulus	4840	609	732	136	1.4766	1.1391e-07	0.00013635
Cluster	Cluster 7	GOBP name	immune system process	4840	609	266	63	1.8823	1.1687e-07	0.00013693
Cluster	Cluster 7	GOBP name	transport	4840	609	954	168	1.3996	1.2206e-07	0.00013926
Cluster	Cluster 7	GOBP name	defense response	4840	609	156	43	2.1906	1.6452e-07	0.0001741
Cluster	Cluster 7	GOCC name	cell projection part	4840	609	209	50	1.9013	1.6888e-06	0.00019448
Cluster	Cluster 7	GOBP name	vesicle organization	4840	609	77	27	2.7868	1.9919e-07	0.00020201
Cluster	Cluster 7	GOBP name	establishment of localization	4840	609	1003	173	1.3708	3.217e-07	0.00031319
Cluster	Cluster 7	GOCC name	dynactin complex	4840	609	8	7	6.954	3.3929e-06	0.00037427
Cluster	Cluster 7	GOBP name	antigen processing and presentation	4840	609	26	14	4.2794	4.3442e-07	0.0003916
Cluster	Cluster 7	GOCC name	endosome	4840	609	209	49	1.8633	3.8375e-06	0.00040936
Cluster	Cluster 7	GOCC name	cytoskeleton	4840	609	319	67	1.6692	4.1641e-06	0.00042625
Cluster	Cluster 7	GOCC name	cytoplasmic part	4840	609	2656	382	1.143	5.4932e-06	0.00052517
Cluster	Cluster 7	GOBP name	cellular membrane organization	4840	609	296	66	1.7721	5.9101e-07	0.00052626
Cluster	Cluster 7	GOCC name	cell projection	4840	609	405	80	1.5699	5.6949e-06	0.00053937
Cluster	Cluster 7	GOCC name	cytoplasmic vesicle membrane	4840	609	112	31	2.1997	7.4076e-06	0.00065849
Cluster	Cluster 7	GOCC name	Golgi apparatus part	4840	609	246	54	1.7446	9.4886e-06	0.0008149
Cluster	Cluster 7	GOBP name	homeostatic process	4840	609	320	69	1.7137	1.1662e-06	0.00094617
Cluster	Cluster 7	GOBP name	regulation of localization	4840	609	506	98	1.5392	1.262e-06	0.0010016
Cluster	Cluster 7	GOBP name	response to stimulus	4840	609	1472	234	1.2634	1.3549e-06	0.0010525
Cluster	Cluster 7	GOCC name	organelle membrane	4840	609	911	152	1.326	1.2803e-05	0.0010548
Cluster	Cluster 7	GOBP name	response to interferon-beta	4840	609	15	10	5.2983	1.4435e-06	0.001067
Cluster	Cluster 7	GOBP name	membrane organization	4840	609	311	67	1.7122	1.7112e-06	0.0012249
Cluster	Cluster 7	GOCC name	Golgi apparatus	4840	609	332	67	1.6039	1.5727e-05	0.0012396
Cluster	Cluster 7	GOBP name	positive regulation of multicellular organismal process	4840	609	121	34	2.2332	1.9413e-06	0.00135
Cluster	Cluster 7	GOBP name	response to organic substance	4840	609	506	97	1.5235	2.2579e-06	0.0015126
Cluster	Cluster 7	GOBP name	response to biotic stimulus	4840	609	178	44	1.9645	2.8197e-06	0.001806
Cluster	Cluster 7	GOCC name	extracellular space	4840	609	212	47	1.7619	2.627e-05	0.001892
Cluster	Cluster 7	GOCC name	endoplasmic reticulum part	4840	609	306	62	1.6103	2.7993e-05	0.00197
Cluster	Cluster 7	GOCC name	membrane raft	4840	609	82	24	2.3261	2.8195e-05	0.0019705
Cluster	Cluster 7	GOBP name	cellular developmental process	4840	609	686	123	1.425	3.2194e-06	0.0020265
Cluster	Cluster 7	GOCC name	cell surface	4840	609	131	33	2.002	3.0192e-05	0.0020956
Cluster	Cluster 7	GOCC name	vesicle membrane	4840	609	120	31	2.0531	3.1027e-05	0.002139
Cluster	Cluster 7	GOBP name	cell projection organization	4840	609	191	46	1.914	3.5528e-06	0.0021618
Cluster	Cluster 7	GOBP name	response to protozoan	4840	609	6	6	7.9475	3.8837e-06	0.0022776
Cluster	Cluster 7	GOBP name	defense response to protozoan	4840	609	6	6	7.9475	3.8837e-06	0.0022776
Cluster	Cluster 7	GOBP name	multi-organism process	4840	609	180	44	1.9427	3.8214e-06	0.0022776
Cluster	Cluster 7	GOBP name	establishment of localization in cell	4840	609	554	103	1.4776	4.3943e-06	0.0024307
Cluster	Cluster 7	GOCC name	COPI vesicle coat	4840	609	10	7	5.5632	3.9001e-05	0.0025665
Cluster	Cluster 7	GOBP name	regulation of response to stimulus	4840	609	614	111	1.4368	6.8427e-06	0.0034221
Cluster	Cluster 7	GOCC name	synapse part	4840	609	96	26	2.1524	5.5695e-05	0.0035276
Cluster	Cluster 7	GOCC name	integral to plasma membrane	4840	609	75	22	2.3313	5.6771e-05	0.0035734
Cluster	Cluster 7	GOBP name	regulation of immune system process	4840	609	209	48	1.8253	8.4753e-06	0.0040447
Cluster	Cluster 7	GOBP name	anatomical structure morphogenesis	4840	609	390	77	1.5691	8.594e-06	0.0040669
Cluster	Cluster 7	GOBP name	response to other organism	4840	609	113	31	2.1803	8.9601e-06	0.0041918
Cluster	Cluster 7	GOBP name	regulation of signaling	4840	609	543	100	1.4636	9.0642e-06	0.0041918
Cluster	Cluster 7	GOCC name	synapse	4840	609	76	22	2.3006	7.0057e-05	0.0042165
Cluster	Cluster 7	GOCC name	endoplasmic reticulum	4840	609	316	62	1.5593	7.1135e-05	0.0042405
Cluster	Cluster 7	GOCC name	lytic vacuole	4840	609	92	25	2.1596	7.1862e-05	0.0042588
Cluster	Cluster 7	GOCC name	anchoring junction	4840	609	304	60	1.5686	7.7562e-05	0.0044893
Cluster	Cluster 7	GOCC name	lamellipodium	4840	609	77	22	2.2707	8.5995e-05	0.0048415
Cluster	Cluster 7	GOCC name	adherens junction	4840	609	300	59	1.563	9.692e-05	0.0053091
Cluster	Cluster 7	GOBP name	regulation of cell proliferation	4840	609	350	70	1.5895	1.3968e-05	0.0058953
Cluster	Cluster 7	GOCC name	intrinsic to plasma membrane	4840	609	84	23	2.1761	0.00011961	0.0062651
Cluster	Cluster 7	GOCC name	cytoplasmic vesicle	4840	609	309	60	1.5432	0.00012067	0.0062712
Cluster	Cluster 7	GOCC name	vacuolar part	4840	609	112	28	1.9869	0.00012792	0.0064494
Cluster	Cluster 7	GOBP name	response to external stimulus	4840	609	257	55	1.7008	1.6594e-05	0.0069237
Cluster	Cluster 7	GOBP name	response to bacterium	4840	609	42	16	3.0276	1.8075e-05	0.0074144
Cluster	Cluster 7	GOCC name	lysosome	4840	609	91	24	2.096	0.00015852	0.0075778
Cluster	Cluster 7	GOBP name	regulation of cell migration	4840	609	157	38	1.9236	2.077e-05	0.0082871
Cluster	Cluster 7	GOCC name	cell-substrate junction	4840	609	281	55	1.5556	0.00017973	0.0084325
Cluster	Cluster 7	GOBP name	regulation of cellular component movement	4840	609	175	41	1.862	2.249e-05	0.0085085
Cluster	Cluster 7	GOBP name	positive regulation of biological process	4840	609	1220	193	1.2573	2.2039e-05	0.0085085
Cluster	Cluster 7	GOMF name	lipid binding	4840	609	182	43	1.8777	1.177e-05	0.0085729
Cluster	Cluster 7	GOBP name	antigen processing and presentation of peptide antigen via MHC class I	4840	609	7	6	6.8121	2.3795e-05	0.0087308
Cluster	Cluster 7	GOBP name	antigen processing and presentation of peptide antigen	4840	609	7	6	6.8121	2.3795e-05	0.0087308
Cluster	Cluster 7	GOBP name	antigen processing and presentation of exogenous antigen	4840	609	7	6	6.8121	2.3795e-05	0.0087308
Cluster	Cluster 7	GOMF name	protein complex binding	4840	609	126	33	2.0815	1.3223e-05	0.0093206
Cluster	Cluster 7	GOCC name	vacuolar membrane	4840	609	104	26	1.9869	0.00021414	0.0097752
Cluster	Cluster 7	GOBP name	antigen processing and presentation of endogenous peptide antigen via MHC class I	4840	609	5	5	7.9475	3.1089e-05	0.010608
Cluster	Cluster 7	GOBP name	antigen processing and presentation of endogenous peptide antigen	4840	609	5	5	7.9475	3.1089e-05	0.010608
Cluster	Cluster 7	GOBP name	antigen processing and presentation of endogenous antigen	4840	609	5	5	7.9475	3.1089e-05	0.010608
Cluster	Cluster 7	GOBP name	regulation of cell communication	4840	609	452	84	1.477	3.2941e-05	0.010983
Cluster	Cluster 7	GOCC name	symbiont-containing vacuole membrane	4840	609	4	4	7.9475	0.00024851	0.010997
Cluster	Cluster 7	GOBP name	regulation of locomotion	4840	609	178	41	1.8306	3.3582e-05	0.011098
Cluster	Cluster 7	GOCC name	vacuole	4840	609	111	27	1.9332	0.00025985	0.011302
Cluster	Cluster 7	GOCC name	neuromuscular junction	4840	609	16	8	3.9737	0.00026816	0.011584
Cluster	Cluster 7	GOCC name	contractile fiber part	4840	609	78	21	2.1397	0.0002878	0.012256
Cluster	Cluster 7	GOCC name	focal adhesion	4840	609	280	54	1.5327	0.00028904	0.012256
Cluster	Cluster 7	GOCC name	cell-substrate adherens junction	4840	609	280	54	1.5327	0.00028904	0.012256
Cluster	Cluster 7	GOBP name	cellular response to interferon-beta	4840	609	13	8	4.8907	3.9964e-05	0.012687
Cluster	Cluster 7	GOCC name	filopodium	4840	609	33	12	2.89	0.00031575	0.013007
Cluster	Cluster 7	GOCC name	lysosomal membrane	4840	609	84	22	2.0815	0.00031522	0.013007
Cluster	Cluster 7	GOBP name	actin filament-based process	4840	609	180	41	1.8103	4.3499e-05	0.01369
Cluster	Cluster 7	GOBP name	cortical cytoskeleton organization	4840	609	20	10	3.9737	4.576e-05	0.014218
Cluster	Cluster 7	GOBP name	cellular response to chemical stimulus	4840	609	403	76	1.4988	4.6625e-05	0.014365
Cluster	Cluster 7	GOBP name	negative regulation of catalytic activity	4840	609	169	39	1.834	4.8773e-05	0.014777
Cluster	Cluster 7	GOBP name	defense response to bacterium	4840	609	32	13	3.2287	5.0027e-05	0.015032
Cluster	Cluster 7	GOBP name	positive regulation of cell-substrate adhesion	4840	609	28	12	3.4061	5.2516e-05	0.015525
Cluster	Cluster 7	GOBP name	chemical homeostasis	4840	609	194	43	1.7615	5.5554e-05	0.016097
Cluster	Cluster 7	GOMF name	TAP binding	4840	609	5	5	7.9475	3.1089e-05	0.017878
Cluster	Cluster 7	GOBP name	vesicle fusion	4840	609	37	14	3.0071	6.4254e-05	0.017968
Cluster	Cluster 7	GOBP name	biological regulation	4840	609	2457	350	1.1321	6.465e-05	0.017968
Cluster	Cluster 7	GOCC name	extracellular region	4840	609	81	21	2.0605	0.00048318	0.018478
Cluster	Cluster 7	GOBP name	positive regulation of cell adhesion	4840	609	51	17	2.6492	6.9032e-05	0.019021
Cluster	Cluster 7	GOBP name	regulation of intracellular protein kinase cascade	4840	609	196	43	1.7436	7.0408e-05	0.019327
Cluster	Cluster 7	GOBP name	negative regulation of molecular function	4840	609	227	48	1.6805	7.1983e-05	0.019421
Cluster	Cluster 7	GOCC name	cytosol	4840	609	678	110	1.2894	0.00052484	0.019846
Cluster	Cluster 7	GOBP name	negative regulation of cell migration	4840	609	42	15	2.8384	7.5824e-05	0.020206
Cluster	Cluster 7	GOBP name	negative regulation of cell proliferation	4840	609	149	35	1.8669	7.8565e-05	0.020488
Cluster	Cluster 7	GOBP name	regulation of cell motility	4840	609	167	38	1.8084	8.1182e-05	0.020995
Cluster	Cluster 7	GOBP name	regulation of transport	4840	609	357	68	1.5138	8.2361e-05	0.021175
Cluster	Cluster 7	GOBP name	negative regulation of locomotion	4840	609	47	16	2.7055	8.4345e-05	0.021369
Cluster	Cluster 7	GOBP name	negative regulation of cellular component movement	4840	609	47	16	2.7055	8.4345e-05	0.021369
Cluster	Cluster 7	GOBP name	negative regulation of multicellular organismal process	4840	609	72	21	2.318	8.9603e-05	0.022457
Cluster	Cluster 7	GOCC name	endoplasmic reticulum membrane	4840	609	211	42	1.582	0.00063588	0.023348
Cluster	Cluster 7	GOCC name	secretory granule membrane	4840	609	22	9	3.2512	0.00066434	0.024133
Cluster	Cluster 7	GOCC name	cell-cell junction	4840	609	124	28	1.7946	0.00067481	0.024336
Cluster	Cluster 7	GOMF name	integrin binding	4840	609	32	13	3.2287	5.0027e-05	0.025423
Cluster	Cluster 7	GOBP name	cortical actin cytoskeleton organization	4840	609	18	9	3.9737	0.00011051	0.026241
Cluster	Cluster 7	GOBP name	regulation of cytokine production	4840	609	89	24	2.1431	0.00011132	0.026241
Cluster	Cluster 7	GOBP name	response to cytokine stimulus	4840	609	134	32	1.8979	0.0001112	0.026241
Cluster	Cluster 7	GOBP name	regulation of system process	4840	609	117	29	1.9699	0.00011533	0.026991
Cluster	Cluster 7	GOCC name	external side of plasma membrane	4840	609	46	14	2.4188	0.00076677	0.027265
Cluster	Cluster 7	GOBP name	intracellular transport	4840	609	471	84	1.4174	0.00013185	0.029622
Cluster	Cluster 7	GOBP name	negative regulation of cell motility	4840	609	44	15	2.7094	0.00013563	0.029809
Cluster	Cluster 7	GOMF name	protein dimerization activity	4840	609	283	57	1.6007	6.6251e-05	0.03001
Cluster	Cluster 7	GOBP name	response to endogenous stimulus	4840	609	253	51	1.6021	0.00014694	0.030832
Cluster	Cluster 7	GOBP name	membrane invagination	4840	609	154	35	1.8062	0.00015137	0.031578
Cluster	Cluster 7	GOMF name	identical protein binding	4840	609	403	75	1.4791	7.8981e-05	0.031961
Cluster	Cluster 7	GOBP name	positive regulation of transport	4840	609	191	41	1.706	0.00016101	0.033024
Cluster	Cluster 7	GOMF name	vinculin binding	4840	609	8	6	5.9606	8.3304e-05	0.033098
Cluster	Cluster 7	GOBP name	regulation of anatomical structure morphogenesis	4840	609	216	45	1.6557	0.00016261	0.033258
Cluster	Cluster 7	GOBP name	regulation of molecular function	4840	609	608	103	1.3464	0.00017911	0.034783
Cluster	Cluster 7	GOBP name	actin cytoskeleton organization	4840	609	168	37	1.7503	0.00019153	0.036705
Cluster	Cluster 7	GOMF name	signal transducer activity	4840	609	128	31	1.9248	0.00010785	0.037803
Cluster	Cluster 7	GOMF name	molecular transducer activity	4840	609	128	31	1.9248	0.00010785	0.037803
Cluster	Cluster 7	GOMF name	protein homodimerization activity	4840	609	206	44	1.6975	0.00010899	0.037803
Cluster	Cluster 7	GOCC name	endosomal part	4840	609	147	31	1.676	0.0011337	0.038044
Cluster	Cluster 7	GOCC name	Z disc	4840	609	48	14	2.318	0.0011828	0.039299
Cluster	Cluster 7	GOBP name	regulation of cellular localization	4840	609	257	51	1.5771	0.00021307	0.040116
Cluster	Cluster 7	GOBP name	protein localization at cell surface	4840	609	9	6	5.2983	0.00021873	0.040638
Cluster	Cluster 7	GOBP name	secretion by cell	4840	609	82	22	2.1322	0.00022252	0.040709
Cluster	Cluster 7	GOBP name	antigen processing and presentation of exogenous peptide antigen	4840	609	4	4	7.9475	0.00024851	0.043935
Cluster	Cluster 7	GOBP name	endocytosis	4840	609	146	33	1.7963	0.00024917	0.043945
Cluster	Cluster 7	GOCC name	early endosome	4840	609	94	22	1.86	0.0014218	0.04465
Cluster	Cluster 7	GOCC name	cytoplasmic membrane-bounded vesicle	4840	609	274	50	1.4503	0.0014231	0.04465
Cluster	Cluster 7	GOBP name	tube development	4840	609	16	8	3.9737	0.00026816	0.046619
Cluster	Cluster 7	GOBP name	lipid catabolic process	4840	609	62	18	2.3073	0.00028572	0.048744
Cluster	Cluster 7	GOBP name	immune response	4840	609	106	26	1.9494	0.00028998	0.049126
Cluster	Cluster 8	GOCC name	collagen	4840	197	17	9	13.007	4.5401e-09	1.0002e-06
Cluster	Cluster 8	GOCC name	endoplasmic reticulum	4840	197	316	35	2.7212	2.0204e-08	4.0949e-06
Cluster	Cluster 8	GOCC name	endoplasmic reticulum lumen	4840	197	52	13	6.1421	7.9109e-08	1.4065e-05
Cluster	Cluster 8	GOCC name	extracellular matrix part	4840	197	45	12	6.5516	1.1746e-07	1.9839e-05
Cluster	Cluster 8	GOCC name	contractile fiber part	4840	197	78	15	4.7247	3.1454e-07	4.7576e-05
Cluster	Cluster 8	GOCC name	extracellular matrix	4840	197	72	14	4.7772	6.8119e-07	9.0832e-05
Cluster	Cluster 8	GOCC name	cell surface	4840	197	131	19	3.5634	8.0258e-07	0.00010427
Cluster	Cluster 8	GOCC name	endoplasmic reticulum part	4840	197	306	31	2.489	9.8815e-07	0.00011644
Cluster	Cluster 8	GOCC name	stress fiber	4840	197	36	9	6.1421	8.2482e-06	0.00072685
Cluster	Cluster 8	GOMF name	procollagen-proline dioxygenase activity	4840	197	6	5	20.474	6.1283e-07	0.00087847
Cluster	Cluster 8	GOCC name	focal adhesion	4840	197	280	27	2.3691	1.2409e-05	0.0010326
Cluster	Cluster 8	GOCC name	cell-substrate adherens junction	4840	197	280	27	2.3691	1.2409e-05	0.0010326
Cluster	Cluster 8	GOCC name	actin filament bundle	4840	197	38	9	5.8189	1.3186e-05	0.0010696
Cluster	Cluster 8	GOCC name	cell-substrate junction	4840	197	281	27	2.3607	1.3216e-05	0.0010696
Cluster	Cluster 8	GOCC name	adherens junction	4840	197	300	28	2.2931	1.5473e-05	0.0012347
Cluster	Cluster 8	GOBP name	regulation of blood pressure	4840	197	23	8	8.5456	1.7665e-06	0.0012523
Cluster	Cluster 8	GOBP name	peptidyl-proline hydroxylation	4840	197	7	5	17.549	2.0597e-06	0.0014188
Cluster	Cluster 8	GOCC name	anchoring junction	4840	197	304	28	2.2629	1.9606e-05	0.0014828
Cluster	Cluster 8	GOCC name	actomyosin	4840	197	41	9	5.3931	2.5139e-05	0.0018328
Cluster	Cluster 8	GOCC name	extracellular space	4840	197	212	22	2.5496	2.6698e-05	0.001892
Cluster	Cluster 8	GOMF name	peptidyl-proline dioxygenase activity	4840	197	7	5	17.549	2.0597e-06	0.0020597
Cluster	Cluster 8	GOBP name	wound healing	4840	197	27	8	7.2796	6.8149e-06	0.0034221
Cluster	Cluster 8	GOCC name	cytoplasmic part	4840	197	2656	133	1.2303	6.8568e-05	0.0041609
Cluster	Cluster 8	GOCC name	membrane part	4840	197	1194	71	1.4609	8.3613e-05	0.0047337
Cluster	Cluster 8	GOCC name	vesicle	4840	197	1421	81	1.4005	9.4242e-05	0.0051905
Cluster	Cluster 8	GOBP name	protein heterotrimerization	4840	197	5	4	19.655	1.2794e-05	0.0055605
Cluster	Cluster 8	GOCC name	proteinaceous extracellular matrix	4840	197	49	9	4.5126	0.00010705	0.0057439
Cluster	Cluster 8	GOCC name	membrane	4840	197	2035	107	1.2918	0.000113	0.0059954
Cluster	Cluster 8	GOCC name	extracellular region part	4840	197	1386	79	1.4004	0.00011994	0.0062651
Cluster	Cluster 8	GOCC name	membrane-bounded vesicle	4840	197	1388	79	1.3984	0.0001258	0.0064398
Cluster	Cluster 8	GOCC name	cell junction	4840	197	435	33	1.8638	0.0001544	0.0074158
Cluster	Cluster 8	GOCC name	sarcolemma	4840	197	31	7	5.5477	0.00016721	0.007918
Cluster	Cluster 8	GOCC name	intrinsic to membrane	4840	197	683	45	1.6187	0.00024696	0.010997
Cluster	Cluster 8	GOCC name	procollagen-proline 4-dioxygenase complex	4840	197	4	3	18.426	0.00025514	0.01118
Cluster	Cluster 8	GOBP name	4-hydroxyproline metabolic process	4840	197	6	4	16.379	3.6849e-05	0.012066
Cluster	Cluster 8	GOCC name	cytoskeletal part	4840	197	529	37	1.7184	0.00029709	0.012545
Cluster	Cluster 8	GOCC name	integral to membrane	4840	197	669	44	1.6159	0.00029986	0.012609
Cluster	Cluster 8	GOBP name	collagen fibril organization	4840	197	18	6	8.1895	4.8308e-05	0.01472
Cluster	Cluster 8	GOBP name	peptidyl-proline modification	4840	197	35	8	5.6157	5.2424e-05	0.015525
Cluster	Cluster 8	GOCC name	plasma membrane	4840	197	700	45	1.5794	0.0004107	0.016258
Cluster	Cluster 8	GOCC name	membrane-enclosed lumen	4840	197	208	19	2.2442	0.00044441	0.017255
Cluster	Cluster 8	GOCC name	organelle lumen	4840	197	176	17	2.3731	0.00046985	0.018036
Cluster	Cluster 8	GOBP name	cell adhesion	4840	197	182	19	2.5648	8.5625e-05	0.021559
Cluster	Cluster 8	GOBP name	biological adhesion	4840	197	185	19	2.5233	0.00010564	0.025542
Cluster	Cluster 8	GOBP name	cellular modified amino acid metabolic process	4840	197	51	9	4.3356	0.00014633	0.030832
Cluster	Cluster 8	GOCC name	intracellular organelle lumen	4840	197	172	16	2.2854	0.0009861	0.03399
Cluster	Cluster 8	GOBP name	developmental process	4840	197	1225	71	1.424	0.00018237	0.035227
Cluster	Cluster 8	GOCC name	muscle thin filament tropomyosin	4840	197	6	3	12.284	0.0011754	0.039182
Cluster	Cluster 8	GOCC name	endoplasmic reticulum membrane	4840	197	211	18	2.0959	0.0012855	0.041892
Cluster	Cluster 8	GOBP name	muscle system process	4840	197	43	8	4.5709	0.00023425	0.042232
Cluster	Cluster 8	GOCC name	cell cortex	4840	197	56	8	3.5098	0.0013598	0.043335
Cluster	Cluster 8	GOBP name	peptidyl-proline hydroxylation to 4-hydroxy-L-proline	4840	197	4	3	18.426	0.00025514	0.044782
Cluster	Cluster 8	GOBP name	regulation of anatomical structure morphogenesis	4840	197	216	20	2.2749	0.00027088	0.046981
Cluster	Cluster 8	GOBP name	protein trimerization	4840	197	9	4	10.919	0.00027391	0.047252
Cluster	Cluster 9	GOCC name	membrane part	4840	276	1194	133	1.9534	1.5114e-18	1.3924e-15
Cluster	Cluster 9	GOCC name	intrinsic to membrane	4840	276	683	94	2.4135	2.7173e-18	2.2948e-15
Cluster	Cluster 9	GOCC name	integral to membrane	4840	276	669	92	2.4116	7.7726e-18	6.059e-15
Cluster	Cluster 9	GOCC name	membrane	4840	276	2035	170	1.4649	7.7513e-12	3.0212e-09
Cluster	Cluster 9	GOCC name	endoplasmic reticulum part	4840	276	306	47	2.6935	9.1218e-11	2.838e-08
Cluster	Cluster 9	GOCC name	organelle membrane	4840	276	911	95	1.8287	1.0214e-10	3.0445e-08
Cluster	Cluster 9	GOBP name	cell adhesion	4840	276	182	36	3.4687	1.3103e-11	3.5434e-08
Cluster	Cluster 9	GOBP name	lipid metabolic process	4840	276	251	43	3.0042	1.7279e-11	4.506e-08
Cluster	Cluster 9	GOBP name	biological adhesion	4840	276	185	36	3.4125	2.1483e-11	5.4091e-08
Cluster	Cluster 9	GOBP name	cellular lipid metabolic process	4840	276	193	33	2.9984	4.8815e-09	7.7485e-06
Cluster	Cluster 9	GOCC name	extracellular region part	4840	276	1386	119	1.5056	4.3815e-08	8.7063e-06
Cluster	Cluster 9	GOCC name	vesicle	4840	276	1421	121	1.4932	5.0794e-08	9.6451e-06
Cluster	Cluster 9	GOCC name	cytoplasmic part	4840	276	2656	193	1.2743	5.1395e-08	9.6451e-06
Cluster	Cluster 9	GOCC name	cytoplasmic vesicle	4840	276	309	41	2.3268	1.133e-07	1.946e-05
Cluster	Cluster 9	GOCC name	endoplasmic reticulum membrane	4840	276	211	32	2.6595	1.5134e-07	2.5141e-05
Cluster	Cluster 9	GOCC name	plasma membrane	4840	276	700	71	1.7787	1.5704e-07	2.5668e-05
Cluster	Cluster 9	GOCC name	membrane-bounded vesicle	4840	276	1388	116	1.4656	3.3983e-07	5.0645e-05
Cluster	Cluster 9	GOMF name	oxidoreductase activity	4840	276	285	40	2.4612	3.5269e-08	7.707e-05
Cluster	Cluster 9	GOCC name	cytoplasmic membrane-bounded vesicle	4840	276	274	36	2.304	8.8288e-07	0.00011055
Cluster	Cluster 9	GOCC name	extracellular vesicular exosome	4840	276	1271	107	1.4763	9.0187e-07	0.00011127
Cluster	Cluster 9	GOCC name	extracellular organelle	4840	276	1272	107	1.4751	9.3807e-07	0.00011184
Cluster	Cluster 9	GOCC name	extracellular membrane-bounded organelle	4840	276	1272	107	1.4751	9.3807e-07	0.00011184
Cluster	Cluster 9	GOCC name	plasma membrane part	4840	276	365	43	2.0659	1.4365e-06	0.00016733
Cluster	Cluster 9	GOMF name	coenzyme binding	4840	276	91	20	3.8541	8.9491e-08	0.00017778
Cluster	Cluster 9	GOBP name	monocarboxylic acid metabolic process	4840	276	115	22	3.3548	2.6531e-07	0.00026179
Cluster	Cluster 9	GOCC name	Golgi apparatus part	4840	276	246	32	2.2811	4.4345e-06	0.00044939
Cluster	Cluster 9	GOCC name	SNARE complex	4840	276	25	9	6.313	4.6253e-06	0.00045953
Cluster	Cluster 9	GOCC name	heterotrimeric G-protein complex	4840	276	10	6	10.522	5.4489e-06	0.00052517
Cluster	Cluster 9	GOCC name	Golgi membrane	4840	276	159	24	2.647	5.9297e-06	0.0005564
Cluster	Cluster 9	GOBP name	fatty acid metabolic process	4840	276	85	18	3.7136	7.0302e-07	0.00059824
Cluster	Cluster 9	GOCC name	extracellular matrix	4840	276	72	15	3.6534	7.2447e-06	0.00064971
Cluster	Cluster 9	GOMF name	cofactor binding	4840	276	119	22	3.242	4.8744e-07	0.00081138
Cluster	Cluster 9	GOCC name	nuclear chromosome, telomeric region	4840	276	7	5	12.526	1.0902e-05	0.00092841
Cluster	Cluster 9	GOBP name	anatomical structure morphogenesis	4840	276	390	45	2.0234	1.4195e-06	0.001067
Cluster	Cluster 9	GOBP name	small molecule metabolic process	4840	276	623	62	1.7452	2.1145e-06	0.0014296
Cluster	Cluster 9	GOCC name	membrane-bounded organelle	4840	276	3454	225	1.1423	2.077e-05	0.0015476
Cluster	Cluster 9	GOCC name	endoplasmic reticulum	4840	276	316	36	1.9978	2.1413e-05	0.0015839
Cluster	Cluster 9	GOBP name	epidermis development	4840	276	36	11	5.3583	2.5024e-06	0.001661
Cluster	Cluster 9	GOMF name	SNAP receptor activity	4840	276	23	9	6.862	2.0736e-06	0.0020597
Cluster	Cluster 9	GOCC name	coated vesicle	4840	276	82	15	3.2078	3.5573e-05	0.0023717
Cluster	Cluster 9	GOBP name	system development	4840	276	115	20	3.0498	4.2023e-06	0.0023972
Cluster	Cluster 9	GOBP name	steroid metabolic process	4840	276	53	13	4.3013	4.559e-06	0.0025029
Cluster	Cluster 9	GOCC name	peroxisome	4840	276	47	11	4.1042	3.8836e-05	0.0025665
Cluster	Cluster 9	GOBP name	cholesterol metabolic process	4840	276	32	10	5.4801	5.7575e-06	0.0030244
Cluster	Cluster 9	GOMF name	SNARE binding	4840	276	37	11	5.2135	3.3646e-06	0.0030635
Cluster	Cluster 9	GOCC name	clathrin-coated vesicle	4840	276	66	13	3.4541	5.31e-05	0.0033844
Cluster	Cluster 9	GOBP name	organic acid catabolic process	4840	276	63	14	3.8969	6.7026e-06	0.0034221
Cluster	Cluster 9	GOBP name	carboxylic acid catabolic process	4840	276	63	14	3.8969	6.7026e-06	0.0034221
Cluster	Cluster 9	GOCC name	proteinaceous extracellular matrix	4840	276	49	11	3.9367	5.798e-05	0.0036269
Cluster	Cluster 9	GOBP name	skeletal system development	4840	276	27	9	5.8454	9.4666e-06	0.0043201
Cluster	Cluster 9	GOCC name	stored secretory granule	4840	276	59	12	3.5667	7.3944e-05	0.0043567
Cluster	Cluster 9	GOBP name	sterol metabolic process	4840	276	34	10	5.1577	1.0444e-05	0.0046783
Cluster	Cluster 9	GOBP name	regulation of adenylate cyclase activity	4840	276	11	6	9.5652	1.1318e-05	0.0050083
Cluster	Cluster 9	GOCC name	pigment granule	4840	276	70	13	3.2567	9.8251e-05	0.0053245
Cluster	Cluster 9	GOCC name	melanosome	4840	276	70	13	3.2567	9.8251e-05	0.0053245
Cluster	Cluster 9	GOBP name	embryonic skeletal system morphogenesis	4840	276	16	7	7.6721	1.2457e-05	0.0054466
Cluster	Cluster 9	GOCC name	extracellular matrix part	4840	276	45	10	3.8969	0.00013573	0.0067425
Cluster	Cluster 9	GOCC name	fibrillar collagen	4840	276	6	4	11.691	0.00013839	0.0068414
Cluster	Cluster 9	GOBP name	vesicle organization	4840	276	77	15	3.4161	1.6691e-05	0.0069247
Cluster	Cluster 9	GOCC name	basement membrane	4840	276	30	8	4.6763	0.00016886	0.0079591
Cluster	Cluster 9	GOBP name	cellular ketone metabolic process	4840	276	290	34	2.056	2.024e-05	0.0081648
Cluster	Cluster 9	GOMF name	dopamine receptor binding	4840	276	7	5	12.526	1.0902e-05	0.0082149
Cluster	Cluster 9	GOBP name	acetyl-CoA catabolic process	4840	276	23	8	6.0996	2.1123e-05	0.0083447
Cluster	Cluster 9	GOBP name	regulation of lyase activity	4840	276	12	6	8.7681	2.1369e-05	0.0083889
Cluster	Cluster 9	GOBP name	Golgi vesicle transport	4840	276	108	18	2.9227	2.2424e-05	0.0085085
Cluster	Cluster 9	GOBP name	oxoacid metabolic process	4840	276	279	33	2.0742	2.2402e-05	0.0085085
Cluster	Cluster 9	GOBP name	carboxylic acid metabolic process	4840	276	279	33	2.0742	2.2402e-05	0.0085085
Cluster	Cluster 9	GOBP name	vesicle-mediated transport	4840	276	368	40	1.9061	2.2088e-05	0.0085085
Cluster	Cluster 9	GOBP name	vesicle fusion	4840	276	37	10	4.7395	2.3385e-05	0.0087119
Cluster	Cluster 9	GOCC name	integral to plasma membrane	4840	276	75	13	3.0396	0.00019733	0.0090897
Cluster	Cluster 9	GOBP name	patterning of blood vessels	4840	276	8	5	10.96	2.7442e-05	0.0098706
Cluster	Cluster 9	GOBP name	cellular catabolic process	4840	276	439	45	1.7976	2.8648e-05	0.010057
Cluster	Cluster 9	GOBP name	developmental process	4840	276	1225	98	1.4029	2.8527e-05	0.010057
Cluster	Cluster 9	GOBP name	organic acid metabolic process	4840	276	283	33	2.0449	2.9632e-05	0.010303
Cluster	Cluster 9	GOCC name	microbody	4840	276	57	11	3.3842	0.00023282	0.010486
Cluster	Cluster 9	GOBP name	collagen fibril organization	4840	276	18	7	6.8196	3.0896e-05	0.010608
Cluster	Cluster 9	GOBP name	lipid biosynthetic process	4840	276	111	18	2.8437	3.2395e-05	0.0109
Cluster	Cluster 9	GOCC name	vesicle membrane	4840	276	120	17	2.4843	0.00026863	0.011584
Cluster	Cluster 9	GOBP name	regulation of nucleotide biosynthetic process	4840	276	13	6	8.0936	3.7467e-05	0.012105
Cluster	Cluster 9	GOBP name	regulation of cyclic nucleotide biosynthetic process	4840	276	13	6	8.0936	3.7467e-05	0.012105
Cluster	Cluster 9	GOBP name	regulation of cAMP biosynthetic process	4840	276	13	6	8.0936	3.7467e-05	0.012105
Cluster	Cluster 9	GOBP name	G-protein coupled receptor protein signaling pathway	4840	276	39	10	4.4965	3.8084e-05	0.012235
Cluster	Cluster 9	GOBP name	coenzyme catabolic process	4840	276	25	8	5.6116	4.1554e-05	0.013135
Cluster	Cluster 9	GOCC name	vacuole	4840	276	111	16	2.5277	0.00032945	0.013517
Cluster	Cluster 9	GOCC name	mitochondrion	4840	276	804	66	1.4395	0.00034764	0.014128
Cluster	Cluster 9	GOBP name	skin development	4840	276	19	7	6.4607	4.619e-05	0.014291
Cluster	Cluster 9	GOCC name	cytoplasmic vesicle membrane	4840	276	112	16	2.5052	0.00036323	0.014607
Cluster	Cluster 9	GOBP name	cell-cell adhesion	4840	276	94	16	2.9849	4.8384e-05	0.01472
Cluster	Cluster 9	GOCC name	lysosome	4840	276	91	14	2.6979	0.00039286	0.015674
Cluster	Cluster 9	GOBP name	oxidation-reduction process	4840	276	182	24	2.3125	5.3977e-05	0.015828
Cluster	Cluster 9	GOBP name	skeletal system morphogenesis	4840	276	26	8	5.3958	5.6682e-05	0.016359
Cluster	Cluster 9	GOCC name	synaptic vesicle	4840	276	34	8	4.1262	0.00041644	0.016421
Cluster	Cluster 9	GOCC name	lytic vacuole	4840	276	92	14	2.6686	0.00043781	0.017065
Cluster	Cluster 9	GOBP name	regulation of cyclase activity	4840	276	14	6	7.5155	6.1899e-05	0.017451
Cluster	Cluster 9	GOBP name	cellular component morphogenesis	4840	276	184	24	2.2873	6.3921e-05	0.017951
Cluster	Cluster 9	GOCC name	extracellular space	4840	276	212	24	1.9852	0.00049771	0.018962
Cluster	Cluster 9	GOBP name	exocytosis	4840	276	51	11	3.7823	8.4579e-05	0.021369
Cluster	Cluster 9	GOCC name	trans-Golgi network membrane	4840	276	8	4	8.7681	0.0005752	0.021509
Cluster	Cluster 9	GOCC name	autophagic vacuole membrane	4840	276	8	4	8.7681	0.0005752	0.021509
Cluster	Cluster 9	GOCC name	intrinsic to plasma membrane	4840	276	84	13	2.7139	0.0005849	0.02169
Cluster	Cluster 9	GOBP name	fatty acid beta-oxidation	4840	276	21	7	5.8454	9.5028e-05	0.023441
Cluster	Cluster 9	GOCC name	cell junction	4840	276	435	40	1.6125	0.00064871	0.023733
Cluster	Cluster 9	GOBP name	cofactor catabolic process	4840	276	28	8	5.0104	0.00010056	0.024557
Cluster	Cluster 9	GOCC name	receptor complex	4840	276	55	10	3.1884	0.00070285	0.025258
Cluster	Cluster 9	GOBP name	artery morphogenesis	4840	276	10	5	8.7681	0.00011002	0.026241
Cluster	Cluster 9	GOBP name	morphogenesis of a branching structure	4840	276	44	10	3.9855	0.00011177	0.026241
Cluster	Cluster 9	GOBP name	cellular lipid catabolic process	4840	276	44	10	3.9855	0.00011177	0.026241
Cluster	Cluster 9	GOBP name	positive regulation of developmental process	4840	276	215	26	2.1207	0.00011094	0.026241
Cluster	Cluster 9	GOBP name	tricarboxylic acid cycle	4840	276	22	7	5.5797	0.00013159	0.029622
Cluster	Cluster 9	GOBP name	acetyl-CoA metabolic process	4840	276	29	8	4.8376	0.00013113	0.029622
Cluster	Cluster 9	GOBP name	cellular developmental process	4840	276	686	60	1.5338	0.00013236	0.029646
Cluster	Cluster 9	GOBP name	regulation of adenylate cyclase activity involved in G-protein signaling pathway	4840	276	6	4	11.691	0.00013839	0.029809
Cluster	Cluster 9	GOBP name	positive regulation of lyase activity	4840	276	6	4	11.691	0.00013839	0.029809
Cluster	Cluster 9	GOBP name	positive regulation of adenylate cyclase activity by G-protein signaling pathway	4840	276	6	4	11.691	0.00013839	0.029809
Cluster	Cluster 9	GOBP name	positive regulation of adenylate cyclase activity	4840	276	6	4	11.691	0.00013839	0.029809
Cluster	Cluster 9	GOBP name	endoplasmic reticulum tubular network organization	4840	276	6	4	11.691	0.00013839	0.029809
Cluster	Cluster 9	GOBP name	activation of adenylate cyclase activity by G-protein signaling pathway	4840	276	6	4	11.691	0.00013839	0.029809
Cluster	Cluster 9	GOBP name	activation of adenylate cyclase activity	4840	276	6	4	11.691	0.00013839	0.029809
Cluster	Cluster 9	GOBP name	cellular response to stimulus	4840	276	1091	86	1.3823	0.00016444	0.033539
Cluster	Cluster 9	GOBP name	membrane organization	4840	276	311	33	1.8608	0.0001715	0.034121
Cluster	Cluster 9	GOMF name	G-protein-coupled receptor binding	4840	276	35	9	4.5093	9.0308e-05	0.034621
Cluster	Cluster 9	GOBP name	fatty acid catabolic process	4840	276	23	7	5.3371	0.0001786	0.034777
Cluster	Cluster 9	GOBP name	embryonic organ morphogenesis	4840	276	23	7	5.3371	0.0001786	0.034777
Cluster	Cluster 9	GOCC name	cell-cell junction	4840	276	124	16	2.2627	0.0010513	0.035632
Cluster	Cluster 9	GOBP name	terpenoid metabolic process	4840	276	11	5	7.971	0.00019039	0.036584
Cluster	Cluster 9	GOCC name	transport vesicle	4840	276	31	7	3.9598	0.0012093	0.039919
Cluster	Cluster 9	GOBP name	regulation of cAMP metabolic process	4840	276	17	6	6.1893	0.00021463	0.040236
Cluster	Cluster 9	GOBP name	post-embryonic development	4840	276	31	8	4.5255	0.00021491	0.040236
Cluster	Cluster 9	GOCC name	neuron projection	4840	276	214	23	1.8847	0.001227	0.040241
Cluster	Cluster 9	GOBP name	response to stimulus	4840	276	1472	109	1.2985	0.00021764	0.04054
Cluster	Cluster 9	GOCC name	organelle lumen	4840	276	176	20	1.9928	0.0012856	0.041892
Cluster	Cluster 9	GOBP name	monocarboxylic acid catabolic process	4840	276	24	7	5.1147	0.00023807	0.042501
Cluster	Cluster 9	GOBP name	endoplasmic reticulum organization	4840	276	24	7	5.1147	0.00023807	0.042501
Cluster	Cluster 9	GOCC name	extrinsic to membrane	4840	276	92	13	2.4779	0.0013234	0.042711
Cluster	Cluster 9	GOCC name	transport vesicle membrane	4840	276	16	5	5.4801	0.0013484	0.043243
Cluster	Cluster 9	GOBP name	anatomical structure formation involved in morphogenesis	4840	276	214	25	2.0486	0.00024726	0.043821
Cluster	Cluster 9	GOMF name	oxidoreductase activity, acting on the CH-CH group of donors	4840	276	29	8	4.8376	0.00013113	0.044085
Cluster	Cluster 9	GOCC name	vacuolar membrane	4840	276	104	14	2.3606	0.0013971	0.044383
Cluster	Cluster 9	GOCC name	intracellular membrane-bounded organelle	4840	276	2970	190	1.1218	0.001536	0.047169

## Sheet: legend
Column	Description
Selection column	Column that indicates which items are taken as "selected" for the fisher exact test.
Selection value	Value in the "selection" column
Category column	Categorical column tested against the "selection"
Category value	Term from this categorical column
Total size	Total number of items used as a basis for the enrichment test
Selection size	Number of the items in the selection
Category size	Number of the items in the current category.
Intersection size	Number of the items that are in the current category as well as in the selection.
Enrichment factor	((Intersection size) * (Total size)) /((Selection size) * (category size)); Values < 1 indicates depletion.
P value	P value resulting from the Fischer exact test
Benj. Hoch. FDR	Benjmini Hochberg false discovery rate.
