# Supplementary material for: Role of FAM134 paralogues in endoplasmic reticulum remodeling, ER‐phagy, and Collagen quality control
Source: EMBO Rep. 2021 Aug 2;22(9):e52289. doi: 10.15252/embr.202052289 (PMC8447607; doi:10.15252/embr.202052289)
Supplement: Supplementary file 14 — Movie EV3 [file EMBR-22-e52289-s025.zip]

Archive with 3 entries (2 files):
- MovieEV3/
- MovieEV3/MovieEV3.mp4
- MovieEV3/MovieEV3_legend.docx
