# Supplementary material for: Role of FAM134 paralogues in endoplasmic reticulum remodeling, ER‐phagy, and Collagen quality control
Source: EMBO Rep. 2021 Aug 2;22(9):e52289. doi: 10.15252/embr.202052289 (PMC8447607; doi:10.15252/embr.202052289)
Supplement: Supplementary file 18 — Movie EV7 [file EMBR-22-e52289-s022.zip]

Archive with 4 entries (3 files):
- MovieEV7/
- MovieEV7/.DS_Store
- MovieEV7/Movie EV7.mp4
- MovieEV7/MovieEV7_legend.docx
