# Supplementary material for: Role of FAM134 paralogues in endoplasmic reticulum remodeling, ER‐phagy, and Collagen quality control
Source: EMBO Rep. 2021 Aug 2;22(9):e52289. doi: 10.15252/embr.202052289 (PMC8447607; doi:10.15252/embr.202052289)
Supplement: Supplementary file 20 — Source Data for Expanded View [file EMBR-22-e52289-s006.zip]

Archive with 8 entries (6 files):
- EV_Figure_Source_Data/
- EV_Figure_Source_Data/Figure_EV4.tif
- EV_Figure_Source_Data/.DS_Store
- EV_Figure_Source_Data/Figure_EV2.tif
- EV_Figure_Source_Data/Figure_EV1.tif
- EV_Figure_Source_Data/Figure_EV5/
- EV_Figure_Source_Data/Figure_EV5/Figure_EV5b.tif
- EV_Figure_Source_Data/Figure_EV5/Figure_EV5a.tif
